# Supplementary material for: Metagenomic investigation of potential abortigenic pathogens in foetal tissues from Australian horses
Source: BMC Genomics. 2021 Oct 2;22:713. doi: 10.1186/s12864-021-08010-5 (PMC8487468; doi:10.1186/s12864-021-08010-5)
Supplement: Supplementary file 2 — Additional file 2. Bacterial genera. Breakdown of the relative abundance of all bacterial genera identified in samples through Centrifuge taxonomic classification used to generate Fig. 2 [file 12864_2021_8010_MOESM2_ESM.xlsx]

## Sheet: Sheet1
name	NC1	NC2	NC3	NC4	NC5	NC6	NC7	NC8	S1	S10	S11	S12	S13	S14	S15	S16	S17	S18	S19	S2	S20	S21	S22	S23	S24	S25	S26	S27	S28	S29	S3	S30	S31	S32	S33	S34	S35	S36	S37	S38	S39	S4	S40	S41	S42	S43	S44	S45	S46
Abouovirus	0	0	0.004245	0	0	0	0	0	0	0	0	0	0	0	0	0	0	0	0	0	0	0	0	0	0	0	0	0	0	0	0	0	0	0	0	0	0	0	0	0	0	0	0	0	0	0	0	0	0
Absidia	0	0	0	0.004619	0	0	6.684e-05	0	0	0	0	0	0	0	0	0	0	0	0	0	0	0	0	0	0	0	0	0	0	0	0	0	0	0	0	0	0	0	0	0	0	0	0	0	0	0	0	0	0
Acanthamoeba	0.009823	0.02367	0.01698	0.01847	0.0439	0.007724	0.0009358	0.001106	0	0.001621	0	0	0.02444	0.03879	0	0.1428	0.00519	0	0	0	0.008024	0	0	0	0	0	0	0	0	0	0.001477	0	0	0.008238	0	0	0.03039	0.03704	0	0.01612	0	0.02236	0	0	0.001104	0	0	0	0
Acanthaster	0.167	0.1302	0.1655	0.2032	0.161	0.1854	0.00254	0.006968	0.03756	0.005942	0.2006	0.1991	0.04888	0.1164	0	0	0.03114	0.1053	0.01755	0.2017	0.0321	0.08283	0.3044	0.2581	0	0.1278	0.3026	0.01009	0.05265	0.1507	0.004257	0.08278	0.0497	0.005492	0.1866	0.08591	0.03039	0	0.1581	0.01612	0.1163	0.02236	0.052	0.07032	0.003153	0.06086	0.3571	0.04859	0.2246
Acanthoceras	0.009823	0	0.004245	0	0	0	6.684e-05	0.0001106	0	0	0	0	0	0	0	0	0	0	0	0	0	0	0	0	0	0	0	0	0	0	0	0	0	0	0	0	0	0	0	0	0	0	0	0	0	0	0	0	0.03744
Acanthocystis	0	0	0	0	0	0	0	0	0	0	0	0	0	0	0	0	0	0	0	0	0	0	0	0	0	0	0	0	0	0	0	0	0	0	0	0	0.03039	0	0	0	0	0	0	0	0	0	0	0	0
Acaromyces	0.009823	0	0	0.004619	0.01463	0.01545	0.0005347	0.0008848	0.005366	0.002161	0	0	0	0.07758	0	0	0	0	0	0.05043	0	0	0	0	0	0	0	0	0.02632	0	0.0004344	0	0	0	0.03733	0	0	0	0.01437	0.01612	0	0	0.008666	0	0.000473	0	0	0	0
Acaryochloris	0	0	0.004245	0.004619	0.01463	0.007724	0.0006016	0.0007742	0	0.00108	0	0.03982	0	0	0.02782	0	0	0	0.00351	0.05043	0.01605	0	0	0	0	0	0	0	0	0.03015	0.0003475	0	0	0.0009153	0	0	0	0	0	0	0.01057	0	0	0	0.00268	0	0	0.005399	0
Acaulospora	0	0	0	0	0	0	0	0	0	0	0	0	0	0	0	0	0	0	0	0	0	0	0	0	0	0	0	0	0	0	0	0	0	0	0	0	0	0	0	0	0	0	0	0	0	0	0	0	0.03744
Acavomonas	0	0	0	0	0	0	0	0.0001106	0	0	0	0	0	0	0	0	0	0	0	0	0	0	0	0	0	0	0	0	0	0	0	0	0	0	0.03733	0	0	0	0	0	0	0	0	0	0	0	0	0	0
Acetoanaerobium	0.01965	0.03551	0.02971	0.009237	0.02927	0.0309	0.0004011	0.000553	0	0.0005402	0	0	0	0	0	0	0	0	0.01755	0	0.008024	0.02071	0	0	0	0	0	0	0.02632	0	0.0006082	0	0	0.0009153	0	0	0.03039	0.03704	0.01437	0	0.03172	0	0.008666	0	0.0007883	0	0	0.005399	0
Acetobacter	0.01965	0.02367	0.04245	0.02309	0.01463	0.01545	0.006818	0.01051	0	0.01621	0	0.07965	0.02444	0	0	0.07138	0.02595	0	0.0351	0	0.008024	0.06212	0.05074	0.06452	0	0	0.05043	0.00673	0	0	0.005821	0.04967	0	0.01373	0.03733	0.08591	0	0	0	0.01612	0	0.02236	0.008666	0.1406	0.02349	0	0.02976	0.02699	0.03744
Acetobacterium	0.02947	0.02367	0.02122	0.01386	0.01463	0.01545	0.001805	0.00177	0.01073	0.003781	0	0	0	0	0	0	0	0.0351	0.00351	0	0.008024	0.02071	0	0	0	0	0	0	0	0	0.00139	0	0	0.001831	0.03733	0.04296	0	0	0.02874	0.01612	0.01057	0	0	0	0.003153	0	0.02976	0	0
Acetohalobium	0.009823	0.02367	0.01698	0.004619	0.01463	0.02317	0.0003342	0.0006636	0.005366	0.0005402	0	0	0.02444	0	0	0	0	0	0	0	0	0	0	0	0	0	0	0	0	0	0.0006951	0.01656	0	0	0	0	0	0	0	0	0	0	0	0.07032	0.001419	0	0	0	0
Acetomicrobium	0	0.01184	0.01273	0	0	0	0.0002005	0	0.005366	0	0	0	0	0	0	0	0	0	0	0	0	0	0	0	0	0	0	0	0	0	8.689e-05	0	0	0	0	0.04296	0	0	0	0	0	0	0	0	0	0	0	0	0
Acholeplasma	0.07859	0.05919	0.0849	0.07852	0.161	0.07724	0.002607	0.003982	0.07512	0.003241	0.05731	0.1195	0	0.03879	0	0	0	0	0.02457	0.05043	0.008024	0.02071	0.1015	0.06452	0	0.0639	0.1513	0.00673	0.02632	0.03015	0.003997	0.03311	0	0.004576	0	0.08591	0.09116	0.03704	0.01437	0	0.06343	0	0	0	0.004887	0.1217	0.05952	0.0108	0
Achromobacter	0.07859	0.1065	0.05518	0.07852	0.05854	0.06952	0.02934	0.0271	0.0161	0.04051	0.05731	0	0.02444	0.03879	0	0.1428	0.01557	0.0351	0.02106	0.1009	0.0321	0.02071	0.1015	0	0.4505	0	0.05043	0.003365	0.02632	0.1206	0.01599	0.09934	0	0.02197	0.03733	0	0.03039	0	0.05749	0.01612	0	0.08943	0.03467	0	0.0145	0.06086	0.02976	0.0108	0
Acidaminococcus	0	0	0.02122	0.004619	0.01463	0	0.0006016	0.000553	0	0.0005402	0	0	0	0.03879	0	0	0	0.0351	0	0	0	0	0	0	0	0	0	0	0	0	0.0006082	0	0	0	0.03733	0	0	0	0	0	0	0	0	0	0.0003153	0.06086	0	0	0
Acidianus	0.05894	0.05919	0.0849	0.0739	0.05854	0.08497	0.0008689	0.002101	0.005366	0	0	0.03982	0.07331	0	0	0	0	0.0702	0.00351	0.1009	0.01605	0.06212	0.1015	0.129	0	0.0639	0	0.01346	0.02632	0	0.003215	0	0	0.003661	0.07465	0.08591	0.06077	0.03704	0.02874	0.01612	0.04229	0	0.008666	0.07032	0.001261	0	0.05952	0.0162	0.03744
Acidiferrobacter	0	0	0	0	0	0	0.0002674	0.0006636	0	0.001621	0	0	0	0	0	0	0	0	0.00351	0	0	0	0	0	0	0	0	0	0	0	0.0001738	0	0	0	0	0	0	0	0	0	0	0	0	0	0.0001577	0	0	0	0
Acidihalobacter	0.009823	0.01184	0.004245	0.004619	0	0	0.001938	0.002212	0	0.003241	0	0	0	0	0	0	0	0	0.00351	0	0	0	0	0.06452	0	0	0	0	0	0	0.001043	0	0	0.001831	0	0	0	0	0	0	0	0	0	0	0.002995	0	0	0.005399	0
Acidilobus	0	0	0.004245	0	0	0.007724	0.0001337	0	0	0	0	0	0	0	0	0	0	0	0	0	0	0	0	0	0	0	0	0	0	0	0	0	0	0.0009153	0	0	0	0	0.01437	0	0	0	0	0	0	0	0	0	0
Acidimicrobium	0	0	0	0.004619	0	0	0.0001337	0.0001106	0	0	0	0	0	0	0	0	0	0	0	0	0	0	0	0	0	0	0	0	0	0	0.0001738	0	0	0	0	0	0	0	0	0	0	0	0	0	0	0	0	0.005399	0
Acidiphilium	0	0	0.004245	0	0	0.01545	0.0007353	0.001327	0	0.00108	0	0	0	0	0	0	0	0	0	0	0	0	0	0	0	0	0	0	0	0.03015	0.0006082	0	0	0	0	0	0.03039	0	0	0	0.01057	0	0	0	0.0006306	0	0	0	0
Acidipropionibacterium	0.02947	0.03551	0.01698	0.02771	0	0.01545	0.0009358	0.002323	0.005366	0.001621	0	0.03982	0	0	0	0.07138	0.00519	0	0.00702	0.05043	0	0	0	0	0	0	0.05043	0	0	0	0.001216	0	0	0.0009153	0.07465	0	0	0	0	0	0	0	0	0	0.001577	0	0.02976	0	0.03744
Acidisphaera	0	0	0	0.009237	0	0	0.0004679	0.0006636	0	0.00108	0	0	0.02444	0	0	0	0.00519	0	0	0	0	0	0	0	0	0	0	0	0	0	0.0001738	0	0	0.0009153	0	0.04296	0	0	0	0	0	0	0	0	0.0003153	0	0	0	0
Acidithiobacillus	0.01965	0.01184	0.01273	0.02309	0	0.007724	0.002072	0.002212	0	0.008103	0.05731	0	0	0	0	0	0.00519	0	0.00351	0	0	0	0	0	0	0	0	0	0	0	0.001825	0	0	0.002746	0	0	0	0	0	0	0	0	0	0	0.002207	0	0	0	0
Acidobacterium	0	0	0.004245	0	0	0	0.0006016	0.0003318	0	0	0	0	0	0	0	0	0	0	0	0	0	0	0	0	0	0	0	0	0	0	8.689e-05	0	0	0.001831	0	0	0	0	0	0	0	0	0	0	0.000473	0	0	0	0
Acidothermus	0.009823	0	0.004245	0	0	0.007724	0.0002674	0.0001106	0	0	0	0	0	0	0	0	0	0	0	0	0	0	0	0	0	0	0	0	0	0	8.689e-05	0	0	0	0	0	0	0.03704	0	0	0	0	0	0	0.000473	0	0	0	0
Acidovorax	0.06876	0.1539	0.03396	0.05081	0.05854	0.07724	0.0123	0.01548	0.0161	0.02593	0.1433	0.03982	0.04888	0.07758	0	0.07138	0.01038	0.0351	0.1088	0	0.01605	0.02071	0.1015	0	0	0	0.1009	0.00673	0.02632	0.03015	0.01538	0.08278	0.0497	0.0302	0.07465	0	0	0	0.04312	0.01612	0.04229	0.04471	0.008666	0	0.01119	0	0.05952	0.005399	0
Aciduliprofundum	0	0	0.00849	0.004619	0	0.01545	0.0002005	0.0002212	0	0.00108	0.02865	0	0	0	0	0	0	0	0	0	0	0.02071	0	0	0	0	0	0	0	0	0.0006951	0	0	0.001831	0	0	0	0.03704	0	0	0	0	0	0	0	0	0	0	0.07488
Acinetobacter	1.13	6.499	0.815	2.346	1.99	0.9347	0.1748	27.53	0.1878	35.07	2.178	5.934	2.199	0.4655	0.3338	5.782	0.06747	0.8424	50.45	0.6556	0.1444	2.858	1.319	2.452	0.9009	0.8307	0.6051	15.8	11.4	1.598	16.66	18.34	0.6461	48.83	1.082	1.332	4.041	2.778	0.6899	0.1935	0.8563	0.9613	0.078	0.4219	76.66	0.5478	0.5655	8.363	3.145
Acrasis	0.009823	0	0	0.004619	0	0	0	0	0	0	0	0	0	0	0	0	0	0.0351	0	0	0.01605	0	0	0	0	0.0639	0	0.003365	0	0	0	0	0	0	0	0	0	0.07407	0.01437	0	0	0	0	0	0	0	0.02976	0	0.03744
Acremonium	0	0	0	0	0	0	0	0.0001106	0	0	0	0	0	0	0	0	0	0	0	0	0	0	0	0	0	0	0	0	0	0	0	0	0	0	0.03733	0	0	0	0	0	0	0	0	0	0	0	0	0	0
Acrochaetium	0	0.01184	0	0.01386	0	0	0	0	0	0	0	0	0	0	0	0	0	0	0	0	0	0	0	0	0	0	0	0	0	0	0	0	0	0	0	0	0	0	0	0	0.01057	0	0	0	0	0	0	0	0.03744
Acromegalomma	0	0	0.004245	0	0	0	0	0	0	0	0	0	0	0	0	0	0	0	0	0	0	0	0	0	0	0	0	0	0	0	0	0	0	0	0	0	0	0	0	0	0	0	0	0	0	0	0	0	0
Acropora	0.334	0.1894	0.2886	0.3187	0.2781	0.3013	0.003008	0.009069	0.03219	0.004862	0.2292	0.1195	0.07331	0.07758	0.1669	0.2141	0.01557	0.1755	0.02457	0.3026	0.04814	0.1242	0.3044	0.3226	0	0.3834	0.1513	0.03028	0.1053	0.1809	0.01425	0.03311	0	0.006407	0.1866	0.3436	0.1215	0.1111	0.1868	0.06448	0.09515	0.1118	0.06933	0.3516	0.006149	0.1217	0.1786	0.08638	0.2995
Acrosorium	0	0	0.004245	0	0	0	0	0	0	0.0005402	0	0	0	0	0	0	0	0	0	0	0	0	0	0	0	0	0	0	0	0	0	0	0	0	0	0	0	0	0	0	0	0	0	0	0	0	0	0	0
Actinoalloteichus	0.02947	0.04735	0.01698	0	0	0.0309	0.0008689	0.002765	0.01073	0.003781	0.05731	0.03982	0	0	0	0.07138	0	0.0351	0.00702	0	0.008024	0	0	0	0	0	0	0	0	0.1206	0.001043	0.03311	0.1491	0.01464	0	0	0	0	0.01437	0.01612	0.01057	0	0	0	0.000473	0	0	0.0108	0
Actinobacillus	0.02947	0.04735	0.06367	0.04157	0.08781	0.04635	0.03442	0.02444	0.01073	0.05996	0.05731	0.03982	0.02444	0.03879	0	0	17.11	0.0351	0.05616	0	0.02407	0.02071	0.05074	0	0	0	0.05043	0.01009	0.5001	0	0.01712	0.08278	0	0.04576	0	0.1718	0.06077	0.1111	0.02874	0	0.074	0	0	0.07032	0.05392	0	0.05952	0.02159	0
Actinobaculum	0	0	0.004245	0	0	0	0.0006684	0	0	0.001621	0	0	0	0	0	0	0	0	0	0	0	0	0	0	0	0	0	0	0	0	0	0.01656	0	0	0	0	0	0	0.01437	0	0	0	0	0	0.0001577	0	0	0	0
Actinocyclus	0	0	0	0	0	0	0	0.0001106	0	0	0	0.03982	0	0	0	0	0	0	0	0	0	0	0	0	0	0	0	0.003365	0	0	0.0005213	0	0	0	0	0	0	0	0	0	0	0	0	0	0	0	0	0	0
Actinomadura	0.009823	0.02367	0.02122	0.02771	0	0.0309	0.001738	0.001659	0	0.002701	0.02865	0	0.04888	0.03879	0	0	0	0.0351	0.00702	0	0.0321	0	0	0	0	0.0639	0	0.003365	0	0	0.000782	0.01656	0	0.001831	0.07465	0	0	0.07407	0	0	0	0.06707	0	0	0.000473	0	0	0	0
Actinomyces	0.06876	0.1302	0.08065	0.0739	0.0439	0.03862	0.004211	0.007521	0	0.01134	0.08596	0.1593	0.04888	0.07758	0.05563	0.2141	0	0.1053	0.03159	0.05043	0.02407	0.04142	0.05074	0	1.351	0	0.05043	0.00673	0	0	0.002693	0.01656	0	0.002746	0.07465	0.04296	0	0	0.04312	0.03224	0.01057	0.04471	0	0.07032	0.005833	0	0.08929	0.02159	0.03744
Actinoplanes	0.009823	0.1065	0.02971	0.05081	0.1024	0.07724	0.005615	0.008627	0	0.0135	0.02865	0	0.07331	0.03879	0.02782	0.07138	0.00519	0	0.0351	0	0.0321	0	0.2029	0	0	0.0639	0	0.01009	0	0.03015	0.001303	0.04967	0	0.003661	0.03733	0.04296	0.03039	0	0.02874	0	0	0.06707	0	0	0.005833	0.1217	0.05952	0.0108	0
Actinopolymorpha	0	0	0	0.01386	0	0	0.0001337	0.0006636	0	0.002701	0	0	0	0	0	0.07138	0	0	0	0	0	0	0	0	0	0	0	0	0	0	0	0	0	0	0.03733	0	0	0	0	0	0	0	0	0	0.0009459	0	0	0	0
Actinopolyspora	0	0	0.02122	0	0	0.01545	0.0002005	0.0009954	0	0.0005402	0	0	0.02444	0	0	0	0	0.0351	0	0	0	0	0	0	0	0	0.1009	0	0	0.03015	0.0002607	0	0.0994	0.0009153	0	0.04296	0.03039	0	0.01437	0	0.02114	0	0	0	0.0003153	0	0.02976	0	0.03744
Actinosynnema	0.009823	0.02367	0.02122	0.009237	0.01463	0.007724	0.001003	0.001548	0	0.003241	0.08596	0	0	0	0	0	0.00519	0	0	0	0	0	0	0	0	0	0.05043	0.003365	0	0	0.0005213	0.01656	0	0.0009153	0.03733	0	0	0	0	0	0	0.02236	0.008666	0	0.0003153	0	0	0.005399	0
Actinotignum	0.009823	0	0.004245	0.004619	0	0	0.0002005	0.0004424	0	0.00108	0	0	0	0	0	0	0.00519	0	0	0	0	0	0	0	0	0	0	0	0	0	8.689e-05	0	0	0	0	0	0	0	0	0	0	0	0.008666	0	0	0	0	0	0
Acutalibacter	0.009823	0	0	0.004619	0	0	0	0.0004424	0	0.0005402	0	0	0	0	0	0	0	0	0.00351	0	0	0	0	0	0	0	0.05043	0	0	0	8.689e-05	0	0	0	0	0	0	0	0	0	0	0.02236	0	0	0	0	0	0.005399	0
Acytostelium	0.009823	0.01184	0.04669	0.03233	0	0.03862	0.001872	0.002212	0.01073	0.001621	0	0.03982	0	0	0	0	0	0	0	0	0.01605	0	0	0.06452	0	0	0	0	0.02632	0.0603	0.002172	0.01656	0	0.001831	0.03733	0	0	0	0	0	0	0.02236	0.01733	0	0.0003153	0	0.05952	0.02159	0
Adineta	0	0.01184	0.01698	0.01386	0.01463	0.01545	6.684e-05	0.0006636	0	0	0.02865	0	0	0	0	0	0	0	0	0	0	0	0	0	0	0	0	0.003365	0	0	8.689e-05	0	0	0	0.03733	0	0	0.03704	0	0	0.01057	0	0	0	0.0001577	0	0	0	0
Adlercreutzia	0	0	0	0	0	0.007724	0.0001337	0.0001106	0.005366	0.00108	0	0	0	0	0	0.07138	0	0	0.00351	0	0	0	0	0	0	0	0	0	0	0	0.0001738	0.01656	0	0	0	0	0	0	0	0	0	0	0	0	0.0003153	0	0	0	0
Advenella	0.01965	0	0.00849	0	0	0.007724	0.003342	0.005419	0	0.01567	0	0	0	0	0	0	0	0	0.01404	0	0	0	0	0	0	0	0	0	0	0	0.002085	0.01656	0	0.01098	0	0	0	0	0	0	0	0.02236	0	0.07032	0.009617	0.06086	0	0.0108	0
Aequorivita	0.009823	0.04735	0.02971	0.03233	0.01463	0.04635	0.0006684	0.001991	0.005366	0.003781	0.02865	0.03982	0.07331	0	0	0	0.00519	0.0351	0.00351	0	0	0.02071	0	0.06452	0	0.0639	0	0	0.02632	0	0.001738	0	0	0	0	0	0	0	0	0	0	0.04471	0	0	0.003468	0	0	0.005399	0
Aeribacillus	0.009823	0	0.02122	0.01386	0	0.01545	0.0005347	0.0004424	0	0.003241	0	0	0	0	0	0	0.00519	0	0.00351	0	0.01605	0	0	0	0	0	0	0	0	0	0.000782	0	0	0.0009153	0	0	0	0	0	0.01612	0	0.02236	0	0	0.001261	0	0	0	0
Aerococcus	0.1375	1.551	0.03396	0.03695	0.01463	0.05407	0.002005	0.004866	0.02683	0.01188	0	0	0.1955	0.03879	0.05563	0	0	0	0.00702	0.05043	0	1.595	0	0.06452	0	0.0639	0.05043	0.01009	0.02632	0.0603	0.004518	0	0	0.002746	0.03733	0.08591	0.03039	0	0.05749	0.01612	0.02114	0.02236	0	0.07032	0.007252	0.06086	0	0.005399	0
Aeromicrobium	0.009823	0.02367	0.01273	0.04157	0.01463	0.0309	0.0005347	0.001438	0	0.007562	0	0.07965	0	0	0	0.07138	0	0	0.04212	0.05043	0.0321	0	0	0	0	0	0	0.003365	0	0	0.0008689	0	0	0	0	0	0	0	0	0.01612	0	0.08943	0	0	0.002838	0.06086	0	0	0
Aeromonas	0.167	0.3788	0.08914	0.1062	0.1756	0.2317	0.1574	17.62	0.005366	0.09885	0.08596	0.03982	0.07331	0	0.05563	0.1428	26.27	0.1404	17.3	0.1009	0.0321	0.1242	0.1015	0.06452	0	0	0.05043	27.27	0.4212	0.1206	2.278	3.361	0.0497	0.0897	0	0.1289	0.03039	0.03704	0.08623	0.03224	0.04229	0.02236	0.01733	0.1406	0.04698	0.06086	0.05952	2.699	0
Aeropyrum	0.009823	0	0.004245	0	0	0	0	0.0001106	0	0.0005402	0	0	0	0	0	0	0	0	0.00702	0	0	0	0	0	0	0	0.05043	0	0	0	0	0	0	0	0	0	0	0	0	0.01612	0	0	0	0	0.0001577	0	0.02976	0	0
Aetherobacter	0	0	0	0.004619	0	0	0	0	0	0	0	0	0	0	0	0	0	0	0	0	0	0	0	0	0	0	0	0	0	0	0	0	0	0	0	0	0	0	0	0	0	0	0	0	0	0	0	0	0
Afipia	0.009823	0	0	0.009237	0	0	0.001069	0.0008848	0	0.003781	0	0	0	0	0	0.07138	0	0	0.00351	0	0	0	0	0	0	0	0	0.003365	0	0	0.0004344	0.01656	0	0	0	0	0	0	0	0	0	0.02236	0	0	0.0001577	0	0	0	0.03744
Agaricus	0.1179	0.1065	0.07216	0.05081	0.07317	0.0618	0.0008689	0.005862	0.01073	0.003781	0.05731	0.07965	0.04888	0.07758	0	0.07138	0	0.0351	0.01404	0	0.008024	0	0	0	0	0	0	0.003365	0.02632	0	0.0053	0.01656	0	0.004576	0.112	0.04296	0.03039	0.03704	0.02874	0.01612	0.01057	0.02236	0.01733	0.07032	0.005676	0	0.02976	0.02159	0.07488
Agarilytica	0.009823	0.01184	0.02122	0.04157	0.02927	0	0.001203	0.003539	0	0.005402	0	0.03982	0.02444	0	0	0	0	0.0351	0.00702	0.05043	0	0	0	0	0	0	0	0.003365	0	0	0.003215	0	0	0.003661	0	0	0.03039	0	0.02874	0	0.02114	0	0	0	0.005991	0.1217	0	0.0108	0
Agarivorans	0.01965	0	0.01273	0	0	0	0.005013	0.004203	0	0.003781	0	0	0	0	0	0	0	0	0.01053	0	0	0	0	0	0	0	0.05043	0.003365	0	0.03015	0.002259	0	0	0.01007	0	0.04296	0	0.03704	0	0	0	0	0	0.07032	0.006464	0	0	0	0
Agarophyton	0	0	0	0.004619	0	0	6.684e-05	0	0	0	0	0	0	0	0	0	0	0	0	0	0	0.02071	0	0	0	0	0	0	0	0	8.689e-05	0	0	0	0	0	0	0	0.01437	0	0.01057	0	0	0	0	0	0	0	0.03744
Agatevirus	0	0	0	0.004619	0.01463	0	0	0	0	0	0	0	0	0	0	0	0	0	0.00351	0	0	0	0	0	0	0	0	0	0	0	0.0003475	0	0	0	0	0	0	0	0	0	0	0	0	0	0	0	0	0	0
Agelas	0	0	0	0	0	0	0	0	0	0	0	0	0	0	0	0	0	0	0	0	0	0	0	0	0	0	0	0	0	0	0	0	0	0	0	0	0	0	0	0	0	0	0	0	0	0	0	0.005399	0
Aggregatibacter	0.03929	0.02367	0.01698	0.03233	0.0439	0.07724	0.01999	0.01161	0.01073	0.03565	0	0.03982	0.02444	0	0	0	0.01038	0.0351	0.01053	0.05043	0.008024	0.02071	0	0.06452	0	0.0639	0.05043	0.01009	0	0.0603	0.01017	0.01656	0	0.0302	0	0	0.03039	0	0.01437	0.01612	0.03172	0	0	0.07032	0.02995	0.06086	0	0.02699	0
Aglaophenia	0	0	0	0	0	0	0	0.0001106	0	0	0	0	0	0	0	0	0	0	0	0	0	0	0	0	0	0	0	0.003365	0	0	0	0	0	0	0	0	0	0	0	0	0	0	0	0	0	0	0	0	0
Agricanvirus	0	0.01184	0.05094	0.004619	0.01463	0.007724	0.002273	0.001548	0.08585	0.02269	0.6017	0.6372	0.02444	0.6982	0.612	1.57	0.01038	0.0351	0.03159	0	0.02407	0.1242	0.3044	0.06452	8.108	0.5751	4.69	0.1985	0.6317	0.9647	0.01573	1.424	3.33	0.0421	3.21	5.326	7.353	0.7778	0.23	0.1773	0.6555	0.1118	0.01733	4.571	0.006779	0.06086	0.1786	0.2105	0.4118
Agrobacterium	0.04912	0.08286	0.04245	0.05081	0.05854	0.07724	0.01985	0.01681	0.01073	0.03511	0	0.07965	0.07331	0	0.02782	0	0.01038	0	0.02457	0.05043	0.02407	0	0.05074	0	0.4505	0.0639	0	0.01009	0	0.03015	0.008775	0.06623	0.0497	0.02105	0.1493	0.04296	0.03039	0.07407	0.01437	0.01612	0	0	0	0	0.02475	0.06086	0	0.02159	0.03744
Agrococcus	0	0.02367	0	0.02771	0	0.0309	0.001003	0.001659	0	0.009183	0	0	0	0.03879	0	0.2855	0.00519	0	0.01053	0	0.02407	0	0	0	0	0	0	0.003365	0	0	0.001825	0	0	0	0	0.04296	0	0	0	0	0.01057	0.02236	0	0	0.001419	0	0	0	0
Agrocybe	0	0	0	0	0	0	0	0	0	0	0	0	0	0	0	0	0	0	0	0.05043	0	0	0	0	0	0	0	0	0	0	0	0	0	0	0	0	0	0.03704	0	0	0	0	0	0	0	0	0	0	0
Agromyces	0	0.02367	0.00849	0.02309	0.02927	0.04635	0.003208	0.002544	0.005366	0.01242	0.05731	0	0	0.03879	0	0.1428	0	0	0.01404	0	0	0	0	0	0	0	0	0	0	0	0.001911	0	0	0.0009153	0	0.04296	0	0	0.01437	0	0	0.04471	0	0	0.002365	0	0	0	0
Ahnfeltiopsis	0.009823	0	0	0	0	0	0	0	0	0	0	0	0	0	0	0	0	0	0	0	0	0	0	0	0	0	0	0	0	0	0	0	0	0	0	0	0	0	0	0	0	0	0	0	0	0	0	0	0
Ahniella	0	0	0	0	0.01463	0	0.0008021	0.000553	0	0.0005402	0	0	0	0	0	0	0	0	0	0	0	0	0	0	0	0	0	0	0	0.03015	0.0003475	0	0	0.001831	0	0	0	0	0	0	0	0	0	0	0.001104	0	0	0	0
Akanthomyces	0	0	0	0	0	0	0	0	0	0	0	0	0	0	0	0	0	0	0	0	0	0	0	0.06452	0	0	0	0	0	0	0	0	0	0	0	0	0	0	0	0	0	0	0	0	0	0	0	0	0
Akkermansia	0.009823	0.02367	0.03396	0.009237	0	0.007724	0.001203	0.001438	0.005366	0.001621	0.02865	0.07965	0	0.03879	0	0	0	0	0	0.05043	0.008024	0	0	0	0	0	0	0.003365	0	0	0.0005213	0.01656	0	0.0009153	0.03733	0	0	0	0	0.01612	0.02114	0	0	0	0.0007883	0	0.02976	0.005399	0
Alaria	0	0	0	0	0	0	0	0	0	0	0	0	0	0	0	0	0	0	0	0	0	0	0	0	0	0	0	0	0	0	0	0	0	0	0	0	0	0	0.01437	0	0	0	0	0	0	0	0	0	0
Alaria	0	0	0	0	0	0	0	0	0	0	0	0	0	0	0	0	0	0	0	0	0	0	0	0	0	0	0	0	0	0	0	0	0	0	0	0	0	0	0	0	0	0	0	0.07032	0	0	0	0	0
Albugo	0.04912	0.01184	0.05518	0.05081	0.01463	0.04635	0.0009358	0.003429	0.01073	0.002161	0	0.03982	0	0	0	0	0.00519	0	0	0.05043	0	0	0	0	0	0.0639	0	0	0	0.09044	0.001043	0	0	0.0009153	0.03733	0.08591	0	0.03704	0.02874	0	0.01057	0	0	0	0.002523	0	0	0.02159	0
Alcaligenes	0.04912	0.01184	0.02547	0.01847	0	0.007724	0.009492	0.01272	0.0161	0.02107	0	0	0	0	0.02782	0	0.00519	0.1404	0.02106	0	0.008024	0	0	0	0	0	0	0.00673	0	0	0.006951	0.04967	0	0.0238	0	0	0	0	0.01437	0	0.02114	0	0	0.07032	0.02932	0.06086	0.02976	0	0
Alcanivorax	0.01965	0.03551	0.00849	0.01386	0	0	0.008355	0.01515	0.005366	0.01621	0	0	0	0	0.02782	0	0.00519	0	0.02808	0	0	0	0.05074	0	0	0	0	0	0	0.0603	0.007038	0.01656	0	0.0119	0.03733	0	0.03039	0	0	0	0	0	0	0.07032	0.02318	0	0	0.0108	0
Alcyoneusvirus	0	0.02367	0.004245	0	0.01463	0	6.684e-05	0.0001106	0	0.003241	0	0	0	0	0	0	0	0	0	0	0	0	0	0	0	0	0	0	0	0	0.005387	0	0	0.0009153	0	0	0	0	0	0	0.01057	0	0	0	0.0001577	0	0	0	0
Alectoria	0	0	0	0	0	0	0	0.0001106	0	0	0	0	0	0	0	0	0	0	0	0.05043	0	0	0	0	0	0	0	0	0	0	0	0	0	0	0	0	0	0.03704	0	0	0	0	0	0	0	0	0	0	0
Alexandrium	0	0	0	0	0	0	0	0	0	0	0	0	0	0	0	0	0	0	0	0	0	0	0.05074	0	0	0	0	0	0	0	0	0	0	0	0	0	0	0	0.01437	0	0	0	0	0	0	0	0	0	0
Algibacter	0.04912	0.02367	0.0382	0.01847	0.02927	0.01545	0.0008021	0.0009954	0.005366	0.0005402	0.02865	0	0	0.03879	0	0	0	0	0	0	0	0	0.05074	0	0	0.1278	0	0.003365	0	0.03015	0.000782	0	0	0.0009153	0.03733	0	0	0.03704	0.02874	0.03224	0.01057	0	0	0	0.001577	0	0.02976	0.0162	0.07488
Algoriphagus	0	0	0	0.004619	0.01463	0.01545	0.0006684	0.000553	0.005366	0.00108	0	0	0	0	0	0	0	0	0.00351	0	0.008024	0	0	0	0	0	0	0	0	0	0.0003475	0	0	0	0	0	0	0	0	0	0	0	0	0	0.000473	0	0	0	0
Alicycliphilus	0	0.01184	0.004245	0.004619	0	0.007724	0.001003	0.001548	0	0.00108	0	0	0	0.03879	0	0	0	0	0.00702	0	0	0	0.05074	0	0	0	0	0	0	0	0.001216	0.01656	0	0.001831	0	0	0	0	0	0	0	0	0	0	0.0009459	0	0.02976	0	0.03744
Alicyclobacillus	0	0	0.004245	0.004619	0	0	0.0003342	0.0004424	0	0.00108	0	0	0	0	0	0	0	0	0	0	0	0	0	0	0	0	0	0	0	0	8.689e-05	0	0	0.0009153	0	0	0	0	0	0	0	0	0	0	0.0001577	0	0	0	0
Aliiarcobacter	0.01965	0.01184	0.02547	0.01386	0.01463	0	0.0006016	0.0006636	0.005366	0.0005402	0	0.03982	0	0	0	0.07138	0.01038	0	0	0	0	0	0	0	0	0	0	0	0	0	0.0006951	0	0	0	0.03733	0	0	0.03704	0	0.01612	0.01057	0	0	0	0.0001577	0	0	0.005399	0
Aliivibrio	0.03929	0.03551	0.07216	0.08776	0.0439	0.09269	0.0268	0.01062	0.005366	0.01621	0.08596	0.07965	0.04888	0	0	0	0.00519	0.1404	0.02106	0	0	0	0	0	0	0	0	0	0.02632	0	0.008775	0	0	0.01739	0.03733	0.04296	0.03039	0	0	0.01612	0	0	0.008666	0.07032	0.02034	0	0	0.02159	0
Alistipes	0.009823	0.04735	0.01698	0.01386	0.02927	0.007724	0.001537	0.001106	0.04293	0.00108	0	0.03982	0	0	0	0	0	0	0.00351	0	0	0.06212	0	0	0	0.0639	0	0.003365	0	0	0.0009557	0	0	0.0009153	0.03733	0	0	0	0.01437	0	0	0	0	0	0.001577	0	0	0.005399	0
Alkalilimnicola	0.009823	0	0	0.004619	0	0	0.0004011	0.0006636	0	0	0	0.03982	0	0	0	0	0	0	0	0	0	0	0	0	0	0	0	0	0	0	0	0	0	0	0	0	0	0	0	0	0	0	0	0	0.0001577	0	0	0	0
Alkaliphilus	0.05894	0	0.03396	0.02771	0.08781	0.01545	0.002406	0.002323	0.005366	0.004862	0	0.03982	0	0.03879	0	0.07138	0	0.0351	0	0	0	0	0	0.06452	0	0.0639	0.05043	0.003365	0	0	0.003041	0	0	0.0009153	0.03733	0	0	0.03704	0	0	0.02114	0	0	0.07032	0.001577	0.06086	0	0.005399	0
Alkalitalea	0.009823	0.02367	0.01273	0.009237	0.0439	0.007724	0.0002674	0.001106	0	0.001621	0	0	0	0	0	0	0.00519	0	0	0	0	0	0	0	0	0	0	0	0	0	0.001303	0	0	0.0009153	0	0	0.03039	0	0.02874	0	0	0	0	0	0.0001577	0	0.05952	0	0
Alloactinosynnema	0	0	0.004245	0.004619	0	0.007724	0.0002005	0.0009954	0	0.00108	0	0.03982	0	0	0	0	0	0	0.00351	0	0.008024	0	0.1015	0	0	0	0	0	0	0.03015	0.0003475	0	0	0	0	0	0	0	0.01437	0	0	0	0	0	0.0003153	0	0	0	0
Allochromatium	0	0	0.004245	0.004619	0	0.007724	0.0008021	0.0008848	0	0.00108	0	0	0	0	0	0	0	0	0	0	0	0	0	0	0	0	0	0	0	0	0.0002607	0	0	0.0009153	0	0	0	0	0	0	0	0	0	0	0.0007883	0	0	0	0
Alloeocomatella	0	0	0	0	0	0	0	0	0	0	0	0	0	0	0	0	0	0	0	0	0	0	0	0	0	0	0	0	0	0	0	0	0	0	0	0	0.03039	0	0	0	0	0	0	0	0	0	0	0	0
Allofrancisella	0.009823	0.02367	0.004245	0.03233	0.01463	0.0309	0.0004011	0.001548	0.0161	0.0005402	0	0.07965	0	0	0	0	0	0	0.00351	0	0	0	0	0	0	0.0639	0	0	0	0	0.0009557	0	0	0.0009153	0.07465	0	0	0	0.01437	0	0	0	0.008666	0	0.001104	0	0.05952	0.005399	0
Allokutzneria	0	0.01184	0	0.01386	0	0.03862	0.0006684	0.0004424	0	0.002701	0	0	0	0	0	0	0	0	0.00351	0.05043	0.008024	0	0	0	0	0	0	0	0	0	0.0003475	0	0	0	0	0	0	0	0	0	0	0	0	0	0.0001577	0	0	0	0
Allomyces	0	0	0.004245	0	0	0	0	0	0	0	0	0	0	0	0	0	0	0	0	0	0	0	0	0	0	0	0	0	0	0	0	0	0	0	0	0	0	0	0	0	0	0	0	0	0	0	0	0	0
Almendravirus	0	0	0.004245	0	0	0	0	0	0	0	0	0	0	0	0	0	0	0	0	0	0	0.02071	0	0	0	0	0	0	0	0	0	0	0	0	0	0	0	0	0	0	0	0	0	0	0	0	0	0	0
Alphaarterivirus	0	0	0.004245	0.004619	0	0	0	0	0	0	0	0	0	0	0	0	0	0	0	0	0	0	0	0	0	0	0	0	0	0	0	0	0	0	0	0	0	0	0	0	0	0	0	0	0	0	0	0	0
Alphabaculovirus	0.04912	0.03551	0.04245	0.03233	0.02927	0.03862	0.0003342	0.001106	0.0161	0	0.02865	0	0	0	0.05563	0	0.00519	0.0702	0	0	0.01605	0.02071	0	0	0	0	0.05043	0.003365	0.02632	0.0603	0.0006082	0	0	0.001831	0.03733	0.04296	0	0	0.01437	0.01612	0.01057	0	0.01733	0	0.001104	0.06086	0	0.005399	0.03744
Alphacoronavirus	0.01965	0	0.004245	0.004619	0	0	0.0006684	0.0004424	0	0	0	0	0.02444	0	0	0	0	0	0	0	0	0	0	0	0	0	0	0	0.02632	0.03015	0.0002607	0	0	0	0.03733	0	0	0.03704	0	0	0	0.02236	0	0	0.0001577	0	0.02976	0.005399	0
Alphaendornavirus	0	0	0	0	0	0	0	0	0	0	0	0	0	0	0	0	0	0	0	0	0	0	0	0	0	0	0	0	0	0	0.0002607	0	0	0	0	0	0	0	0	0	0	0	0	0	0	0	0	0	0
Alphaentomopoxvirus	0	0	0.00849	0.004619	0	0.007724	6.684e-05	0	0	0	0	0.03982	0	0	0	0	0	0	0.00351	0	0	0	0	0	0	0	0	0	0	0	0.0001738	0	0	0	0	0	0	0	0	0	0	0	0	0	0.0001577	0	0.02976	0.005399	0
Alphainfluenzavirus	0.04912	0.04735	0.06367	0.05081	0.1024	0.01545	0.0006016	0.001548	0.005366	0	0	0.03982	0	0	0	0	0	0	0	0	0	0.02071	0	0	0	0.1278	0	0.003365	0.02632	0.0603	0.0004344	0	0	0.0009153	0.03733	0.08591	0.03039	0.03704	0	0	0.01057	0.02236	0	0	0.0006306	0	0.05952	0	0.07488
Alphamesonivirus	0	0	0	0.004619	0	0	0	0.0001106	0	0	0	0	0	0	0	0	0	0	0	0	0	0	0	0	0	0	0	0	0	0	0.0001738	0	0	0	0	0	0	0	0	0	0	0	0	0	0	0	0	0	0
Alphamononivirus	0	0	0	0	0	0	0	0	0	0	0	0	0	0	0	0	0	0	0	0	0	0	0	0	0	0	0	0	0	0	0	0	0	0	0	0	0	0	0	0	0	0	0	0	0	0	0	0	0
Alphanudivirus	0.009823	0	0	0	0	0	0	0	0	0	0	0	0	0.03879	0	0	0	0	0.00351	0	0	0	0	0	0	0.0639	0	0	0	0	8.689e-05	0	0	0	0	0	0	0	0	0.01612	0	0	0	0	0	0	0	0	0
Alphapapillomavirus	0.009823	0.01184	0	0.01386	0	0.01545	6.684e-05	0.0003318	0	0	0	0.03982	0	0	0	0	0	0	0.00351	0	0	0	0	0	0	0	0	0	0	0.03015	8.689e-05	0	0	0	0	0	0.03039	0	0	0	0	0.02236	0	0.07032	0	0	0.02976	0	0
Alphatristromavirus	0	0	0	0.004619	0	0	0	0	0	0	0	0	0	0	0	0	0	0	0	0	0	0	0	0	0	0	0	0	0	0	0	0	0	0	0	0	0	0	0	0	0	0	0	0	0	0	0	0	0
Alphavirus	0.009823	0	0.004245	0.004619	0	0	0	0.0001106	0	0	0	0	0	0	0	0	0	0	0	0	0	0	0	0	0	0	0	0	0	0	0	0	0	0	0	0	0	0	0	0	0	0	0	0	0	0	0	0	0
Altererythrobacter	0.009823	0.1065	0.03396	0.05081	0.01463	0.0309	0.002273	0.002654	0	0.005942	0	0	0.02444	0	0	0	0.00519	0	0.02457	0	0.008024	0	0	0.06452	0	0	0	0.00673	0	0.0603	0.001911	0.06623	0.0497	0.0119	0	0	0	0	0	0	0	0	0	0	0.003941	0	0.02976	0	0
Alternaria	0.09823	0.3314	0.05518	0.08314	0.1024	0.06952	0.001136	0.00376	0	0.007022	0	0	0.02444	0	0	0	0	0.0351	0.01404	0.05043	0.008024	0.04142	0	0.129	0.4505	0	0	0.01009	0	0.0603	0.002867	0.03311	0	0.003661	0.112	0	0	0.07407	0.02874	0	0.01057	0.02236	0	0.211	0.001734	0	0.05952	0.0108	0.07488
Alteromonas	0.04912	0.08286	0.1189	0.1155	0.1317	0.09269	0.03783	0.03263	0.01073	0.0659	0	0.03982	0	0.1164	0.02782	0.07138	0.02076	0.1053	0.05265	0.2017	0.04814	0	0.1522	0.1935	0	0.0639	0	0.01009	0.05265	0.0603	0.02885	0.03311	0	0.05034	0.03733	0.08591	0.09116	0.07407	0.05749	0.09673	0.05286	0.04471	0.03467	0	0.07236	0.06086	0	0.02159	0.07488
Amaeana	0	0	0	0	0	0.007724	0	0	0	0	0	0	0	0	0	0	0	0	0	0	0	0	0	0	0	0	0	0	0	0	0	0	0	0	0	0	0	0	0	0	0	0	0	0	0	0	0	0	0
Amanita	0	0	0	0	0	0.007724	0	0.0001106	0	0	0	0	0	0	0	0	0	0	0.00351	0	0	0	0	0	0	0	0	0	0	0	0	0	0	0	0	0	0	0	0	0	0	0	0	0	0.0001577	0	0	0	0
Ambidensovirus	0	0	0	0	0	0	0	0	0.005366	0	0	0	0	0	0	0	0	0	0	0	0	0	0	0	0	0	0	0	0	0	0	0	0	0	0	0	0	0	0	0	0	0	0	0	0	0	0	0	0
Ambrosiozyma	0	0.01184	0	0	0	0	0	0	0	0	0	0	0	0	0	0	0	0	0	0	0	0	0	0	0	0	0	0	0	0	0	0	0	0	0	0	0	0	0	0	0	0	0	0	0	0	0	0	0
Aminipila	0.009823	0	0.01273	0.004619	0	0	0.0005347	0.0003318	0	0.0005402	0	0	0	0	0	0	0	0	0	0.05043	0	0	0	0	0	0	0	0	0	0	0	0	0	0	0	0	0	0	0	0	0	0	0	0	0.0003153	0	0	0	0
Aminobacter	0.009823	0.02367	0.004245	0.004619	0	0	0.001537	0.00188	0	0.002161	0	0	0	0	0	0	0	0	0.00351	0	0	0	0	0	0	0	0	0	0	0	8.689e-05	0	0	0.0009153	0	0	0	0	0	0	0	0	0	0	0.001261	0	0	0	0
Aminobacterium	0	0	0	0.004619	0	0.01545	0.0004679	0.0001106	0	0	0	0	0	0	0	0	0	0	0	0	0	0	0	0	0	0	0.05043	0	0	0	0	0	0	0	0	0	0	0	0	0	0	0	0	0	0.0009459	0	0	0	0
Ammonifex	0	0.01184	0	0	0	0	6.684e-05	0.0001106	0	0.0005402	0	0	0	0	0	0	0	0	0	0	0	0	0	0	0	0	0	0	0	0	0	0	0	0	0	0	0	0.03704	0	0	0	0	0	0	0	0	0	0	0
Amorphochlora	0	0	0.004245	0.01386	0	0	0	0	0	0.0005402	0	0	0	0.03879	0	0	0	0	0	0	0	0	0	0	0	0	0	0	0	0	0	0	0	0	0	0	0.03039	0	0	0	0	0	0	0	0	0	0	0	0
Amorphotheca	0.01965	0.02367	0.02122	0.02771	0.0439	0.02317	6.684e-05	0.000553	0	0	0	0	0	0	0	0	0.00519	0	0.00351	0	0	0.02071	0	0	0	0	0	0	0.02632	0	0.001303	0	0	0	0	0	0	0	0	0	0	0	0	0	0	0.06086	0	0	0.03744
Ampelovirus	0.009823	0	0	0	0.01463	0	0	0.0002212	0	0	0	0	0	0	0	0	0	0	0	0	0	0.02071	0	0	0	0	0	0.003365	0	0	0.0001738	0	0	0	0	0	0.03039	0	0	0	0	0	0	0	0	0	0	0.005399	0
Amphibacillus	0.01965	0	0.00849	0.009237	0	0.01545	0.001003	0.0004424	0.005366	0.00108	0	0	0	0	0	0	0	0	0.00351	0	0	0	0	0	0	0	0	0	0	0	0.0004344	0	0	0.0009153	0.03733	0	0	0	0	0	0	0	0	0	0.0006306	0	0	0	0
Amphidinium	0	0	0	0	0	0	0	0.0001106	0	0	0	0	0	0	0	0	0	0	0.00351	0	0	0	0	0	0	0	0	0	0	0	0	0	0	0	0.03733	0	0	0	0	0	0	0	0	0	0	0	0	0	0
Amphimedon	0.2259	0.08286	0.1868	0.157	0.07317	0.08497	0.001738	0.00365	0.005366	0.003241	0	0.1593	0.04888	0.1164	0	0.2855	0.00519	0.0702	0.01053	0.1513	0	0.08283	0.05074	0.06452	0	0	0	0.00673	0.05265	0.0603	0.006951	0.01656	0	0.003661	0	0.1289	0.06077	0.1481	0.04312	0.04836	0.03172	0.08943	0.008666	0.2813	0.003153	0.06086	0.119	0.02159	0.07488
Amphipholis	0	0	0	0	0	0	0	0	0	0	0	0	0	0	0	0	0	0	0	0	0	0	0	0	0	0	0	0	0	0	0	0	0	0	0	0	0.03039	0	0	0	0	0	0	0	0	0	0	0	0
Ampivirus	0.009823	0	0	0	0	0	0	0	0	0	0	0	0	0	0	0	0	0	0	0	0	0	0	0	0	0	0	0	0	0	0	0	0	0	0	0	0	0	0	0	0	0	0	0	0	0	0	0	0
Amycolatopsis	0.02947	0.1065	6.779	0.3695	0.01463	0.05407	0.005013	0.00918	1.561	0.01458	0	0.07965	0	0.1164	0.02782	0.1428	0.02076	0.0702	0.05265	0	0.01605	0	0.1522	0	0.4505	0.0639	0	0	0.02632	0.03015	0.003389	0.03311	0.0497	0.006407	0.03733	0	0.06077	0.03704	0	0	0.01057	0.1565	0	0	0.004414	0	0.02976	0.005399	0.03744
Amynthas	0	0	0.004245	0	0.01463	0	0.0001337	0	0	0	0	0	0	0	0	0	0	0	0.00351	0	0	0	0	0	0	0	0	0	0	0	8.689e-05	0	0	0	0	0	0	0	0	0.01612	0	0	0	0	0	0	0	0	0
Anabaena	0.08841	0.01184	0.1061	0.08776	0.0439	0.09269	0.003275	0.004645	0.0161	0.003241	0	0.03982	0	0	0	0.07138	0.01557	0.0351	0.00702	0.1513	0.008024	0	0.1015	0.129	0	0.0639	0.1009	0.003365	0.02632	0.09044	0.004171	0.01656	0	0.009153	0.03733	0.04296	0.03039	0.03704	0.05749	0.01612	0	0.02236	0.01733	0	0.007095	0.1826	0	0.02159	0.07488
Anabaenopsis	0.009823	0.01184	0.01273	0.01386	0.0439	0.007724	0.0006684	0.0006636	0	0.00108	0	0.03982	0	0	0	0	0	0	0.00702	0	0	0.02071	0	0	0	0	0	0.003365	0	0	0.000782	0	0	0	0	0	0.03039	0	0	0	0.01057	0	0	0	0.001104	0	0	0	0.03744
Anaerobutyricum	0.009823	0	0.01698	0.01847	0.0439	0	0.0006684	0.0007742	0.005366	0.0005402	0	0.03982	0	0.03879	0	0	0	0	0	0	0.008024	0	0.05074	0	0	0	0	0	0	0.03015	0.001477	0.01656	0	0.002746	0	0	0	0	0	0	0	0	0	0	0.000473	0	0.02976	0	0
Anaerococcus	0.02947	0	0.02122	0.02309	0.02927	0.01545	0.0008021	0.001217	0	0.002161	0	0	0	0	0.02782	0	0	0.0351	0.01404	0.05043	0.008024	0.04142	0.05074	0	0	0	0.05043	0.00673	0	0	0.0005213	0	0	0	0	0	0.03039	0	0.02874	0.03224	0.02114	0	0	0	0.000473	0	0	0	0
Anaerolinea	0	0	0	0	0	0	0.0008021	0.0002212	0	0	0	0.03982	0	0	0	0	0	0	0	0	0	0	0	0	0	0	0	0	0	0	0.0003475	0	0	0.002746	0	0	0	0	0	0	0	0	0	0	0.0003153	0	0	0	0
Anaeromyxobacter	0	0.01184	0.01273	0	0	0.01545	0.0008689	0.00188	0	0.004321	0	0	0	0	0	0	0	0	0.00702	0	0.008024	0.06212	0	0	0	0	0.05043	0.003365	0	0	0.0005213	0.03311	0.0497	0.0009153	0	0	0	0	0.01437	0	0	0	0.008666	0	0	0.06086	0	0	0
Anaerostipes	0	0	0.02547	0.01847	0.02927	0.03862	0.0008689	0.0009954	0.04293	0.0005402	0.05731	0	0	0.03879	0	0	0	0.0351	0.00702	0	0	0.02071	0.05074	0.06452	0	0	0.05043	0.00673	0	0	0.003128	0	0.0497	0.0009153	0	0	0.03039	0	0	0.01612	0	0	0.01733	0	0.002207	0	0.02976	0.0162	0
Anaerotignum	0	0	0.01698	0.01386	0.01463	0.01545	0.0004679	0.001327	0.0161	0.0005402	0.02865	0	0	0	0	0.07138	0.01038	0	0	0	0	0	0	0	0	0	0	0	0	0	0.001477	0	0	0.001831	0	0	0	0	0	0.03224	0	0	0.008666	0	0.001261	0	0	0	0
Anaplasma	0.009823	0	0.004245	0.01386	0	0	0.0003342	0.0001106	0	0.0005402	0.02865	0	0	0	0	0	0	0.0702	0.00351	0	0	0.02071	0	0	0	0.0639	0	0	0	0.03015	0.001477	0	0	0.001831	0	0.04296	0	0	0	0	0	0	0	0	0.0007883	0	0	0	0
Ancylostoma	0	0	0	0.004619	0.01463	0	0	0	0	0	0	0	0	0	0	0	0	0	0	0	0	0	0	0	0	0	0	0	0	0	0	0	0	0	0	0	0	0	0	0	0	0	0	0	0	0	0	0	0
Anderseniella	0	0	0.004245	0	0	0	0.0006684	0.0008848	0	0.001621	0	0	0	0	0	0	0	0	0	0	0.008024	0	0	0	0	0.0639	0	0	0	0	0.0005213	0	0	0	0.03733	0	0.03039	0	0	0	0	0	0	0	0.0009459	0	0	0	0
Andromedavirus	0.009823	0	0	0.004619	0.01463	0	0	0.0001106	0	0	0	0	0	0.03879	0.02782	0	0	0	0	0	0	0	0	0	0	0	0	0.003365	0.02632	0	0	0	0	0	0	0	0	0.07407	0.01437	0	0.01057	0	0	0	0	0	0	0.005399	0
Aneurinibacillus	0.009823	0	0.0382	0.009237	0.02927	0.007724	0.001738	0.0009954	0	0.006482	0	0.03982	0	0	0	0	0	0	0.00351	0	0.008024	0	0	0.06452	0	0.0639	0.05043	0.003365	0	0	0.002607	0	0	0.0009153	0	0	0.06077	0.03704	0	0	0	0	0	0	0.002207	0	0	0	0
Angiostrongylus	0	0	0.004245	0	0	0	0	0.0001106	0	0	0	0	0	0	0	0	0	0	0	0	0	0	0	0	0	0	0	0	0	0	0	0	0	0	0	0	0	0	0	0	0	0	0	0	0	0	0	0	0
Angomonas	0	0	0	0	0	0	0	0	0	0	0	0	0	0	0	0	0	0	0	0	0	0	0	0	0	0	0	0	0	0	0	0	0	0	0	0	0	0	0	0	0	0	0	0	0	0	0	0.005399	0
Anisakis	0	0	0.004245	0	0	0	0	0.0001106	0	0	0	0	0	0	0	0	0	0	0	0	0	0	0	0	0	0	0	0	0	0	0.0002607	0	0	0	0	0	0	0	0	0	0	0	0	0	0.0001577	0	0	0	0
Anncaliia	0	0	0	0	0.01463	0	0	0	0	0	0	0	0	0	0	0	0	0	0	0	0	0	0	0	0	0	0	0	0	0	8.689e-05	0	0	0	0	0	0	0	0	0	0	0	0	0	0	0	0	0	0
Annulohypoxylon	0	0	0.004245	0.004619	0.01463	0	6.684e-05	0	0	0	0	0	0	0	0	0	0	0	0.00351	0	0	0	0	0	0	0	0	0	0	0	0	0	0	0	0	0	0	0	0	0	0	0	0	0	0	0	0	0	0
Anoplocephala	0	0	0	0	0	0	0	0	0	0	0	0	0	0	0	0	0	0	0	0	0	0	0	0	0	0	0	0	0	0	0	0	0	0	0	0	0	0	0	0	0	0	0	0	0	0	0	0	0
Anotrichium	0	0	0.004245	0	0	0	0.0001337	0.0001106	0	0	0	0	0	0	0	0	0	0	0	0	0	0	0	0	0	0	0	0	0	0	0	0	0	0	0	0	0	0	0	0	0	0	0	0	0	0	0	0	0
Anoxybacillus	0.08841	0.05919	0.04669	0.03233	0.07317	0.05407	0.002941	0.004977	0.02146	0.01242	0.02865	0	0	0	0	0	0.01038	0.0351	0.01404	0.05043	0.01605	0.02071	0.1522	0	0	0	0	0.01009	0	0	0.006951	0	0	0.003661	0	0.04296	0	0.07407	0.01437	0.01612	0.04229	0	0	0	0.006622	0	0.05952	0.0162	0
Anoxybacter	0.01965	0	0.01698	0.01386	0.01463	0.0309	0.0004011	0.0009954	0.005366	0.001621	0	0	0	0	0	0	0.01038	0	0	0	0.01605	0.02071	0	0.06452	0	0.0639	0.05043	0	0	0	0.0009557	0.01656	0	0	0	0.04296	0	0	0.02874	0	0	0	0	0	0.0006306	0	0.02976	0	0
Antarcticibacterium	0	0	0.01698	0.01847	0.0439	0.007724	0.0006016	0.0008848	0	0	0	0	0.02444	0	0	0	0.00519	0	0.00351	0	0	0	0	0	0	0	0	0.003365	0	0	0.0006082	0	0	0	0	0	0	0	0	0	0	0	0	0	0.000473	0	0.02976	0.005399	0
Antarctobacter	0	0	0.004245	0.004619	0	0	0.0008021	0.0001106	0	0.00108	0	0	0	0	0	0	0	0	0.00351	0	0	0	0	0	0	0	0	0	0.05265	0	0.0004344	0	0	0	0	0	0	0	0	0	0	0	0	0	0.0003153	0	0	0	0
Antennella	0	0	0	0.004619	0	0	0	0.0001106	0	0	0	0	0	0	0	0	0	0	0	0	0	0	0	0	0	0	0	0	0	0	0	0	0	0	0	0	0	0	0.01437	0	0	0	0	0	0	0	0	0	0
Anthracocystis	0	0.01184	0.00849	0.004619	0.01463	0.007724	0.0004011	0.0008848	0	0	0.02865	0	0	0	0	0	0	0	0	0	0	0	0	0	0	0	0	0	0	0.03015	0.0004344	0	0	0	0	0	0	0.03704	0	0.01612	0	0	0.008666	0	0.0001577	0	0	0	0.03744
Antithamnion	0	0.01184	0.004245	0	0	0	0.0002005	0	0	0	0	0	0	0	0	0	0	0	0	0	0	0.02071	0	0	0	0	0	0	0	0	0	0	0	0	0	0	0	0	0	0	0	0	0	0	0	0	0	0	0
Antithamnionella	0	0	0.004245	0	0.01463	0	6.684e-05	0	0	0	0	0	0	0	0	0	0	0	0	0	0	0	0	0	0	0	0	0	0	0	0.0001738	0	0	0	0	0	0	0	0	0	0	0	0	0	0	0	0	0	0
Aparavirus	0	0	0	0	0	0	0	0.0001106	0	0	0	0	0	0	0	0	0	0	0	0	0	0	0	0	0	0	0	0	0	0	0	0	0	0	0	0	0	0	0	0	0	0	0	0	0	0	0	0	0
Aphanizomenon	0	0	0.004245	0.004619	0	0	0	0.0002212	0	0	0	0	0	0	0	0	0.00519	0	0	0	0	0	0	0	0	0	0	0	0	0	0	0	0	0	0	0	0	0	0	0	0	0	0	0	0	0	0	0	0
Aphanomyces	0.01965	0.01184	0.02547	0.02309	0.0439	0.0618	0.009291	0.005088	0.005366	0.003241	0.02865	0	0	0	0	0	0.00519	0.0351	0	0	0.01605	0	0	0	0	0.0639	0	0.00673	0	0	0.004344	0.04967	0	0.002746	0.03733	0.04296	0	0	0	0.01612	0	0	0	0.07032	0.003784	0	0	0	0
Aphelenchoides	0	0	0	0	0	0	0	0	0	0	0	0	0	0	0	0	0	0	0	0	0	0.02071	0	0	0	0	0	0	0	0	0	0	0	0	0	0	0	0	0	0	0	0	0	0	0	0	0	0	0
Aphrocallistes	0	0	0	0	0.01463	0.007724	0	0	0	0	0	0	0	0	0	0	0	0	0	0	0	0	0	0	0	0	0	0	0	0	0	0	0	0	0	0	0	0	0	0	0	0	0	0	0	0	0	0	0
Aphroditevirus	0	0.01184	0	0.004619	0	0	0.0001337	0	0	0.0005402	0	0	0.02444	0	0	0	0	0	0	0	0	0	0	0	0	0	0	0	0	0	8.689e-05	0	0	0	0	0	0	0	0	0	0	0	0	0	0	0	0	0	0
Aphthovirus	0	0	0	0.004619	0	0	0	0.0002212	0	0	0	0	0	0	0	0	0	0	0	0	0.008024	0	0	0.06452	0	0	0	0	0	0	0	0	0	0	0	0	0	0	0	0	0	0	0	0	0.0001577	0	0	0	0
Apibacter	0.05894	0.01184	0.05094	0.03233	0.0439	0.0309	0.0009358	0.001106	0	0.001621	0	0.03982	0	0	0.02782	0	0	0.0351	0	0.05043	0	0.06212	0.05074	0.06452	0	0.0639	0	0	0	0.0603	0.00278	0	0	0.0009153	0.03733	0	0	0	0.01437	0	0	0	0	0.07032	0.001261	0	0	0.0108	0
Apiotrichum	0.009823	0	0.004245	0.02309	0.02927	0.01545	0.0005347	0.001217	0	0.00108	0.02865	0	0	0.03879	0	0	0.01038	0	0.00702	0.05043	0	0.02071	0	0	0	0	0.1009	0.00673	0.02632	0	0.0003475	0.01656	0	0	0	0	0.06077	0.03704	0.02874	0	0	0	0.008666	0.07032	0.0006306	0	0	0	0.03744
Aplanochytrium	0	0	0	0.004619	0	0	6.684e-05	0	0	0.0005402	0	0	0	0.03879	0	0	0	0	0	0	0	0	0	0	0	0	0	0	0	0	0	0	0	0	0	0	0	0	0	0	0	0	0	0	0.0001577	0	0	0	0
Apoglossum	0	0	0	0	0	0	0	0	0.005366	0	0	0	0	0	0	0	0	0	0	0	0	0	0	0	0	0	0	0	0	0	0	0	0	0	0	0	0	0	0	0	0	0	0	0	0	0	0	0	0
Apophlaea	0.009823	0	0	0.004619	0	0	0	0	0	0	0	0	0	0	0	0	0	0	0	0	0	0	0	0	0	0	0	0	0	0	0	0	0	0	0	0	0	0	0	0	0	0	0	0	0.0001577	0	0	0	0
Aporometra	0	0	0	0.004619	0	0	0	0	0	0	0	0	0	0	0	0	0	0	0	0	0	0	0	0	0	0	0	0	0	0	0	0	0	0	0	0	0	0	0	0	0	0	0	0	0	0	0	0	0
Aporrectodea	0	0	0	0	0.01463	0	0	0	0	0	0	0	0	0	0	0	0	0	0	0	0	0	0	0	0	0	0	0	0	0	0	0	0	0	0	0	0	0	0	0	0	0	0	0	0	0	0	0	0
Apostichopus	0	0	0	0	0	0.007724	0	0.0002212	0	0	0	0	0	0	0	0	0	0	0	0	0	0	0	0	0	0	0	0	0	0	0	0	0	0.0009153	0	0	0	0	0	0	0	0	0	0	0	0	0	0	0
Aquabacterium	0	0	0.004245	0.004619	0	0	0.0002674	0.001106	0.005366	0.002161	0	0	0	0	0	0	0	0	0.00351	0	0	0	0	0	0	0	0	0	0	0	0.0003475	0.01656	0	0	0	0	0	0	0	0	0	0	0	0	0.0001577	0	0	0	0
Aquaspirillum	0	0	0.00849	0.004619	0	0	0.002139	0.001659	0	0.006482	0	0	0	0	0	0	0	0.0351	0	0	0.008024	0	0	0	0	0	0	0	0	0	0.0001738	0	0	0.003661	0	0	0	0	0	0	0	0	0	0	0.002523	0	0	0	0
Aquibacillus	0	0	0.00849	0.004619	0.0439	0	0.0002005	0.0003318	0	0.001621	0	0	0	0	0	0	0	0	0	0	0	0.02071	0	0	0	0	0.05043	0.003365	0	0	0.001738	0	0	0	0	0	0.03039	0.03704	0	0	0.01057	0.02236	0	0	0.0003153	0	0	0	0
Aquifex	0.009823	0	0	0	0.01463	0	6.684e-05	0.0001106	0	0	0	0	0	0	0	0	0	0	0	0	0	0	0	0	0	0	0	0	0	0	0	0	0	0	0	0	0	0	0.01437	0	0	0	0	0	0.0001577	0	0	0	0
Aquiflexum	0.05894	0.01184	0.00849	0.03695	0	0.01545	0.0006016	0.00177	0	0.001621	0	0	0	0	0	0.07138	0	0	0	0	0	0.02071	0.05074	0	0	0	0	0.003365	0	0	0.000782	0.01656	0	0.0009153	0	0	0	0.03704	0	0	0.02114	0	0.008666	0.07032	0.002207	0.06086	0.05952	0.0108	0
Aquimarina	0.1473	0.08286	0.1358	0.1155	0.1024	0.09269	0.002273	0.003539	0.02146	0.005402	0.02865	0.07965	0.07331	0	0.02782	0	0	0.0702	0.00702	0.1009	0.0321	0.1242	0.05074	0.129	0.4505	0.1278	0.1513	0.01009	0.1053	0	0.005821	0	0	0.006407	0.07465	0.1289	0.03039	0.1111	0.02874	0.04836	0.04229	0.02236	0.03467	0.07032	0.00268	0.1826	0.08929	0.02699	0.03744
Aquincola	0	0	0	0	0	0	6.684e-05	0	0	0.0005402	0	0	0	0.03879	0	0	0	0	0	0	0	0	0	0	0	0	0	0	0	0	0	0	0	0	0.03733	0	0	0	0	0	0	0	0	0	0.0001577	0	0	0	0
Aquitalea	0.009823	0.03551	0.01698	0.004619	0.02927	0.007724	0.007754	0.01062	0	0.0135	0.02865	0.1195	0	0	0.02782	0	0	0	0.02808	0	0.008024	0	0	0	0	0	0	0.003365	0	0	0.005213	0.01656	0	0.01281	0	0.04296	0.03039	0.03704	0	0.01612	0	0	0	0	0.02034	0	0	0	0
Arachidicoccus	0.04912	0.01184	0.02547	0.01847	0.0439	0.04635	0.001003	0.001659	0	0.002701	0.05731	0	0	0	0	0	0	0	0.00702	0	0	0.04142	0	0.06452	0	0.0639	0	0	0	0.03015	0.001911	0	0	0.001831	0	0.04296	0	0.03704	0.01437	0.03224	0.01057	0	0.008666	0	0.003311	0	0.02976	0.0162	0
Arbacia	0	0	0	0.004619	0	0	0	0	0	0	0	0	0	0	0	0	0	0	0	0	0	0	0	0	0	0	0	0	0	0	0	0	0	0	0	0	0	0	0	0	0	0	0	0	0	0	0	0	0
Arcanobacterium	0.009823	0.01184	0.004245	0.004619	0	0.007724	0.0002674	0.0004424	0	0.001621	0	0	0	0	0	0.07138	0	0	0	0	0	0	0	0	0	0	0	0	0	0	0	0	0	0.0009153	0.03733	0	0	0	0.01437	0	0.01057	0	0	0	0.000473	0	0	0	0
Archaeoglobus	0.01965	0.02367	0.01698	0.009237	0.02927	0.01545	0.0002005	0.0006636	0	0	0	0.03982	0.02444	0	0	0	0	0.0351	0.00351	0.05043	0	0	0	0	0	0	0	0.003365	0	0	0.0003475	0	0	0	0	0	0.06077	0.03704	0.01437	0.01612	0.01057	0	0.008666	0	0.001734	0	0	0.005399	0
Archangium	0.009823	0	0.00849	0	0.02927	0.01545	0.0009358	0.001106	0.005366	0.002161	0	0	0	0	0	0	0	0.0351	0.00702	0	0	0	0	0	0	0	0.05043	0	0.02632	0	0.0004344	0	0	0.0009153	0	0.04296	0	0	0	0	0	0	0	0	0.0003153	0	0.02976	0	0
Archaphanostoma	0	0	0	0	0	0	0	0	0	0	0	0	0	0	0	0	0	0	0	0	0	0	0	0	0	0.0639	0	0	0	0	0	0	0	0	0	0	0	0	0	0	0	0	0	0	0	0	0	0	0
Arcobacter	0.5796	0.3551	0.607	0.6051	0.6293	0.5716	0.0115	0.02312	0.08585	0.02593	0.2579	0.5575	0.1711	0.1939	0.02782	0.2855	0.03633	0.351	0.09126	0.4034	0.08826	0.3313	0.4059	0.4516	0.4505	0.3834	0.5547	0.04711	0.07897	0.3316	0.05274	0.08278	0.0497	0.01098	0.5599	0.2148	0.2431	0.7407	0.1581	0.1612	0.3066	0.1341	0.052	0.1406	0.02964	0.4869	0.3571	0.05399	0.1123
Arcticibacterium	0.01965	0	0.02122	0.02309	0.01463	0.01545	0.0004679	0.0008848	0	0.0005402	0	0.03982	0	0.03879	0	0	0	0	0.00351	0	0	0.02071	0.05074	0	0	0.0639	0.05043	0	0	0.0603	0.001998	0	0	0	0	0	0	0.03704	0.01437	0	0	0	0	0	0.0009459	0	0	0.005399	0
Arenibacter	0.02947	0.01184	0.01273	0.02309	0.01463	0.0309	0.0005347	0.001217	0.02146	0.00108	0	0	0	0	0	0	0	0	0.00702	0.05043	0	0	0	0	0	0.0639	0	0	0.05265	0	0.002085	0	0	0.002746	0.03733	0	0	0	0	0	0	0	0	0	0.000473	0	0	0	0
Armillaria	0.009823	0	0	0	0	0.007724	0	0	0	0	0	0	0	0	0	0	0	0	0	0	0	0	0	0	0	0	0.05043	0	0	0	0	0	0	0	0	0	0	0	0	0	0.01057	0	0	0	0	0	0	0	0
Aromatoleum	0.009823	0	0	0	0	0	0.0005347	0.0003318	0	0	0	0	0	0	0	0	0	0	0.00351	0	0	0	0	0	0	0	0	0	0	0.03015	0.000782	0.04967	0	0.002746	0	0	0	0	0	0	0	0	0	0	0.0003153	0	0	0	0
Arsenicicoccus	0.009823	0	0	0.01386	0	0	0.0004679	0.0004424	0	0.002161	0.02865	0.03982	0	0	0	0	0	0	0	0	0	0	0	0	0	0	0	0	0	0	0.0004344	0	0	0	0	0	0	0	0	0	0	0.02236	0	0	0	0	0	0	0
Arsenophonus	0.04912	0.04735	0.06367	0.06004	0.01463	0.03862	0.0391	0.005088	0.02146	0.01458	0	0.03982	0	0	0	0	0.00519	0.0351	0.01404	0	0	0.02071	0	0	0	0.0639	0	0.003365	0	0	0.007298	0.03311	0	0.007322	0.03733	0.08591	0.03039	0	0.02874	0.04836	0.01057	0.04471	0	0.07032	0.008829	0	0	0.005399	0
Arthonia	0	0	0	0.004619	0	0	0	0	0	0	0	0	0	0	0	0	0	0	0	0	0	0	0	0	0	0	0	0	0	0	0.0001738	0	0	0	0	0	0	0	0	0	0	0	0	0	0	0	0	0	0
Arthrobacter	0.03929	0.1657	0.08065	0.0739	0.05854	0.1159	0.0117	0.01958	0.01073	0.07671	0.08596	0.03982	0	0.03879	0.08345	0.2141	0.00519	0.1404	0.1264	0.05043	0.02407	0.06212	0.1015	0.06452	0	0.1278	0	0	0.02632	0.03015	0.02024	0.06623	0	0.01464	0	0.08591	0.2127	0.07407	0.05749	0	0.01057	0.06707	0.008666	0.2813	0.1299	0.06086	0.119	0.005399	0.07488
Arthrobotrys	0.03929	0.01184	0.03396	0.02309	0.0439	0.0309	0.0006684	0.001548	0.0161	0.002701	0.05731	0.03982	0.02444	0	0	0	0	0	0	0.1009	0.02407	0	0	0	0	0.0639	0.05043	0	0	0.03015	0.003649	0	0	0.0009153	0.03733	0	0.03039	0.03704	0.01437	0.01612	0.01057	0.02236	0	0	0	0	0.05952	0	0
Arthroderma	0	0	0	0	0	0	0	0	0	0	0.02865	0	0	0	0	0	0	0	0	0	0	0	0	0	0	0	0	0	0	0	0	0	0	0	0	0	0	0	0	0	0	0	0	0	0	0	0	0	0
Arthrospira	0	0	0.02122	0.004619	0	0.01545	0.0007353	0.001659	0	0.003241	0	0	0.02444	0.03879	0	0	0	0.0702	0	0	0	0	0	0	0	0	0	0.003365	0	0	0.0008689	0	0	0.001831	0	0	0	0	0.01437	0	0	0	0	0	0.003311	0	0	0.0108	0
Articulospora	0	0	0	0	0	0	0	0	0	0	0	0	0	0	0	0	0	0	0	0	0	0	0	0	0	0	0	0	0	0	0	0	0	0	0	0	0	0	0	0	0	0.02236	0	0	0	0	0	0	0
Artyfechinostomum	0.009823	0	0	0	0	0	0	0	0	0	0	0	0	0	0	0	0	0	0	0	0	0	0	0	0	0	0	0	0	0	8.689e-05	0	0	0	0	0	0	0	0	0	0	0	0	0	0	0	0	0	0
Asaia	0	0	0	0.004619	0	0	0.0001337	0.0007742	0	0.00108	0	0	0	0	0	0	0	0	0	0	0	0	0	0	0	0	0	0	0	0	0.0002607	0	0	0.002746	0	0	0	0.03704	0	0	0	0	0	0	0.0007883	0	0	0	0
Ascaridia	0	0	0	0	0	0	0	0	0	0	0	0	0	0	0	0	0	0	0	0	0	0	0	0	0	0	0	0	0	0	0	0	0	0	0	0	0	0	0	0	0	0	0	0	0	0	0	0	0
Aschersonia	0.009823	0	0	0	0	0	0	0	0	0	0	0	0	0	0	0	0	0	0	0	0	0	0	0	0	0	0	0	0	0	0	0	0	0	0	0	0	0	0	0	0	0	0	0	0	0	0	0	0
Ascochyta	0	0.01184	0.004245	0	0	0	6.684e-05	0	0	0.00108	0	0	0	0	0	0	0	0	0	0	0	0	0	0	0	0	0	0	0	0	0	0	0	0	0	0	0	0	0	0	0	0	0	0	0.0003153	0	0	0	0
Ascoidea	0.08841	0.05919	0.0382	0.09237	0.1024	0.09269	0.001203	0.003207	0	0.001621	0	0.03982	0	0.07758	0	0.07138	0.01038	0	0.01053	0	0.02407	0.04142	0.1522	0	0	0	0	0.00673	0	0.03015	0.002172	0	0	0.002746	0.1493	0	0.09116	0.1111	0.02874	0.04836	0.02114	0	0	0	0.001734	0	0.05952	0	0
Ascophyllum	0	0	0	0	0	0	0	0	0	0	0	0	0	0	0	0	0	0	0	0	0	0	0	0	0	0	0	0	0	0	0	0	0	0	0	0	0	0	0	0	0	0	0	0	0	0.06086	0	0	0
Ascovirus	0	0	0.004245	0	0	0.01545	0	0.0002212	0	0	0	0	0	0	0	0	0	0	0	0	0	0	0	0	0	0	0	0	0	0	0	0	0	0	0	0	0	0	0	0	0	0	0	0	0.0001577	0	0	0	0
Asfivirus	0	0	0.004245	0.004619	0	0.007724	0.0001337	0	0	0	0	0	0	0	0	0	0	0	0	0	0.008024	0	0	0	0	0	0	0	0.02632	0	8.689e-05	0	0	0	0	0	0.03039	0	0	0	0	0	0	0	0	0	0	0	0
Asparagopsis	0	0	0	0	0	0.01545	0	0	0	0	0	0	0	0	0	0	0	0	0	0	0	0	0.05074	0	0	0	0	0	0	0.03015	0	0	0	0	0	0	0	0	0	0	0	0	0	0	0.0001577	0	0.02976	0	0.03744
Aspergillus	0.7171	0.3788	0.5731	0.4295	0.6732	0.5484	0.0131	0.0334	0.08049	0.03403	0.3725	0.8363	0.2199	0.2327	0.2782	0.571	0.04671	0.5265	0.05967	0.7564	0.1364	0.3106	0.3551	0.7097	0.4505	0.7668	0.6051	0.05047	0.1053	0.6632	0.0212	0.2483	0.0497	0.02471	0.6346	0.3866	0.395	0.2593	0.2874	0.1128	0.1797	0.2683	0.06933	0.3516	0.01718	0.6695	0.4167	0.189	0.2621
Aspiculuris	0	0	0	0	0	0	0	0	0	0	0	0	0	0	0	0	0	0	0	0	0	0	0	0	0	0	0	0	0	0	0	0	0	0	0	0	0	0	0	0	0	0	0	0	0	0	0	0	0
Aspidisca	0.009823	0	0	0	0	0	0	0	0	0	0	0	0	0	0	0	0	0	0	0	0	0	0	0	0	0	0	0	0	0	0	0	0	0	0	0	0	0	0	0	0	0	0	0	0	0	0	0	0
Aspidoscopulia	0	0	0	0.004619	0	0	0	0	0	0	0	0	0	0	0	0	0	0	0	0	0	0	0	0	0	0	0	0	0	0	0	0	0	0	0	0	0	0	0	0	0	0	0	0	0	0	0	0	0
Asterias	0	0	0	0.004619	0	0	0	0.0002212	0	0	0	0	0	0	0	0	0	0	0	0	0	0	0	0	0	0	0	0	0	0	8.689e-05	0	0	0	0	0	0	0	0	0	0	0	0	0	0	0	0	0	0
Asterionella	0	0	0	0.004619	0	0	0	0	0	0	0	0	0	0	0	0	0	0	0	0	0	0	0	0	0	0	0	0	0	0	8.689e-05	0	0	0	0	0	0	0	0	0	0	0	0	0	0	0	0	0	0
Asterionellopsis	0	0	0.004245	0	0	0	0	0	0	0	0	0	0	0	0	0	0	0	0	0	0	0	0	0	0	0	0	0	0	0	0	0	0	0	0	0	0	0	0	0	0	0	0	0	0	0	0	0	0
Asteriusvirus	0.009823	0	0.00849	0.01386	0	0.007724	0.0006684	0.0001106	0.005366	0.03025	0.02865	0	0	0	0.02782	0	0	0	0.00351	0	0	0	0	0	0	0	0	0.003365	0	0	0.04223	0	0	0.001831	0	0	0.03039	0	0	0	0.09515	0	0	0	0	0	0	0.8854	0
Asticcacaulis	0	0.02367	0	0.004619	0	0	0.0008021	0.001327	0	0.002161	0	0	0	0	0	0	0.00519	0	0.02106	0	0	0	0	0	0	0	0	0	0	0	0.00113	0.01656	0	0.0009153	0	0	0.06077	0	0	0	0	0	0.008666	0	0.001577	0	0	0.005399	0
Astrodia	0	0	0.004245	0	0	0	0	0	0	0	0	0	0	0	0	0	0	0	0	0	0	0	0	0	0	0	0	0	0	0	0	0	0	0	0	0	0	0	0	0	0	0	0	0	0	0	0	0	0
Astrosyne	0	0	0	0	0	0.007724	0	0	0	0.0005402	0	0	0	0	0	0	0	0	0	0	0	0	0	0	0	0	0	0	0	0	0.0006082	0	0	0	0	0	0	0	0	0	0	0	0	0	0	0	0	0	0
Astrothelium	0	0	0	0.004619	0	0	0	0	0	0	0	0	0	0	0	0	0	0	0	0	0	0	0	0	0	0	0	0	0	0	0	0	0	0	0	0	0	0	0	0	0	0	0	0	0	0	0	0	0
Astrothrombus	0	0	0	0	0	0	0	0	0	0	0	0	0	0	0	0	0	0	0	0	0	0	0	0	0	0	0	0	0	0	0	0	0	0	0	0	0	0	0.01437	0	0	0	0	0	0	0	0	0	0
Atadenovirus	0.009823	0	0	0	0	0.007724	0	0	0	0	0	0	0	0	0	0	0	0	0	0	0	0	0	0	0	0	0	0	0	0	0	0	0	0	0	0	0	0	0	0	0	0	0	0	0	0	0	0	0
Atlantibacter	0	0	0.004245	0.01386	0	0.1777	0.1422	0.01194	0	0.1458	0	0	0	0	0	0	0.02595	0	0.02457	0	0	0	0	0	0	0	0	0.02692	0	0	0.003823	0	0	0.2288	0	0	0	0	0	0	0	0	0	0	0.00741	0.06086	0	0.0162	0
Atopobium	0	0	0	0	0	0	0.0002005	0	0	0.0005402	0	0	0	0	0	0	0	0	0	0	0	0.02071	0	0	0	0	0	0	0	0	0.0004344	0	0	0	0	0	0	0	0	0	0	0	0	0	0.000473	0	0	0	0
Attheya	0	0	0.01273	0	0	0	0	0	0	0	0	0	0	0	0	0	0	0	0	0	0	0	0	0	0	0	0	0	0	0	0	0	0	0	0	0	0	0	0	0	0	0	0	0	0	0	0	0	0
Aulosira	0.009823	0.01184	0.02122	0.02309	0.02927	0.02317	0.0004011	0.001106	0	0.001621	0.02865	0.03982	0.04888	0.07758	0.02782	0.07138	0	0.0351	0.00351	0.1009	0.02407	0	0	0.06452	0	0.0639	0	0.003365	0.02632	0.03015	0.001651	0	0	0	0.03733	0.08591	0	0	0.02874	0.04836	0.01057	0.02236	0	0.07032	0.00205	0	0.05952	0.0108	0
Aurantimicrobium	0	0	0	0.009237	0	0	0.0003342	0.0002212	0	0.002701	0	0	0	0	0	0	0	0	0.00351	0	0	0	0	0	0	0	0	0	0	0	0	0	0	0	0	0	0	0	0	0	0	0	0	0	0.001104	0	0	0	0
Aurantimonas	0	0	0	0	0	0	0.0001337	0.0001106	0	0	0	0	0	0	0	0	0	0	0	0	0	0	0	0	0	0	0	0	0	0	8.689e-05	0	0	0	0	0	0	0	0	0	0	0	0	0	0	0	0	0	0
Aurantiochytrium	0	0	0.004245	0	0	0	0	0	0	0	0	0	0	0	0	0	0	0	0	0	0	0	0	0	0	0	0	0	0	0	0	0	0	0	0	0	0	0	0	0	0	0	0	0	0	0	0	0	0
Auraticoccus	0.009823	0	0.004245	0.009237	0.01463	0.007724	0.0006684	0.0009954	0.005366	0.0005402	0.02865	0	0	0	0	0.07138	0	0	0.00351	0	0	0	0.05074	0	0	0	0	0	0	0.03015	0.0002607	0	0	0	0	0	0	0	0	0	0	0	0	0	0.0006306	0	0.02976	0	0
Aureimonas	0	0.02367	0.00849	0	0.01463	0	0.001404	0.002212	0	0.0005402	0	0.03982	0	0	0.02782	0	0	0	0.00351	0	0	0	0	0	0	0	0	0	0	0	0.0003475	0	0	0.0009153	0	0	0	0	0.01437	0	0	0	0	0.07032	0.001419	0	0	0.005399	0
Aureispira	0	0	0	0.004619	0	0	0	0	0	0	0	0	0	0	0	0	0	0	0	0	0	0	0	0	0	0	0	0	0	0	0	0	0	0	0	0	0	0	0	0	0	0	0	0	0	0	0	0	0
Aureitalea	0	0.03551	0	0	0.02927	0.007724	0.0003342	0	0	0.0005402	0	0	0	0	0	0	0	0	0	0	0	0.02071	0	0	0	0	0	0	0.02632	0	0.0002607	0	0	0.0009153	0	0	0.03039	0	0	0	0	0	0	0	0.0007883	0	0	0	0
Aurelia	0	0	0	0	0	0	0	0	0	0	0	0	0	0	0	0	0	0	0	0	0	0	0	0	0	0	0	0	0	0	0	0	0	0	0	0	0	0	0	0	0	0	0	0	0	0	0	0.005399	0
Aureobasidium	0.009823	0.01184	0.04245	0.009237	0.02927	0.0309	0.001136	0.00188	0	0.003241	0	0	0	0	0	0.07138	0.00519	0	0.01053	0.1009	0	0	0.1015	0	0	0	0	0.003365	0	0.03015	0.003562	0.03311	0	0.003661	0	0	0	0	0.02874	0.01612	0	0.02236	0.01733	0.07032	0.004257	0	0.02976	0.0108	0.07488
Aureococcus	0.02947	0.01184	0	0.004619	0.01463	0.007724	0.0007353	0.0007742	0.01073	0.0005402	0.02865	0	0.02444	0	0	0	0	0.0351	0	0	0.008024	0	0	0	0	0	0	0	0	0.03015	0.0003475	0	0	0	0	0	0	0.03704	0.01437	0	0.01057	0	0	0	0.0001577	0	0	0.005399	0
Aureoumbra	0	0	0	0	0	0	0	0.0001106	0.005366	0	0	0	0	0	0	0	0	0	0	0	0	0	0	0	0	0	0	0	0	0	0	0	0	0	0	0	0	0	0	0	0	0	0	0	0	0	0	0	0
Auricoccus	0	0.01184	0.004245	0	0.01463	0.01545	0.0004679	0.0004424	0.005366	0.002701	0	0	0	0	0	0	0	0	0.00702	0	0	0	0	0	0	0	0	0	0	0	0.001825	0	0	0	0.03733	0	0.03039	0.03704	0	0	0	0	0	0	0.001261	0	0.05952	0.005399	0
Auricularia	0	0	0	0	0	0	0	0	0	0	0	0	0	0	0	0	0	0	0	0	0	0.02071	0	0	0	0	0	0	0	0.03015	0	0	0	0	0	0	0	0	0	0	0.01057	0	0	0	0	0	0	0	0
Auritidibacter	0	0	0	0	0	0.007724	6.684e-05	0.0001106	0	0.00108	0	0	0	0	0	0	0.01038	0	0	0	0	0	0	0	0	0	0	0	0	0	0.0005213	0	0	0	0	0	0	0	0	0	0	0	0	0	0	0	0	0	0
Aurivirus	0.009823	0	0	0	0	0	0	0	0	0	0	0	0	0	0	0	0	0	0	0	0	0	0	0	0	0	0	0	0	0	0	0	0	0	0	0	0	0	0	0	0	0	0	0	0	0	0	0	0
Austroparmelina	0	0	0	0	0	0	0	0	0	0	0	0	0	0	0	0	0	0	0	0	0	0	0	0	0	0	0	0	0	0	0	0	0	0	0	0	0	0	0	0	0	0	0	0	0	0	0	0	0
Austwickia	0	0	0	0.004619	0	0	0	0.0002212	0	0.0005402	0	0	0	0	0	0	0	0	0.00351	0	0	0	0	0	0	0	0	0	0	0	8.689e-05	0	0	0	0	0	0	0	0	0	0	0	0	0	0	0	0	0	0
Avastrovirus	0.009823	0	0	0	0	0	0	0	0	0	0	0	0	0	0	0	0	0	0	0	0	0	0	0	0	0	0	0	0	0	0	0	0	0	0	0	0	0	0	0	0	0	0	0	0	0	0	0	0
Aviadenovirus	0	0	0.004245	0.004619	0	0	0	0	0.005366	0	0	0	0	0	0	0	0	0	0.00351	0	0	0	0	0	0	0	0	0	0	0	0	0	0	0.0009153	0	0	0	0	0	0	0	0	0	0	0	0	0	0	0
Avibacterium	0.01965	0	0.004245	0.009237	0.01463	0.007724	0.007018	0.003871	0.005366	0.005942	0	0	0	0	0	0.07138	0.01038	0	0.00351	0	0	0	0	0.06452	0	0	0	0	0	0	0.003215	0	0	0.008238	0	0	0	0.03704	0	0	0	0	0	0	0.006937	0.06086	0	0	0
Avipoxvirus	0.01965	0.03551	0.01698	0.01847	0	0.01545	0.0003342	0.0001106	0	0.0005402	0	0.03982	0.02444	0	0	0	0	0.0351	0	0	0.01605	0	0.05074	0	0	0	0	0	0.02632	0	0.0002607	0.01656	0	0	0	0	0	0.03704	0	0.01612	0.02114	0	0	0	0.0006306	0	0	0.005399	0
Avisivirus	0	0	0	0	0	0	0	0	0	0	0	0	0	0	0	0	0	0	0	0	0	0	0	0	0	0	0	0	0	0	0	0	0	0	0	0	0.03039	0	0	0	0	0	0	0	0	0	0	0	0
Avulavirus	0	0	0.004245	0	0.01463	0.007724	0	0	0	0.0005402	0	0	0	0	0.02782	0	0	0	0.00351	0	0	0	0	0	0	0	0	0	0	0	0.0001738	0	0	0	0	0.04296	0	0.03704	0	0	0	0	0	0	0	0	0	0	0
Avunavirus	0	0	0	0	0.01463	0	6.684e-05	0	0	0	0	0	0	0	0	0	0	0	0.00702	0	0	0	0	0	0	0	0	0	0	0	0.0006082	0	0	0	0	0	0	0	0	0	0	0	0	0	0	0	0	0.0162	0
Axinella	0	0.01184	0	0	0	0	0.0002005	0	0	0	0	0	0	0	0	0	0	0	0	0	0	0	0	0	0	0	0	0	0	0	0	0	0	0	0	0	0	0	0	0	0	0	0	0	0	0	0	0	0
Azoarcus	0.01965	0.03551	0.01273	0.01386	0	0.02317	0.009091	0.0104	0.01073	0.01512	0	0	0	0	0	0.2141	0	0.0351	0.01755	0.05043	0	0	0	0	0	0	0.05043	0.00673	0	0	0.009992	0	0	0.009153	0	0.04296	0.03039	0	0.04312	0	0.02114	0	0	0.07032	0.006306	0	0	0	0
Azorhizobium	0	0.01184	0.00849	0.004619	0	0	0.001069	0.0009954	0	0.00108	0	0	0	0	0	0	0	0	0	0.05043	0	0	0	0	0	0	0	0	0	0	0.0006082	0	0	0.001831	0	0	0	0	0	0	0	0	0	0	0.000473	0	0	0.005399	0.03744
Azospira	0	0.01184	0	0	0.01463	0.01545	0.0006016	0.0007742	0	0.002701	0	0	0.02444	0	0	0	0	0	0	0	0	0	0	0	0	0	0	0.00673	0	0	0.0003475	0	0	0	0	0	0	0	0	0	0	0	0	0	0.001104	0	0.02976	0	0
Azospirillum	0.05894	0.142	0.05094	0.06928	0.0439	0.07724	0.01257	0.01394	0.005366	0.01675	0.05731	0.07965	0	0.07758	0.05563	0.3569	0.01557	0.0351	0.0351	0.05043	0.05617	0	0.1015	0	0.4505	0.0639	0	0.00673	0.02632	0.1206	0.0053	0.03311	0.2982	0.01648	0	0.08591	0.03039	0	0.01437	0	0.01057	0.04471	0.008666	0	0.005203	0.1217	0.02976	0.0108	0.03744
Azotobacter	0.01965	0.01184	0.00849	0.01386	0	0.03862	0.008355	0.0177	0	0.01296	0	0.03982	0	0	0	0.07138	0	0	0.00351	0	0	0	0	0	0	0	0	0.003365	0	0	0.007038	0	0	0.007322	0	0	0.03039	0	0.02874	0	0	0	0	0	0.005676	0	0	0	0
Babesia	0.09823	0.05919	0.1443	0.1247	0.161	0.0309	0.001471	0.003871	0.005366	0.005402	0	0	0.1466	0.1164	0.02782	0.07138	0.01557	0.1053	0.00702	0	0.008024	0.02071	0.05074	0	0	0	0.1009	0.00673	0.02632	0.2412	0.00391	0.04967	0.2982	0.03387	0.1493	0.04296	0.1823	0.07407	0.05749	0.04836	0.01057	0.02236	0.01733	0.2813	0.005991	0.06086	0.08929	0.005399	0.03744
Babjeviella	0	0	0.01698	0.009237	0.01463	0.007724	6.684e-05	0.0002212	0	0.0005402	0	0	0	0	0	0	0	0	0.00351	0	0	0	0	0	0	0.0639	0	0	0	0	0.0004344	0	0	0.0009153	0	0	0	0	0	0	0	0	0	0	0.000473	0	0	0.0108	0
Babuvirus	0	0	0	0	0	0	0	0.0001106	0	0	0	0	0	0	0	0	0	0	0	0.05043	0	0	0	0	0	0	0	0	0	0	0	0	0	0	0	0	0	0	0	0	0	0	0	0	0.0001577	0	0	0	0
Bacidia	0	0	0.004245	0	0	0	0	0	0	0	0	0	0	0.03879	0	0	0	0	0	0	0	0	0	0	0	0	0	0	0	0	0	0.01656	0	0.0009153	0	0	0	0	0	0	0	0	0	0	0	0	0	0	0
Bacillus	2.485	1.764	2.606	2.42	2.429	2.356	0.09124	0.1222	0.7136	0.5602	0.8309	2.031	1.466	0.5818	0.5007	1.428	0.3166	1.65	1.562	1.513	0.5536	1.45	2.385	1.419	0	2.236	1.462	0.3466	0.7107	2.05	0.1541	0.5464	0.0994	0.616	1.418	1.847	1.519	1.481	1.006	0.3547	0.6872	0.6707	0.2947	1.266	0.1873	1.948	2.083	0.4481	1.423
Bacterioplanes	0	0.02367	0	0.004619	0	0	0.001537	0.003097	0	0.004321	0.02865	0.03982	0	0	0	0	0	0	0.00351	0	0	0	0	0	0	0	0	0	0	0.03015	0.001303	0	0	0.01007	0	0	0	0	0	0	0	0	0	0	0.007252	0.06086	0	0	0
Bacteriovorax	0.04912	0	0.02971	0.01386	0.0439	0.01545	0.0004679	0.001327	0	0.002701	0	0.03982	0	0	0	0	0.00519	0.0351	0	0.05043	0	0.04142	0	0	0	0	0	0	0	0.03015	0.001651	0	0	0.002746	0	0.04296	0	0.03704	0.01437	0	0	0.02236	0.026	0	0.0007883	0	0.08929	0.005399	0.1123
Bacteroides	0.334	0.1657	0.3311	0.3279	0.3805	0.2935	0.009692	0.01659	25	0.02377	0.1719	0.1195	0.1955	0.1164	0.08345	0.1428	0.02595	0.1404	0.05616	0.4034	0.04012	0.08283	0.1015	0.3226	0	0.1917	0.353	0.01346	0.07897	0.1809	0.01825	0.04967	0	0.009153	0.07465	0.1718	0.1215	0.1852	0.1868	0.1935	0.1269	0.04471	0.01733	0.1406	0.01782	0.1826	0.2083	0.05939	0.1498
Badnavirus	0.009823	0	0.00849	0	0	0	0.0001337	0	0	0	0	0.1195	0	0	0	0	0	0	0	0	0	0	0	0	0	0	0	0	0	0	0	0	0	0	0	0	0.03039	0	0.01437	0	0	0.04471	0	0	0	0	0	0	0.03744
Bafinivirus	0	0	0	0	0	0	0	0	0	0	0	0	0	0	0	0	0	0	0	0	0	0	0	0	0	0	0	0	0	0	0	0	0	0	0	0	0	0	0	0	0	0	0	0	0	0	0	0	0
Bagliettoa	0	0	0	0	0	0	0	0	0	0	0	0	0	0	0	0	0	0	0	0	0	0	0	0	0	0	0	0	0	0	0	0	0	0	0	0.04296	0	0	0	0	0	0	0	0	0	0	0	0	0
Balbiania	0	0	0	0	0	0.007724	0	0.0001106	0.005366	0	0	0	0	0	0	0	0	0	0	0	0	0	0	0.06452	0	0	0	0	0	0	0	0	0	0	0	0	0	0	0	0	0	0	0	0	0.0001577	0	0	0	0
Bangia	0.009823	0	0.00849	0.004619	0	0	0	0.0002212	0	0	0	0	0	0	0	0	0	0	0	0	0	0	0	0	0	0	0	0	0	0	0	0	0	0	0	0	0	0.03704	0	0	0.01057	0	0	0	0.0001577	0	0	0.005399	0
Bangiopsis	0.009823	0	0.00849	0.004619	0	0	6.684e-05	0.0002212	0	0	0	0	0	0	0	0	0	0	0.00702	0	0	0	0.05074	0	0	0	0	0.003365	0	0	0	0	0	0	0	0	0	0	0	0	0	0	0	0	0.0006306	0	0	0	0.03744
Barnesiella	0.009823	0	0.004245	0	0	0.02317	0.0005347	0.0002212	0.01073	0.0005402	0	0	0	0	0	0	0	0	0	0	0	0	0	0	0	0.0639	0.05043	0	0	0	0	0	0	0	0.03733	0	0	0	0	0	0	0	0	0	0.0001577	0	0	0	0
Barnettozyma	0	0	0	0	0	0	0	0.0001106	0	0	0	0	0	0	0	0	0	0	0	0	0	0	0	0	0	0	0	0	0	0	8.689e-05	0	0	0	0	0	0	0	0	0	0	0.02236	0	0	0.0006306	0	0	0.005399	0
Bartheletia	0.009823	0	0	0.004619	0	0	0	0.0001106	0	0	0	0	0	0	0	0	0	0	0	0	0	0	0	0	0	0	0	0	0	0	0	0	0	0	0	0	0	0	0	0	0	0	0	0	0	0	0	0	0
Bartonella	0.1965	0.1302	0.1783	0.1663	0.1317	0.1699	0.006551	0.01338	0.02683	0.01675	0.08596	0.1991	0.04888	0.07758	0.02782	0	0.02076	0.1404	0.02457	0.1009	0.0321	0.08283	0.1015	0.06452	0	0.1278	0.1513	0.01009	0.02632	0.1206	0.01373	0	0	0.01373	0.1866	0.04296	0.09116	0.1481	0.01437	0.03224	0.074	0.06707	0.01733	0.07032	0.02302	0.1217	0.08929	0.02159	0.1498
Basfia	0	0	0.00849	0.004619	0.01463	0	0.004612	0.001659	0	0.004321	0	0	0	0	0	0	0.00519	0	0.01404	0	0.008024	0	0	0	0	0	0	0	0	0	0.00113	0	0	0	0	0	0	0	0	0	0	0	0	0	0.003941	0	0	0	0
Basilea	0	0	0.00849	0.009237	0	0	0.001136	0.00188	0	0.002161	0.02865	0	0	0	0	0	0.00519	0	0.00351	0	0	0	0	0	0	0	0	0	0	0	0.001216	0	0	0.0009153	0	0	0	0	0	0	0	0	0	0	0.003784	0	0	0	0.03744
Batrachochytrium	0.009823	0.01184	0.01698	0.01386	0.01463	0.04635	0.0006016	0.0008848	0.0161	0	0	0.03982	0	0	0	0.07138	0	0	0.00351	0	0	0.04142	0	0	0	0	0	0	0	0	0.001911	0	0	0	0	0.04296	0	0	0	0.01612	0.02114	0.02236	0	0	0.001104	0	0.02976	0.005399	0
Batrachospermum	0	0	0	0	0	0	0	0	0	0	0	0	0	0	0	0	0	0	0	0	0	0	0	0	0	0	0	0	0	0	0	0	0	0	0	0	0	0	0	0	0.01057	0	0	0	0	0	0	0	0
Batrachovirus	0	0	0.004245	0	0	0	0	0.0001106	0	0	0	0	0	0	0	0	0	0	0	0	0	0	0	0	0	0	0	0	0	0	0	0	0	0	0	0	0	0	0.01437	0	0	0	0	0	0.0003153	0	0	0	0
Baudoinia	0.01965	0	0.01273	0.004619	0	0	0.0002674	0.0007742	0	0.001621	0.02865	0.03982	0	0.03879	0	0	0	0	0	0	0	0	0	0	0	0	0	0.003365	0	0	0.001043	0.01656	0	0	0	0	0	0	0	0	0	0	0.008666	0	0.0009459	0	0	0	0
Bdellovibrio	0.02947	0.01184	0.03396	0.04157	0.0439	0.0618	0.004345	0.007189	0.0161	0.0135	0.02865	0	0.04888	0.03879	0	0	0	0.0351	0.01404	0.05043	0.01605	0.04142	0	0.06452	0	0.1278	0.1009	0.00673	0	0.0603	0.008254	0	0	0.01007	0.03733	0	0.06077	0.03704	0.02874	0	0	0	0	0.1406	0.01387	0	0	0.0162	0.03744
Beauveria	0.009823	0.01184	0.004245	0.004619	0.01463	0.02317	0.0002674	0.0008848	0	0.00108	0	0	0	0	0	0.07138	0	0	0.00351	0	0	0	0	0	0	0	0	0	0.02632	0	0.001564	0	0	0	0.03733	0	0.03039	0	0	0	0	0	0	0.07032	0.0001577	0	0	0	0
Beggiatoa	0.01965	0.03551	0.02122	0.03233	0.01463	0.007724	0.001471	0.004977	0	0.007562	0	0	0.02444	0	0.05563	0	0	0.0351	0.00351	0	0.01605	0	0	0	0	0	0	0	0	0	0.007298	0	0	0.008238	0	0	0	0	0	0	0	0	0	0	0.009932	0	0	0	0.07488
Begomovirus	0.009823	0	0.00849	0.004619	0	0.007724	0.0001337	0.0002212	0.005366	0	0	0	0	0	0	0	0	0.0351	0	0	0.01605	0	0	0	0	0.0639	0	0	0	0	0.0004344	0	0	0	0.03733	0	0	0.03704	0	0	0	0	0	0	0.0003153	0	0	0	0
Beijerinckia	0.009823	0	0.00849	0	0	0	0.0003342	0.0006636	0	0.0005402	0	0	0	0	0	0	0	0	0.00351	0	0	0	0	0	0	0	0	0	0	0.03015	0.0003475	0	0	0	0	0	0	0	0	0	0	0	0	0	0.0007883	0	0	0	0
Belliella	0.02947	0.03551	0.01698	0.009237	0.02927	0.03862	0.0004011	0.001327	0	0.0005402	0	0.03982	0	0	0	0.07138	0.00519	0	0	0.05043	0	0	0.05074	0	0	0	0.1009	0.01346	0	0	0.0006082	0.01656	0	0.001831	0	0.04296	0	0	0	0	0.01057	0.02236	0	0	0.0001577	0	0.02976	0.005399	0
Benedenia	0	0	0	0.009237	0	0	6.684e-05	0	0	0	0	0	0	0	0	0	0	0	0	0	0	0	0	0	0	0	0	0	0	0	0	0	0	0	0	0	0	0	0	0	0	0	0	0	0.0001577	0	0	0	0
Benhamiona	0	0	0	0	0.01463	0	0	0	0	0	0	0	0	0	0	0	0	0	0	0	0	0	0	0	0	0	0	0	0	0	0	0	0	0	0	0	0	0	0	0	0	0	0	0	0	0	0	0	0.03744
Bernardetia	0.03929	0.07102	0.03396	0.04619	0.02927	0.0618	0.001003	0.00188	0.0161	0.0005402	0	0	0	0	0	0	0.01557	0	0.00351	0	0.008024	0.02071	0	0.06452	0	0	0.05043	0	0	0	0.001738	0.01656	0	0.0009153	0.03733	0	0	0	0	0.03224	0.01057	0	0.008666	0	0.001261	0.06086	0	0.0108	0
Bertiella	0	0	0	0	0	0	0	0	0	0	0	0	0	0	0	0	0	0	0	0.05043	0	0	0	0	0	0	0	0	0	0	0	0	0	0	0	0	0	0	0	0	0	0	0	0	0	0	0	0	0
Besnoitia	0.05894	0.02367	0.02547	0.01386	0.02927	0.01545	0.0005347	0.00188	0	0.0005402	0.05731	0	0.02444	0	0	0	0	0.0702	0.00702	0	0.008024	0	0.05074	0.06452	0	0.0639	0	0	0	0.03015	0.0006082	0	0	0.001831	0	0	0.03039	0	0	0	0	0	0.008666	0	0.000473	0	0.02976	0	0.03744
Betabaculovirus	0	0	0.01698	0.009237	0	0.007724	0	0.000553	0	0	0	0	0.02444	0	0	0	0	0	0.00702	0	0.01605	0.02071	0	0	0	0	0.05043	0	0.02632	0	0.0001738	0	0	0	0.03733	0	0	0	0	0	0	0.02236	0.008666	0	0.000473	0	0.02976	0	0
Betacoronavirus	0.01965	0	0.00849	0.004619	0	0	0	0.0001106	0	0.0005402	0	0	0	0	0	0	0	0	0	0.05043	0	0	0	0	0	0	0	0	0.02632	0	0.0001738	0	0	0	0	0	0	0	0	0	0.01057	0	0	0	0	0	0	0	0
Betaendornavirus	0	0	0	0	0	0	0	0	0	0	0	0	0	0	0	0	0	0	0	0	0	0	0	0	0	0	0	0	0	0	0	0	0	0	0	0	0	0	0.01437	0	0	0	0	0	0	0	0	0	0
Betaentomopoxvirus	0.02947	0.01184	0.01273	0.02771	0.02927	0.0309	0	0.0003318	0	0.0005402	0	0.03982	0	0	0	0	0	0	0.00351	0	0	0	0	0	0	0	0.05043	0	0	0	8.689e-05	0	0	0	0	0.04296	0	0	0	0	0	0	0	0	0.0009459	0	0.02976	0	0
Betainfluenzavirus	0	0	0.004245	0.004619	0	0.01545	0	0	0	0	0	0	0	0	0	0	0	0	0	0	0	0	0	0	0	0	0	0	0	0	0	0	0	0	0	0	0	0	0	0	0.01057	0	0	0	0.0001577	0	0	0	0
Betapapillomavirus	0.009823	0	0	0.004619	0	0.007724	0	0	0	0	0	0	0	0	0	0	0	0	0	0	0	0	0	0	0	0	0	0	0	0	0	0	0	0	0	0	0	0	0	0	0	0	0	0	0	0	0	0	0
Betapolyomavirus	0	0.01184	0	0.004619	0	0	6.684e-05	0	0	0	0	0	0	0	0	0	0	0	0	0	0	0	0	0	0	0	0	0	0	0	0	0	0	0	0	0	0	0	0	0	0	0	0	0	0.0001577	0	0	0	0
Betaretrovirus	0.009823	0	0	0	0	0.007724	0	0	0	0	0	0	0	0	0	0	0	0	0	0	0	0	0	0	0	0	0	0	0	0	0	0	0	0	0	0	0	0	0	0	0	0	0	0	0	0	0	0	0
Betasatellite	0	0	0	0	0	0	6.684e-05	0.0003318	0	0	0.02865	0	0	0	0	0	0	0	0	0	0.008024	0	0	0	0	0	0	0	0	0	0	0	0	0	0	0	0.03039	0	0	0	0	0	0	0	0	0	0	0	0
Betatorquevirus	0	0	0	0	0	0	0	0	0	0	0	0	0	0	0	0	0	0	0	0	0	0	0	0	0	0	0	0	0	0	0	0	0	0	0	0	0	0	0	0	0	0	0	0	0	0	0	0	0.03744
Beutenbergia	0	0.01184	0	0.009237	0	0.007724	0.0003342	0.0003318	0	0.001621	0	0	0	0	0	0	0	0	0	0	0	0	0.05074	0	0	0	0	0	0	0	0	0.03311	0	0.0009153	0	0	0	0	0	0	0	0	0	0	0.0001577	0	0	0	0
Biatora	0	0	0	0	0	0	0	0	0	0	0	0	0	0	0	0	0	0	0	0	0	0	0	0	0	0	0	0	0	0.03015	0	0	0.0497	0	0	0	0	0	0	0	0	0	0	0	0	0	0	0	0
Bibersteinia	0.01965	0	0.00849	0.009237	0.01463	0.007724	0.008222	0.005419	0	0.009723	0	0	0	0	0	0	0.01038	0	0.00702	0	0.008024	0.02071	0	0	0	0	0	0.01009	0	0	0.007385	0.01656	0	0.02563	0.03733	0	0	0.03704	0	0	0	0	0.026	0	0.01151	0	0	0.0162	0
Bicaudavirus	0.009823	0	0	0	0	0	0	0	0	0	0	0	0	0	0	0	0	0	0	0	0	0	0	0	0	0	0	0	0	0	0	0	0	0	0	0	0	0	0	0	0	0.02236	0	0	0	0	0	0	0
Biddulphia	0	0	0	0	0	0.01545	0	0	0.005366	0	0	0	0	0	0	0	0	0	0	0	0	0	0	0.06452	0	0	0	0.01009	0	0	0	0	0	0	0	0	0	0	0	0	0	0	0	0	0	0	0	0	0
Bifidobacterium	0.03929	0.02367	0.02547	0.02771	0.02927	0.05407	0.006818	0.004977	0.05902	0.01188	0	0	0.07331	0	0.02782	0.07138	0.01557	0.0351	0.02106	0.05043	0.02407	0.02071	0	0	0	0	0	0	0	0.03015	0.003041	0.01656	0	0.003661	0	0.08591	0.03039	0	0.04312	0	0.01057	0.04471	0	0	0.006149	0	0	0.005399	0
Bigelowiella	0	0	0.02547	0.01847	0	0.02317	0.0001337	0.0002212	0	0.00108	0	0	0	0	0	0	0	0.0351	0	0	0	0.02071	0	0	0	0	0	0.003365	0	0	0.0003475	0	0	0	0	0.04296	0	0.03704	0	0	0	0	0.008666	0	0.0001577	0	0	0.005399	0
Bingvirus	0	0	0.004245	0	0	0	0	0	0	0	0	0	0	0	0	0	0	0	0	0	0	0	0	0	0	0	0	0	0	0	0	0	0	0	0	0	0	0	0	0	0	0	0	0	0	0	0	0	0
Bipolaris	0.06876	0.03551	0.0849	0.06928	0.1024	0.07724	0.001604	0.004756	0	0.001621	0.02865	0.1195	0.02444	0.03879	0.02782	0.07138	0.01038	0.1053	0.00702	0.2017	0.01605	0	0.2029	0	0	0.1278	0.2017	0	0.05265	0.1206	0.003823	0.01656	0.0497	0.001831	0.07465	0.08591	0.09116	0.03704	0.01437	0.04836	0.074	0.04471	0.008666	0	0.002995	0.1217	0	0.0108	0.03744
Biquartavirus	0.009823	0	0	0	0	0.007724	0	0.0007742	0	0	0	0	0	0	0	0	0	0	0	0	0	0	0	0	0	0	0	0.003365	0	0	0.00252	0	0	0	0	0	0	0	0	0	0	0	0	0	0	0	0	0	0
Biseptimavirus	0	0	0.004245	0	0	0	0	0.0001106	0	0	0	0	0	0	0	0	0	0	0	0	0	0	0	0	0	0	0.05043	0	0	0	0	0	0	0	0	0	0	0	0	0	0	0	0	0	0	0	0	0	0
Blastobotrys	0	0	0	0	0.01463	0	0	0	0	0.0005402	0	0	0	0	0	0	0	0	0	0	0	0	0	0	0	0	0	0	0	0	0	0	0	0	0	0	0	0	0	0	0	0	0	0	0	0	0	0	0
Blastochloris	0	0	0.004245	0	0	0.007724	0.001404	0.001548	0	0.003781	0	0	0.04888	0	0	0	0	0	0.00351	0	0.008024	0.02071	0	0	0	0	0	0	0	0.03015	0.0004344	0.01656	0	0.0009153	0	0	0.03039	0	0	0	0.01057	0.02236	0	0	0.0003153	0	0	0	0
Blastococcus	0.009823	0.02367	0.00849	0.004619	0.01463	0	0.0002674	0.0008848	0	0.00108	0	0	0	0	0	0	0	0	0.00351	0.05043	0	0	0	0	0	0	0.05043	0	0	0	8.689e-05	0.01656	0	0	0	0	0	0	0	0	0	0.06707	0	0	0.000473	0	0	0	0
Blastocystis	0.03929	0	0.03396	0.04619	0.05854	0.01545	0.0008021	0.0006636	0.005366	0.002161	0.02865	0	0	0	0.02782	0	0	0	0.00351	0.1009	0.008024	0	0	0	0	0	0.05043	0	0	0.03015	0.001303	0	0	0.0009153	0	0	0.03039	0.03704	0	0.01612	0	0	0.008666	0	0.0009459	0	0	0.005399	0
Blastomonas	0	0	0	0.004619	0	0	0.0009358	0.0002212	0	0.001621	0	0	0	0	0	0	0	0	0.00351	0	0	0.02071	0	0	0	0	0.05043	0.00673	0	0.09044	8.689e-05	0.01656	0.0497	0.006407	0	0	0	0	0.01437	0	0	0	0.01733	0	0.0006306	0	0	0	0
Blastomyces	0.01965	0.02367	0.01273	0.01386	0.01463	0.01545	0.0003342	0.000553	0	0.0005402	0	0	0	0	0.02782	0	0	0	0	0.05043	0	0	0	0	0	0	0	0	0	0	0.0006082	0	0	0	0	0	0.03039	0	0	0	0.02114	0	0.008666	0	0.0003153	0.06086	0.02976	0.005399	0.03744
Blastosporella	0	0	0.004245	0.004619	0	0.007724	0	0.0001106	0	0	0	0	0	0	0	0	0	0	0	0	0	0	0	0	0	0	0	0.003365	0	0	0	0	0	0	0	0	0	0	0	0	0	0	0	0	0.0001577	0	0	0	0
Blattabacterium	0.07859	0.07102	0.1019	0.1062	0.1171	0.07724	0.0009358	0.00177	0.01073	0.00108	0.02865	0.03982	0.04888	0.03879	0	0	0.00519	0.0702	0.01053	0.05043	0.02407	0	0	0	0.9009	0.0639	0.1009	0.01009	0	0.03015	0.002867	0.01656	0	0	0	0.08591	0.03039	0.1111	0.07186	0	0.05286	0.02236	0	0.1406	0.001892	0.06086	0.119	0.005399	0.03744
Blautia	0.06876	0.05919	0.1104	0.1062	0.1171	0.1081	0.003877	0.003097	0.08585	0.007022	0.02865	0.1593	0.1466	0.07758	0	0	0.01038	0.1404	0.02808	0	0.01605	0.1035	0.2029	0	0	0.1278	0.05043	0	0.02632	0.09044	0.003475	0	0	0.003661	0.07465	0.08591	0.03039	0.1111	0.05749	0.01612	0.08458	0.02236	0.008666	0	0.002995	0.1217	0.119	0.005399	0.1498
Blumeria	0.1277	0.1184	0.1783	0.194	0.2195	0.2317	0.002139	0.00553	0.04829	0.004862	0.08596	0.07965	0.04888	0.07758	0.02782	0.07138	0.01038	0.1053	0.00351	0.1009	0.02407	0.08283	0.2029	0.06452	0	0.1278	0.05043	0.01682	0.07897	0	0.006951	0.03311	0	0.003661	0.1493	0.1718	0.1823	0.1852	0.08623	0.06448	0.06343	0	0.04333	0	0.003784	0.1826	0.2381	0.04319	0.1123
Bocaparvovirus	0	0	0.004245	0.004619	0	0.007724	0	0.0001106	0	0	0	0	0	0	0.02782	0	0	0	0	0	0	0	0	0.06452	0	0	0	0	0	0	0	0	0	0	0	0	0	0	0	0	0	0	0	0	0	0	0	0	0
Bodo	0	0	0	0	0	0.007724	0	0	0	0	0	0	0	0	0	0	0	0	0	0	0	0	0	0	0	0	0	0	0	0	0	0	0	0	0	0	0	0	0	0	0	0	0	0	0	0	0	0	0
Boldia	0.01965	0	0.004245	0	0.01463	0	0	0.0001106	0	0	0	0	0	0	0	0.07138	0	0	0	0	0	0	0	0	0	0	0	0	0	0	8.689e-05	0	0	0	0	0	0	0	0	0	0	0	0	0	0	0	0	0	0
Bolocera	0	0	0	0	0	0	0	0	0	0	0	0	0	0	0.02782	0	0	0	0	0	0	0	0	0	0	0	0	0	0	0	0	0	0	0	0	0	0	0	0	0	0	0	0	0	0	0	0	0	0
Bordetella	0.05894	0.0947	0.06367	0.06466	0.0439	0.04635	0.02152	0.02522	0.0161	0.04267	0.08596	0.1195	0.07331	0.03879	0.02782	0.1428	0.01557	0.0702	0.05265	0.05043	0.04012	0	0.1015	0	0.4505	0	0	0.003365	0.1053	0.09044	0.01355	0.04967	0	0.02746	0.03733	0.08591	0	0.03704	0	0	0.02114	0.02236	0	0.07032	0.02286	0	0.08929	0.0108	0.03744
Bornetia	0.01965	0	0	0.004619	0	0	0	0	0	0	0	0	0	0	0	0	0	0	0	0	0	0	0	0	0	0	0	0	0	0	0	0	0	0	0	0	0	0	0	0	0	0	0	0	0.0001577	0	0	0	0
Borrelia	0.1572	0.1065	0.1358	0.2356	0.2195	0.2008	0.00254	0.005198	0.02146	0.002161	0.05731	0.07965	0.07331	0.07758	0.02782	0.07138	0.01557	0.1404	0.01404	0.05043	0.01605	0.1035	0.1015	0.06452	0	0.0639	0.1009	0.02692	0.1316	0.0603	0.005734	0	0	0.003661	0.1493	0.08591	0.1823	0.07407	0.115	0.01612	0.01057	0	0.026	0.07032	0.004887	0.1826	0.119	0.03239	0.1872
Borreliella	0.08841	0.1302	0.08914	0.1894	0.2195	0.1545	0.001805	0.003539	0.0161	0.007562	0.02865	0.1991	0.04888	0	0.05563	0	0	0.1404	0.01053	0.05043	0.01605	0.06212	0.05074	0.129	0	0.1917	0.1009	0.02692	0.05265	0.211	0.004344	0	0	0.001831	0.07465	0.04296	0.1215	0.1111	0.05749	0.01612	0.02114	0	0.01733	0.2813	0.002838	0.06086	0.05952	0.0162	0.1872
Bosea	0	0.04735	0.00849	0.02309	0.01463	0.0309	0.003075	0.003318	0	0.005942	0	0	0	0.03879	0	0.07138	0	0	0.02457	0	0.008024	0	0	0	0	0	0	0	0	0.09044	0.001998	0.03311	0	0.003661	0	0	0.03039	0	0	0	0	0.02236	0	0	0.00205	0	0	0	0
Boseongicola	0	0	0.004245	0	0	0	0.0007353	0.0006636	0	0.0005402	0	0	0	0	0	0	0	0	0	0.05043	0	0	0	0	0	0	0	0	0	0	0.0003475	0	0	0.0009153	0	0	0	0	0	0	0	0	0	0	0.0007883	0	0	0.005399	0
Bostrychia	0.009823	0	0.01273	0.009237	0	0.007724	0.0002005	0.000553	0	0	0	0	0	0	0.02782	0	0	0	0	0	0	0	0	0	0	0	0	0	0	0	0.0001738	0	0	0	0	0.04296	0	0	0	0	0	0	0.008666	0	0	0	0	0	0
Bowservirus	0	0	0	0	0	0	0	0	0	0	0	0	0	0	0	0	0	0	0	0	0	0	0	0	0.4505	0	0	0	0	0	0	0	0	0	0	0	0	0	0	0	0	0	0	0	0	0	0	0	0
Brachionus	0.009823	0.01184	0.01273	0.009237	0.01463	0.01545	0.0002674	0.0002212	0	0	0	0	0	0	0	0	0.00519	0	0	0	0	0	0	0	0	0	0	0	0	0	0.0008689	0	0	0	0	0	0	0	0.01437	0	0	0	0	0	0.0001577	0	0.02976	0.005399	0
Brachybacterium	0.02947	1.267	0.01698	0.05081	0.07317	0.07724	0.001537	0.002765	0	0.007562	0.02865	0.03982	0.02444	0	0.02782	0.2141	0	0	0.03159	0.05043	0.008024	0	0	0	0	0	0	0.003365	0	0.03015	0.002085	0.01656	0	0.0009153	0	0	0	0	0	0.01612	0.01057	0.02236	0.008666	0	0.003626	0	0	0.005399	0.07488
Brachycladium	0	0	0	0	0	0.007724	0	0.0001106	0	0	0	0	0	0	0	0	0	0	0	0	0	0	0	0	0	0	0	0	0	0	0	0	0	0	0	0	0	0	0	0	0	0	0	0	0	0	0	0	0
Brachyspira	0.3929	0.0947	0.2292	0.2402	0.1903	0.2858	0.004412	0.006636	0.04293	0.005402	0.05731	0.1195	0.04888	0.07758	0.05563	0.1428	0.01557	0.0702	0.01053	0.353	0.0321	0.2071	0.05074	0.3226	0	0.1917	0.2017	0.02019	0	0.0603	0.007733	0.03311	0	0.0009153	0.2986	0.1289	0.1215	0.1852	0.1868	0.09673	0.09515	0.02236	0.03467	0.1406	0.004414	0.2435	0.3274	0.03779	0.1498
Bracovirus	0.02947	0	0.02122	0.01847	0	0.0309	0	0.0006636	0	0	0	0.07965	0	0	0	0	0	0	0	0	0.008024	0	0	0	0	0.0639	0.1513	0	0	0	0.0003475	0	0	0.001831	0	0	0	0.03704	0.02874	0	0	0	0	0.07032	0.0003153	0	0	0.0108	0
Bradymonas	0.01965	0	0.004245	0.01386	0	0	0.001471	0.0007742	0.005366	0.00108	0	0.03982	0	0	0	0.07138	0	0	0.00351	0	0.008024	0	0	0.06452	0	0	0	0.003365	0	0	0.0001738	0	0	0.001831	0	0	0	0	0.01437	0	0	0.02236	0	0	0.000473	0	0	0	0
Bradyrhizobium	0.06876	0.2131	0.09763	0.1062	0.02927	0.1699	0.02019	0.02931	0.005366	0.04375	0.08596	0.07965	0.02444	0.07758	0.1391	0.1428	0.01557	0.0351	0.1229	0.05043	0.1204	0.02071	0.1522	0.06452	1.351	0	0.1009	0.01009	0	0.1206	0.01825	0.1159	0.0497	0.02654	0.03733	0.04296	0	0.03704	0.02874	0.03224	0	0.3801	0	0	0.01592	0.06086	0.02976	0.02159	0.07488
Branchiobdella	0	0	0.004245	0	0	0	0	0	0	0	0	0	0	0	0	0	0	0	0	0	0	0	0	0	0	0	0	0	0	0	0	0	0	0	0	0	0	0	0	0	0	0	0	0	0	0	0	0	0
Brenneria	0.009823	0	0.02971	0.01847	0.07317	0.007724	0.1039	0.01239	0.01073	0.08589	0	0.03982	0.02444	0	0	0	0.05709	0	0.01755	0	0	0	0	0	0	0	0.05043	0.003365	0	0	0.005995	0	0	0.04668	0	0	0	0	0	0.01612	0	0.02236	0	0	0.01372	0	0.02976	0.005399	0.1123
Breoghania	0	0	0.004245	0	0	0.01545	0.0006684	0.0007742	0	0	0	0	0	0	0.02782	0	0	0	0	0	0.008024	0	0	0	0	0	0	0	0	0	0	0.01656	0	0	0	0	0	0	0	0	0	0.02236	0	0	0.0001577	0	0	0.005399	0
Brettanomyces	0	0	0.004245	0	0	0	0	0	0	0	0	0	0	0	0	0	0	0	0	0	0	0	0	0	0	0	0	0	0	0	0	0	0	0	0	0	0	0	0	0	0	0	0	0	0	0	0	0	0
Brevefilum	0	0	0.00849	0.004619	0	0	0.0003342	0	0.01073	0	0	0	0	0	0	0	0	0	0	0	0	0.02071	0	0	0	0	0	0	0	0	8.689e-05	0	0	0	0	0	0	0	0.01437	0	0	0	0	0	0.0001577	0	0	0	0
Brevibacillus	0.06876	0.05919	0.09763	0.08314	0.1317	0.1236	0.007353	0.005198	0.04293	0.01296	0.05731	0.03982	0.1955	0	0.05563	0.1428	0.00519	0.1755	0.03159	0.05043	0.02407	0.02071	0	0.06452	0	0.1278	0.05043	0.01009	0.02632	0.0603	0.01008	0.01656	0	0.01098	0.03733	0.04296	0.06077	0.03704	0.04312	0	0.03172	0.04471	0.01733	0.07032	0.009144	0	0	0.02699	0.07488
Brevibacterium	0.009823	0.2486	0.01273	0.004619	0	0.02317	0.001872	0.003207	0.005366	0.007562	0.02865	0.03982	0	0.03879	0	0	0	0	0.00702	0	0.01605	0	0	0	0	0	0	0.003365	0	0	0.002085	0.04967	0	0	0.03733	0	0	0.03704	0	0.03224	0	0	0	0	0.004572	0	0	0.005399	0.03744
Breviolum	0	0	0.004245	0.01386	0	0	6.684e-05	0.0001106	0	0.0005402	0	0	0	0	0	0	0	0	0	0	0	0	0	0	0	0	0	0.003365	0	0	0	0	0	0	0	0	0	0	0	0	0	0	0	0	0.0001577	0.06086	0	0	0
Brevirhabdus	0	0	0	0	0	0.007724	0.0005347	0.0006636	0	0	0	0	0	0	0	0.07138	0	0	0	0	0	0	0	0	0	0	0	0.003365	0	0	0.0002607	0	0	0.0009153	0	0	0	0.03704	0	0	0	0	0	0	0.0001577	0	0	0	0
Brevundimonas	0.02947	0.1776	0.04669	0.04157	0.02927	0.06952	0.007018	0.007189	0.005366	0.008643	0	0	0	0	0	0	0.00519	0	0.0351	0	0.04012	0.02071	0.05074	0	0	0	0.05043	0.00673	0.02632	0	0.004518	0.03311	0.0497	0.009153	0.03733	0	0	0	0.01437	0	0	0.06707	0.008666	0	0.00536	0	0	0	0.03744
Brochothrix	0.04912	0.02367	0.02547	0.03695	0.01463	0.02317	0.001337	0.009069	0.01073	0.01242	0	0	0	0	0	0	0	0.0702	0.00702	0	0	0.04142	0	0	0	0.0639	0	0.4677	0	0.03015	1.527	0	0	0.001831	0.03733	0	0.03039	0	0	0	0	0	0.008666	0	0.003626	0	0	0.02699	0
Bronvirus	0	0	0	0	0.01463	0	0.0001337	0.0001106	0	0	0	0	0	0	0	0	0	0	0	0	0	0	0	0	0	0	0	0	0	0	0	0	0	0	0	0	0	0	0	0	0	0	0	0	0	0	0	0	0
Brooklynella	0	0	0	0	0	0.007724	0	0	0	0	0	0	0	0	0	0	0	0	0	0	0	0	0	0	0	0	0	0	0	0	0	0	0	0	0	0	0	0	0	0	0	0	0	0	0	0	0	0	0
Brucella	0	0.01184	0	0.004619	0	0	0.003008	0.002876	0	0.005402	0	0	0.02444	0	0	0	0	0	0	0	0.008024	0	0	0	0	0.0639	0	0	0	0	0.001738	0	0	0.002746	0	0	0	0	0.01437	0	0	0.02236	0	0	0.006306	0	0	0	0
Brugia	0.02947	0.02367	0.02122	0.04157	0.01463	0.0309	0.0005347	0.001217	0.01073	0.001621	0	0	0.07331	0	0	0	0	0.1053	0.00351	0	0.01605	0.02071	0	0	0	0.0639	0	0	0	0.03015	0.001043	0	0	0.0009153	0	0	0	0	0.02874	0.01612	0.01057	0.02236	0.008666	0	0.001892	0	0	0.0108	0.03744
Brussowvirus	0	0	0	0	0	0	0	0	0	0	0	0	0	0	0	0	0	0	0	0	0	0	0	0	0	0	0	0	0	0	0.001303	0	0	0	0	0	0	0	0	0	0.01057	0	0	0	0	0	0	0	0
Bruynoghevirus	0	0	0	0	0	0	0	0	0	0	0	0	0	0	0	0	0.00519	0	0	0	0	0	0	0	0	0	0	0	0	0	0.0004344	0	0	0	0	0	0	0	0	0	0	0	0	0	0	0	0	0	0
Bryothamnion	0	0	0	0.004619	0	0	0	0.0001106	0	0	0	0	0	0	0	0	0	0	0.00351	0	0	0	0	0	0	0	0	0	0	0	8.689e-05	0	0	0	0	0	0	0	0	0	0	0	0	0	0	0	0	0	0
Buchnera	0.3831	0.2604	0.416	0.4295	0.4098	0.3476	0.02012	0.0136	0.05366	0.02053	0.1433	0.1991	0.1222	0	0.08345	0.07138	0.02595	0.1755	0.02106	0.4034	0.05617	0.1242	0.4059	0.129	0	0.2556	0.1513	0.01682	0.05265	0.2713	0.01599	0.08278	0	0.01373	0.5226	0.5584	0.2127	0.2222	0.05749	0.06448	0.074	0.06707	0.052	0.1406	0.01577	0.1826	0.2679	0.108	0.2621
Buchwaldoboletus	0	0	0	0	0	0	0	0	0	0	0	0	0	0	0	0	0	0	0	0	0	0	0	0	0	0	0	0	0	0	0	0	0	0	0	0	0	0	0	0	0	0	0	0	0	0	0	0	0
Buddenbrockia	0.009823	0	0	0	0	0	0	0	0	0	0	0	0	0	0	0	0	0	0	0	0	0	0	0	0	0	0	0	0	0	0	0	0	0	0	0	0	0	0	0	0	0	0	0	0	0	0	0	0
Buellia	0	0	0	0	0	0	0	0	0	0	0	0	0	0	0	0	0	0	0	0	0	0	0	0	0	0	0	0	0	0	0	0	0	0	0	0	0	0.03704	0	0	0	0	0	0	0	0	0	0	0
Bugula	0	0	0	0.004619	0	0	0	0	0	0	0	0	0	0	0	0	0	0	0	0	0	0	0	0	0	0	0	0	0	0	0	0	0	0	0	0	0	0	0	0	0	0	0	0	0	0	0	0	0
Bulboplastis	0.04912	0	0.01698	0.01386	0.01463	0	0.0002005	0.0002212	0	0.0005402	0.02865	0	0	0	0	0	0	0	0.00351	0.05043	0	0.02071	0.05074	0	0	0	0	0	0	0	0.0001738	0	0	0	0	0	0	0	0	0	0	0	0	0	0	0	0	0	0
Bumilleria	0	0	0.004245	0	0	0	0	0	0	0	0	0	0	0	0	0	0	0	0	0	0	0	0	0	0	0	0	0	0	0	0	0	0	0	0	0	0	0	0	0	0	0	0	0	0	0	0	0	0
Bunonema	0.009823	0	0	0	0	0	0	0	0	0	0	0	0	0	0	0	0	0	0	0	0	0	0	0	0	0	0	0	0	0	0	0	0	0	0	0	0	0	0	0	0	0	0	0	0	0	0	0	0
Burkholderia	0.1179	0.3906	0.2292	0.194	0.2488	0.2086	0.07186	0.07421	0.05366	0.1188	0.1719	0.1195	0.09775	0	0.05563	0.8565	0.05709	0.1404	0.09828	0.1009	0.08024	0.1035	0.1522	0.2581	1.802	0.0639	0.1009	0.02019	0.07897	0.2412	0.03145	0.2815	0.1491	0.1043	0.1493	0.1718	0.1823	0.1111	0.1293	0.01612	0.03172	0.2459	0.01733	0	0.04856	0.06086	0.1488	0.06478	0.1123
Buttiauxella	0.08841	0.03551	0.02547	0	0.01463	0.04635	10.03	0.5583	0	0.7206	0	0	0	0	0	0	0.2751	0	0.1123	0	0	0	0	0	0	0.0639	0	0.02692	0	0.03015	0.2301	0	0	0.4924	0	0.04296	0	0	0.1437	0.01612	0	0	0.008666	0	0.01356	0	0	0.2052	0
Butyricimonas	0	0	0.00849	0.004619	0.02927	0.02317	0.0006684	0.000553	0.005366	0.0005402	0	0.03982	0	0	0	0	0	0	0	0	0	0.02071	0	0	0	0	0	0	0	0	0.0004344	0	0	0.001831	0	0	0	0	0.01437	0	0	0	0	0	0.0003153	0	0	0.005399	0
Butyrivibrio	0.01965	0.04735	0.02122	0.05542	0.0439	0.01545	0.001003	0.001106	0.02146	0.001621	0	0	0.04888	0	0	0	0	0	0.00351	0.05043	0.008024	0.02071	0	0	0	0.0639	0	0.003365	0	0	0.002867	0	0	0.002746	0.03733	0	0	0.03704	0.01437	0	0.01057	0.02236	0.008666	0	0.002365	0.06086	0.02976	0	0
Byssochlamys	0.02947	0.01184	0.02122	0.01386	0	0.01545	0.0002674	0.001106	0	0.001621	0.02865	0	0.02444	0	0	0	0.00519	0	0.00351	0	0	0.02071	0	0	0	0	0	0	0	0	0.001303	0	0	0.002746	0	0	0.09116	0.03704	0	0.01612	0.01057	0.02236	0	0	0.0003153	0	0	0	0
Caenorhabditis	1.955	1.255	1.931	1.797	2.02	1.715	0.01965	0.08704	0.2629	0.1048	0.4298	1.314	0.5621	0.8146	0.2225	0.8565	0.1557	1.193	0.2492	1.765	0.321	1.077	1.421	1.548	0	1.597	1.109	0.2187	0.6844	1.085	0.07238	0.3146	0.0497	0.0897	1.456	1.16	1.398	1.37	0.9054	0.403	0.5392	0.3801	0.234	0.8439	0.1302	1.704	1.637	0.2807	0.7862
Caeruleovirus	0	0	0	0	0	0	6.684e-05	0	0	0.0005402	0	0	0	0	0	0	0	0	0	0	0	0	0.05074	0	0	0	0	0	0	0	0.0006951	0	0	0	0	0	0	0	0	0	0	0	0	0	0.0006306	0	0	0	0
Cafeteriavirus	0.01965	0	0.01698	0.009237	0.02927	0.01545	0.0002005	0.0002212	0	0	0	0	0	0	0	0	0	0	0	0	0	0.02071	0	0	0	0	0	0	0	0	0.001216	0	0	0.001831	0	0.04296	0.03039	0	0	0.01612	0	0	0	0	0	0.06086	0	0	0
Caldanaerobacter	0	0.01184	0.004245	0.01386	0.02927	0	0.0005347	0.0001106	0.005366	0	0	0	0	0	0	0.07138	0.00519	0	0.00702	0	0	0	0	0	0	0	0	0.003365	0	0	0.0003475	0	0	0	0	0	0	0	0	0	0	0.02236	0.008666	0	0	0	0	0	0
Caldicellulosiruptor	0.1179	0.07102	0.1528	0.1617	0.2342	0.1468	0.003142	0.003429	0.0161	0.006482	0.05731	0.1195	0.02444	0.1164	0	0.1428	0.01038	0.1053	0.02106	0.1009	0.0321	0.1242	0.05074	0.129	0	0.3195	0.1009	0.02019	0.07897	0.03015	0.00782	0.01656	0	0.003661	0.07465	0.2148	0.06077	0.1111	0.02874	0.01612	0.1163	0.02236	0.008666	0.1406	0.003468	0.06086	0.1488	0.0162	0
Caldilinea	0	0	0	0	0.01463	0	0.0004011	0.0006636	0	0.0005402	0	0.03982	0	0	0	0	0	0	0.00351	0	0	0	0	0	0	0	0	0	0	0.03015	8.689e-05	0	0	0	0	0	0	0	0.01437	0	0	0	0	0	0	0	0	0	0
Caldimicrobium	0	0	0.004245	0.004619	0	0.01545	0.0005347	0.0003318	0	0.0005402	0	0	0	0.03879	0	0	0	0.0351	0.00702	0	0	0	0	0	0	0	0	0	0	0.03015	0.0001738	0	0	0	0	0	0.03039	0	0.01437	0	0	0	0	0	0.0001577	0	0	0	0.03744
Caldisericum	0.02947	0	0.00849	0.004619	0.01463	0.02317	0.0001337	0.0002212	0	0	0	0	0	0	0	0	0	0	0.00351	0	0	0	0	0	0	0	0	0.003365	0	0	0.0001738	0	0	0	0	0	0	0	0	0	0	0	0.008666	0	0.0001577	0	0.02976	0	0
Caldisphaera	0.009823	0	0.02122	0.03695	0	0.01545	0.0001337	0.000553	0	0	0.02865	0	0	0	0	0	0.00519	0	0	0	0	0.02071	0	0	0	0	0	0	0	0	0.0003475	0	0	0	0.07465	0.04296	0	0	0.01437	0.01612	0	0	0.008666	0	0.0006306	0	0	0	0
Calditerrivibrio	0.009823	0	0.01273	0.02771	0.01463	0.007724	0.0006684	0.0004424	0	0.0005402	0	0	0	0.03879	0	0	0.00519	0.0351	0	0	0	0	0	0	0	0	0	0	0	0.03015	0.0001738	0	0	0	0	0	0	0.07407	0.01437	0	0.01057	0	0	0	0.0003153	0	0	0	0.03744
Caldithrix	0	0	0.00849	0.01386	0	0.007724	0.0006016	0.0006636	0	0.00108	0	0	0	0	0.02782	0	0	0	0	0	0	0.02071	0	0	0	0.0639	0	0.003365	0	0	0.0005213	0	0	0	0	0	0	0	0	0	0	0	0	0	0.0007883	0	0	0	0
Caldivirga	0	0	0	0.004619	0	0	0	0.0001106	0	0.0005402	0	0	0	0	0	0	0	0	0	0	0	0	0	0	0	0	0	0	0	0	0.0002607	0	0	0	0	0	0	0	0	0	0	0	0	0	0.000473	0	0	0	0
Calicium	0	0	0	0	0	0	0	0	0	0	0	0	0	0	0	0	0	0	0	0	0	0	0	0	0	0	0	0	0	0	0	0	0	0	0	0	0	0	0	0	0	0	0	0	0	0	0	0	0
Calliarthron	0.009823	0	0	0	0	0	0	0.0003318	0	0	0	0	0	0	0	0	0	0	0	0	0	0	0	0	0	0	0	0	0	0	8.689e-05	0	0	0	0	0	0	0	0	0	0	0	0	0	0	0	0	0	0
Callithamnion	0	0	0	0.004619	0.01463	0	0	0.0001106	0	0	0	0	0	0	0	0	0	0	0	0	0	0	0	0	0	0	0	0	0	0	0	0	0	0	0	0	0	0	0	0	0	0	0	0	0	0	0	0	0
Calogaya	0	0	0	0	0	0	0	0	0	0	0	0	0	0	0	0	0	0	0	0	0	0	0	0	0	0	0	0	0	0	0	0	0	0	0	0	0	0	0	0	0	0	0	0	0	0	0	0	0
Caloglossa	0.009823	0	0	0	0	0.007724	0	0.0002212	0	0	0	0	0.02444	0	0	0	0	0	0	0	0	0	0	0	0	0	0	0	0	0	0.0003475	0	0	0	0.03733	0.04296	0	0	0	0.01612	0.01057	0	0	0	0.0001577	0	0	0	0
Caloramator	0.05894	0.01184	0.04245	0.02309	0.01463	0.01545	0.003142	0.001327	0.01073	0.0005402	0	0.1195	0	0	0	0	0.00519	0.0702	0	0.05043	0	0	0	0	0	0	0	0.003365	0	0.0603	0.0008689	0	0	0.0009153	0.07465	0.04296	0.03039	0	0.02874	0	0.01057	0	0	0	0.001419	0	0	0	0
Calothrix	0.3536	0.142	0.2292	0.3325	0.2927	0.2472	0.007887	0.01139	0.06439	0.01729	0.05731	0.1991	0.1222	0.03879	0.08345	0.07138	0.01038	0.2106	0.05967	0.1513	0.02407	0.1242	0.5074	0.2581	0	0.1917	0.05043	0.01682	0.07897	0.09044	0.01712	0	0	0.01373	0.2986	0.1289	0	0.2593	0.1006	0.09673	0.06343	0.04471	0.03467	0.1406	0.01734	0.1217	0.2083	0.03239	0.03744
Caminibacter	0.02947	0.01184	0.02122	0.03233	0.0439	0.0309	0.0006016	0.0008848	0.01073	0.0005402	0	0.03982	0.02444	0.1164	0	0	0	0	0	0.05043	0.008024	0	0	0	0	0.0639	0	0	0	0	0.000782	0	0	0	0	0.04296	0	0	0.01437	0	0.03172	0	0.01733	0	0.001419	0	0.02976	0	0.03744
Campylobacter	0.7957	0.4853	0.6495	0.7759	0.7171	0.6952	0.01664	0.02809	0.1556	0.03457	0.1719	0.5177	0.1711	0.1939	0.2225	0.4283	0.06228	0.4212	0.09126	0.2017	0.1043	0.3313	0.7103	0.3226	0	0.8946	0.5547	0.07066	0.1843	0.3316	0.04179	0.149	0	0.01922	0.4853	0.6014	0.4254	0.3704	0.3306	0.1451	0.222	0.2012	0.078	0.4923	0.03232	0.6086	0.625	0.09718	0.1872
Campylodiscus	0	0	0	0	0	0	0	0.0001106	0	0	0	0	0	0	0	0	0	0	0	0	0	0	0	0	0	0	0	0	0	0	0	0	0	0	0	0	0	0	0.01437	0	0	0	0	0	0	0	0	0	0
Candelariella	0	0	0	0	0	0.007724	0	0	0	0	0	0	0	0	0	0	0	0	0	0	0	0	0	0	0	0	0	0	0	0	0	0	0	0	0	0	0	0	0	0	0	0	0	0	0	0	0	0	0
Candida	0.03929	0.01184	0.02547	0.02771	0.02927	0.01545	0.0004011	0.001106	0.005366	0.0005402	0.08596	0	0.02444	0	0	0	0	0.0351	0.00351	0	0	0	0	0	0	0	0	0.003365	0.02632	0	0.00278	0	0	0.0009153	0	0.04296	0	0	0.01437	0.01612	0	0	0.008666	0	0.0009459	0.06086	0	0.0108	0.03744
Candida	0.6287	0.2841	0.4966	0.4295	0.5561	0.4944	0.007419	0.01537	0.09658	0.01675	0.1146	0.3186	0.1222	0.07758	0.02782	0.07138	0.02595	0.2106	0.06669	0.3026	0.07221	0.3106	0.3044	0.3226	0	0.2556	0.5043	0.01682	0.02632	0.3316	0.02311	0.06623	0	0.01373	0.6719	0.3436	0.3342	0.4815	0.23	0.1451	0.1057	0.08943	0.04333	0.07032	0.01198	0.3652	0.3869	0.1296	0.4867
Candidatus Accumulibacter	0	0	0	0.004619	0	0	0.0006016	0.001106	0	0.002161	0	0	0	0	0	0	0	0	0	0	0	0	0	0	0	0	0	0	0	0	0.0002607	0	0	0	0.03733	0	0	0	0	0	0	0	0	0	0.0006306	0	0.02976	0	0
Candidatus Acetothermum	0	0.01184	0	0	0	0	0	0.0001106	0	0	0	0	0	0	0	0	0	0	0	0	0	0	0	0	0	0	0	0	0	0	0	0	0	0	0	0	0	0	0	0	0	0	0	0	0	0	0	0	0
Candidatus Actinomarina	0.009823	0	0.01273	0.004619	0.01463	0	0.0004011	0.0003318	0.005366	0.0005402	0	0	0.02444	0	0	0	0	0	0	0	0	0	0	0	0	0	0	0	0	0	0.0005213	0	0	0	0	0	0	0	0	0	0	0	0.008666	0	0.0001577	0	0	0	0.03744
Candidatus Amoebophilus	0.03929	0.01184	0.004245	0.01847	0	0.007724	6.684e-05	0.000553	0	0	0	0	0	0	0	0	0	0	0.00351	0	0	0	0.05074	0	0	0	0	0	0	0	0.0001738	0	0	0.0009153	0	0	0	0	0	0	0	0	0	0	0	0.06086	0	0	0.03744
Candidatus Annandia	0	0	0.004245	0	0	0.007724	6.684e-05	0.0001106	0	0	0	0	0	0	0	0	0	0	0	0	0	0	0	0	0	0	0	0.003365	0	0	0.0001738	0	0	0.001831	0	0	0	0	0	0	0	0	0	0	0.0003153	0	0	0	0
Candidatus Aquiluna	0	0	0	0	0.01463	0	0.0003342	0.0001106	0	0.0005402	0	0	0	0	0	0	0	0	0	0	0	0	0	0	0	0	0	0	0	0	0.0001738	0	0	0	0	0	0	0	0	0	0	0	0.008666	0	0.0003153	0	0	0	0
Candidatus Arthromitus	0.05894	0.05919	0.05518	0.03695	0.02927	0.01545	0.002339	0.0009954	0.005366	0.0005402	0	0.03982	0	0	0	0	0	0	0	0.1009	0.008024	0	0	0	0	0.0639	0.05043	0.00673	0.02632	0	0.001998	0.01656	0	0.0009153	0	0	0.06077	0	0.04312	0	0.03172	0.06707	0	0	0.001261	0	0.02976	0.005399	0
Candidatus Aschnera	0.009823	0	0	0	0	0	0	0	0	0	0	0	0	0	0	0	0	0	0	0	0	0	0	0	0	0	0	0	0	0	0	0	0	0	0	0	0	0	0	0	0	0	0	0	0	0	0	0	0
Candidatus Atelocyanobacterium	0.01965	0.01184	0.02971	0.01847	0.01463	0.01545	0.0001337	0.0004424	0.005366	0.0005402	0	0	0.02444	0	0	0	0	0	0	0.05043	0.008024	0	0	0.06452	0	0	0	0	0	0.03015	0.0003475	0	0	0	0	0	0	0	0.02874	0	0.01057	0	0	0	0.0001577	0	0	0.005399	0
Candidatus Azobacteroides	0.01965	0	0.01273	0.04157	0.01463	0.007724	0.0004679	0.0004424	0	0.002161	0	0.03982	0	0	0	0	0	0	0	0	0	0.02071	0	0	0	0	0	0	0	0	0.0004344	0	0	0	0	0	0	0	0	0	0	0	0	0	0.0003153	0	0	0.005399	0.03744
Candidatus Babela	0.009823	0	0.02547	0.01847	0	0.007724	6.684e-05	0.000553	0	0.0005402	0.02865	0	0	0	0	0	0	0	0.00351	0	0	0.02071	0	0	0	0	0	0	0	0	0.0001738	0	0	0	0	0	0	0.07407	0.01437	0	0	0	0.008666	0	0.0003153	0	0	0	0
Candidatus Bipolaricaulis	0	0	0	0	0	0	6.684e-05	0.0001106	0	0.0005402	0	0	0	0	0	0	0	0	0	0	0	0	0	0	0	0	0	0	0	0.03015	0	0	0.0497	0	0	0	0	0	0	0	0	0	0	0	0	0	0	0	0
Candidatus Blochmannia	0.06876	0.03551	0.05943	0.02771	0.05854	0.02317	0.004278	0.00177	0.005366	0.003781	0	0.03982	0.02444	0	0	0	0	0.1053	0.00702	0.05043	0.008024	0	0.1522	0	0	0.0639	0	0.01009	0	0.0603	0.003475	0	0	0	0	0.08591	0.09116	0.1111	0	0	0.02114	0.02236	0.008666	0	0.003468	0.06086	0.08929	0.0108	0.03744
Candidatus Caldiarchaeum	0.009823	0	0.004245	0	0	0	0.0001337	0.0002212	0	0	0	0	0.02444	0	0	0	0	0	0	0	0	0	0	0	0	0	0	0	0	0	0.0002607	0	0	0	0	0	0	0	0	0	0	0	0	0	0	0	0	0	0
Candidatus Cardinium	0.03929	0.01184	0.00849	0.009237	0.01463	0.007724	0.0004011	0.0004424	0.005366	0.0005402	0	0	0.02444	0	0	0.07138	0	0	0	0	0	0	0.05074	0	0	0.0639	0	0	0	0	0.0008689	0	0	0	0	0	0	0	0	0	0	0.02236	0	0	0.0007883	0	0	0	0
Candidatus Carsonella	0.03929	0	0.02122	0.02771	0.01463	0.02317	0.0005347	0.0004424	0.005366	0	0	0.03982	0.02444	0	0	0	0	0	0.00351	0	0.01605	0	0	0	0	0	0.05043	0.00673	0.02632	0	0.0002607	0	0	0	0	0	0	0	0.01437	0	0	0	0	0	0.000473	0.06086	0.02976	0.02699	0
Candidatus Cloacimonas	0	0	0.00849	0.004619	0.01463	0.01545	0.0002005	0.0003318	0.005366	0	0	0	0	0	0	0	0	0	0	0	0	0	0	0	0	0	0	0	0	0	0.0001738	0	0	0	0	0	0	0	0.01437	0	0	0.02236	0	0	0.0003153	0	0	0	0.03744
Candidatus Competibacter	0	0	0	0.004619	0	0	6.684e-05	0.0001106	0	0	0	0	0	0	0	0	0	0	0	0	0	0	0	0	0	0	0	0	0	0	0	0	0	0	0	0	0	0	0	0	0	0	0	0	0	0	0	0	0
Candidatus Curculioniphilus	0	0	0.004245	0	0	0	0	0	0	0	0	0	0	0	0	0	0	0	0	0	0	0.02071	0.05074	0	0	0	0	0	0	0	0	0	0	0	0	0	0	0	0	0	0	0	0	0	0	0	0.02976	0	0
Candidatus Cyclonatronum	0	0	0.004245	0	0	0	0.0001337	0.0006636	0	0	0	0	0	0	0	0	0	0	0	0	0.008024	0	0	0	0	0	0	0	0	0	8.689e-05	0	0	0	0	0	0	0	0	0	0	0	0	0	0.0003153	0	0	0	0
Candidatus Desulfofervidus	0.01965	0	0.004245	0.01386	0	0.01545	0.0005347	0.0006636	0	0.0005402	0	0	0	0	0.05563	0	0	0	0	0.05043	0	0	0	0	0	0	0	0.003365	0	0	0.0006082	0	0	0.0009153	0	0	0	0	0	0	0.01057	0	0	0.07032	0.0009459	0	0.02976	0	0
Candidatus Desulforudis	0	0	0.004245	0.004619	0	0	6.684e-05	0	0	0	0	0	0	0	0	0	0	0	0	0	0	0	0	0	0	0	0	0	0	0	0.0001738	0	0	0	0	0	0	0	0	0	0	0	0	0	0	0	0	0	0
Candidatus Doolittlea	0	0	0.004245	0.004619	0	0	0.001872	0.0002212	0	0.00108	0	0	0	0	0.02782	0	0	0	0	0	0	0	0	0	0	0	0	0	0	0	0.0005213	0	0	0	0	0	0	0	0	0	0	0	0	0	0.001104	0	0	0	0
Candidatus Endoecteinascidia	0	0	0	0	0	0	0	0	0	0	0	0	0	0	0	0	0	0	0	0	0	0	0	0	0	0	0	0	0.02632	0	8.689e-05	0	0	0	0	0	0	0	0	0	0	0	0	0	0	0	0	0	0
Candidatus Endolissoclinum	0.04912	0	0.03396	0.01847	0.0439	0.01545	0.0001337	0.0008848	0	0.00108	0	0	0	0	0	0.07138	0	0	0.00702	0.1009	0	0.02071	0	0.06452	0	0	0	0.003365	0	0.0603	0.001825	0	0	0	0.07465	0	0	0	0.01437	0	0	0	0	0	0.00268	0.06086	0	0.005399	0
Candidatus Evansia	0.01965	0	0.00849	0	0	0	6.684e-05	0.0002212	0	0.0005402	0	0	0	0	0	0	0	0	0	0	0	0	0	0	0	0	0	0	0.02632	0	0.0001738	0	0	0	0	0	0.03039	0	0.01437	0	0	0	0	0	0	0	0	0	0
Candidatus Fokinia	0.009823	0	0	0.004619	0.01463	0.007724	0	0.0001106	0	0	0	0	0	0	0	0	0	0	0	0	0	0	0	0	0	0	0	0	0	0	8.689e-05	0	0	0.0009153	0	0	0.06077	0	0	0	0.01057	0	0	0	0	0	0	0	0
Candidatus Fonsibacter	0.01965	0	0.02122	0.009237	0.01463	0.02317	0.0002005	0.0006636	0	0.00108	0	0	0	0	0	0	0	0.0351	0.00351	0.05043	0.008024	0.02071	0	0	0	0.0639	0.05043	0	0	0.03015	0.0006082	0	0	0	0	0	0	0	0.01437	0.03224	0	0	0	0	0.000473	0	0.02976	0	0
Candidatus Fukatsuia	0.009823	0	0.004245	0.01386	0	0	0.008021	0.001106	0	0.005942	0	0	0	0	0	0	0.00519	0	0	0	0	0.02071	0	0	0	0	0	0	0	0.03015	0.001303	0	0	0.003661	0	0	0	0.03704	0	0	0.01057	0.04471	0.008666	0	0.003941	0	0	0	0
Candidatus Gullanella	0.009823	0	0.02547	0.009237	0.01463	0	0.001471	0.0007742	0.0161	0.0005402	0	0	0	0.03879	0	0	0	0	0	0	0	0	0	0	0	0	0	0.01009	0	0	0.0002607	0	0	0.0009153	0	0	0	0	0.01437	0	0	0	0.01733	0	0.0009459	0	0	0	0
Candidatus Hamiltonella	0.009823	0	0.02547	0.009237	0.02927	0.03862	0.006283	0.002986	0	0.007562	0	0.03982	0	0	0	0	0.00519	0	0	0.05043	0.008024	0.04142	0	0.06452	0	0	0	0	0.02632	0.03015	0.001738	0	0	0.001831	0	0	0.06077	0.03704	0.05749	0	0.02114	0	0	0.07032	0.004257	0.06086	0	0.0108	0
Candidatus Hepatoplasma	0	0.01184	0.004245	0.009237	0	0.01545	0.0002674	0.0003318	0	0	0	0	0	0	0	0	0	0	0	0	0	0	0	0	0	0.0639	0	0	0	0	0.00113	0	0	0.0009153	0	0	0	0.03704	0	0	0.01057	0	0.008666	0	0.0001577	0	0	0	0
Candidatus Hoaglandella	0.04912	0.01184	0.01273	0.01386	0.02927	0.007724	0.001003	0.0003318	0.01073	0.00108	0.02865	0.03982	0	0	0	0	0	0	0	0	0	0	0	0.06452	0	0.0639	0	0	0	0	0.0001738	0	0	0.0009153	0	0	0.03039	0	0.01437	0	0.01057	0	0.008666	0	0.000473	0	0.08929	0	0
Candidatus Hodgkinia	0	0	0.02122	0.009237	0	0	0.0003342	0.0004424	0	0.00108	0	0	0	0	0	0	0.00519	0	0	0	0	0	0	0	0	0	0	0	0	0	0.0004344	0	0	0	0	0	0	0	0	0	0	0	0	0	0.0007883	0	0	0	0
Candidatus Ishikawaella	0	0.01184	0.004245	0.01386	0	0.007724	0.001404	0.0002212	0	0	0	0	0	0	0	0	0	0	0	0	0	0	0	0	0	0	0	0	0.02632	0.03015	0.0004344	0	0	0	0	0	0	0.03704	0.01437	0	0	0	0	0.07032	0.0001577	0.06086	0	0	0
Candidatus Izimaplasma	0.009823	0	0.01273	0.009237	0.02927	0.02317	0.0002005	0.0006636	0.01073	0.0005402	0	0	0	0	0	0	0.00519	0.0351	0.00351	0	0	0	0	0	0	0	0	0	0	0	0.001043	0	0	0	0	0	0	0	0	0	0	0.02236	0	0	0.0003153	0	0	0.005399	0
Candidatus Jettenia	0	0	0	0	0	0	0	0	0	0	0	0	0	0	0	0	0	0	0	0	0	0	0	0	0	0	0	0	0	0.03015	0	0	0	0	0	0	0	0	0	0	0	0	0	0	0	0	0	0	0
Candidatus Kinetoplastibacterium	0.04912	0.03551	0.07216	0.04619	0.02927	0.03862	0.003075	0.0009954	0.0161	0.002701	0	0.07965	0	0	0	0	0.00519	0.0351	0.00351	0	0.01605	0.02071	0.05074	0.1935	0	0	0.05043	0	0	0.0603	0.001998	0	0	0.002746	0.03733	0.04296	0.06077	0.03704	0.01437	0.03224	0.01057	0	0.008666	0	0.001577	0.06086	0.05952	0.0162	0.03744
Candidatus Korarchaeum	0	0	0.004245	0.004619	0	0	0.0001337	0.0003318	0	0	0	0	0	0	0	0	0	0	0	0	0	0	0	0	0	0	0	0	0	0	0	0	0	0	0	0	0	0	0	0	0	0	0	0	0.0003153	0	0	0	0
Candidatus Koribacter	0	0.02367	0	0	0	0	0.0004679	0.0002212	0	0.0005402	0	0	0	0	0	0	0	0	0	0	0	0	0	0.06452	0	0	0	0	0	0	8.689e-05	0	0	0.0009153	0	0	0	0	0	0	0	0	0	0	0.0001577	0	0	0	0
Candidatus Kuenenia	0	0.03551	0.02122	0.01386	0.01463	0.0309	0.0002674	0.001217	0.005366	0	0	0.03982	0	0	0	0	0	0	0	0	0	0	0	0.06452	0	0	0.05043	0	0	0	0.00113	0	0	0.0009153	0.03733	0	0.03039	0	0	0	0.01057	0.02236	0	0	0.001734	0	0	0.005399	0
Candidatus Mancarchaeum	0.009823	0	0.004245	0.004619	0	0	6.684e-05	0.0001106	0	0	0	0	0	0	0	0	0	0	0	0	0	0	0	0	0	0	0	0	0	0	0.0003475	0	0	0	0	0	0	0	0	0	0	0	0	0	0.0001577	0	0	0	0
Candidatus Methanomethylophilus	0	0	0	0	0	0	0.0001337	0.0001106	0	0	0	0	0	0	0	0	0	0	0.00351	0	0	0	0	0	0	0	0	0	0	0	0.0001738	0	0	0	0	0	0	0	0	0	0	0	0	0	0.0001577	0	0	0	0
Candidatus Methanoplasma	0	0	0	0	0	0	6.684e-05	0	0	0	0	0	0	0	0	0	0	0	0	0	0	0	0	0	0	0	0	0	0	0	8.689e-05	0	0	0	0	0.04296	0	0	0	0	0	0	0	0	0	0	0	0	0
Candidatus Methylopumilus	0.04912	0.02367	0.02971	0.03695	0	0.01545	0.001938	0.007521	0	0.01512	0.02865	0	0	0	0.02782	0	0	0	0.04212	0	0	0.02071	0.05074	0	0	0	0.1009	0.003365	0.02632	0.0603	0.004171	0.03311	0	0.01556	0.03733	0.04296	0.03039	0.03704	0.01437	0.01612	0	0.04471	0	0	0.0123	0.06086	0.02976	0.0162	0
Candidatus Midichloria	0	0	0	0.009237	0	0	0.0002005	0.0004424	0	0	0	0	0	0	0	0	0	0	0	0	0	0	0	0	0	0	0	0	0	0	0.0005213	0	0	0.0009153	0	0	0	0	0	0	0	0	0	0	0.0001577	0	0	0	0
Candidatus Mikella	0	0	0.004245	0.004619	0.01463	0	0.0006016	0.0001106	0	0.0005402	0	0	0	0	0	0	0	0	0	0	0.008024	0	0	0	0	0	0	0	0	0	0.0002607	0	0	0	0	0	0	0	0	0.01612	0	0	0	0	0	0	0.02976	0	0
Candidatus Moanabacter	0	0	0	0	0	0.007724	0.0001337	0	0	0.0005402	0	0	0	0	0	0	0	0	0	0	0	0.02071	0	0	0	0	0	0	0	0	0.0003475	0	0	0	0	0	0	0	0	0	0	0	0	0	0.0003153	0	0	0	0
Candidatus Moranella	0	0	0.004245	0	0	0	0.0007353	0.0002212	0	0.0005402	0	0	0	0	0	0	0	0	0	0	0	0	0	0	0	0	0	0	0	0	8.689e-05	0	0	0	0	0	0	0	0	0	0	0	0	0	0.0003153	0	0	0	0
Candidatus Nanopelagicus	0.009823	0	0.004245	0.01386	0	0	0.0002005	0.0009954	0	0.0005402	0	0	0.02444	0	0.02782	0	0	0	0.00702	0	0	0	0	0	0	0	0	0	0	0	0.0006082	0	0	0	0	0	0	0	0	0	0	0	0	0	0.0006306	0	0	0.0162	0
Candidatus Nanopusillus	0.01965	0.02367	0.00849	0.009237	0.01463	0.01545	0.0002005	0.0003318	0	0.0005402	0.02865	0	0	0	0	0	0.00519	0	0	0	0.008024	0	0	0	0	0	0.05043	0	0	0.0603	0.0001738	0	0	0	0	0	0	0	0	0	0.01057	0.02236	0	0	0	0.06086	0	0	0
Candidatus Nardonella	0.01965	0.01184	0.004245	0	0	0	0.0003342	0.0003318	0	0.0005402	0	0	0	0	0	0	0	0	0	0	0	0	0	0	0	0.0639	0	0	0	0	0.0001738	0	0	0.0009153	0	0	0	0.03704	0.01437	0	0	0	0	0	0.0007883	0	0	0	0
Candidatus Nasuia	0	0	0.004245	0	0	0	6.684e-05	0	0	0	0	0.03982	0	0	0	0	0.00519	0	0	0	0	0	0	0	0	0	0	0	0	0	0	0	0	0	0	0	0	0	0	0	0	0	0	0	0	0	0	0	0
Candidatus Nitrosocaldus	0	0.01184	0	0.009237	0	0	6.684e-05	0.000553	0.005366	0	0	0	0	0.03879	0	0	0	0	0	0	0	0	0	0	0	0	0	0	0	0	0	0	0	0	0	0	0.03039	0	0.01437	0	0	0	0	0	0	0	0	0	0.03744
Candidatus Nitrosocosmicus	0.05894	0.03551	0.04669	0.04619	0.07317	0.06952	0.0007353	0.002544	0.005366	0.002161	0	0	0.02444	0.07758	0	0	0	0.0351	0.00702	0	0	0.02071	0	0.06452	0	0	0.05043	0.01346	0	0	0.001738	0	0	0.0009153	0	0	0	0	0.07186	0	0.01057	0	0	0	0.001419	0	0.1488	0.0108	0.03744
Candidatus Nitrosoglobus	0	0	0	0.004619	0	0.007724	0.0006016	0.0008848	0	0.0005402	0	0	0	0	0	0	0	0	0.00351	0	0	0	0	0	0	0	0	0	0	0	0.001043	0	0	0	0	0	0	0	0	0	0	0	0	0	0.001261	0	0	0	0
Candidatus Nitrosomarinus	0.009823	0	0.01273	0.01386	0.01463	0.007724	0.0002005	0.0002212	0.005366	0	0	0	0.02444	0	0	0	0	0	0	0.05043	0	0	0	0	0	0	0	0.003365	0	0	0.0004344	0	0	0	0	0	0	0	0	0.01612	0	0	0	0.07032	0.0001577	0	0.02976	0	0
Candidatus Nitrosopelagicus	0	0	0.004245	0.004619	0	0.007724	6.684e-05	0.0002212	0.005366	0.0005402	0	0	0	0	0	0	0	0	0	0	0	0	0	0	0	0	0	0	0	0	0.0001738	0	0	0.0009153	0	0	0	0	0	0	0	0	0	0.1406	0.0001577	0	0	0.0108	0
Candidatus Nitrosotalea	0	0.01184	0.01698	0.01847	0	0.007724	0.0001337	0.0008848	0	0	0	0	0.02444	0	0	0	0	0	0.00351	0	0	0.02071	0	0	0	0.0639	0.05043	0	0	0	0.0002607	0	0	0	0	0	0	0	0	0	0	0	0	0	0.0001577	0	0	0.005399	0
Candidatus Nitrosotenuis	0	0	0.00849	0.02309	0	0.0309	0.0001337	0.0003318	0	0.0005402	0	0	0	0	0.02782	0	0	0	0	0	0	0	0	0	0	0	0	0.00673	0	0.03015	0.0001738	0	0	0	0	0	0	0	0	0	0	0.02236	0	0	0	0	0	0.02699	0
Candidatus Nitrotoga	0.009823	0	0	0.004619	0	0.01545	0.001738	0.002212	0	0.001621	0	0	0	0	0	0.07138	0	0	0	0	0	0.02071	0	0	0	0	0	0	0	0	0.00139	0	0	0.008238	0	0	0	0	0.01437	0	0	0	0	0	0.005833	0	0	0	0.03744
Candidatus Nucleicultrix	0	0.01184	0.004245	0.004619	0	0	0.0004011	0.0004424	0	0.0005402	0	0	0	0	0	0	0	0.0351	0	0	0	0.02071	0	0	0	0	0	0	0	0.0603	0.0006082	0	0	0.0009153	0	0	0	0	0	0.01612	0	0	0	0	0.0003153	0	0	0	0.03744
Candidatus Paracaedibacter	0.009823	0	0.01698	0.004619	0	0	0.0002674	0.0002212	0	0	0	0	0	0	0	0	0	0	0	0	0.008024	0	0	0	0	0	0	0	0	0	0.0002607	0	0	0	0	0	0	0	0	0	0	0	0	0	0.0001577	0	0	0	0
Candidatus Paracaedimonas	0.009823	0	0	0.02309	0	0	0.0002005	0.0007742	0	0.001621	0	0	0	0	0	0	0	0.0351	0	0	0	0.02071	0	0	0	0.0639	0	0	0	0	0.0004344	0	0	0	0	0.04296	0	0	0.01437	0	0.01057	0	0	0	0.0006306	0	0.05952	0	0
Candidatus Pelagibacter	0.1277	0.04735	0.0849	0.09699	0.07317	0.04635	0.001604	0.001548	0.005366	0.004321	0	0.03982	0.02444	0	0.02782	0	0	0.1755	0.01404	0	0.01605	0.06212	0	0.06452	0	0.0639	0.05043	0.003365	0	0.03015	0.007038	0	0	0.001831	0.112	0.04296	0.09116	0.1481	0.04312	0.01612	0.03172	0.02236	0.008666	0.07032	0.00205	0.2435	0	0.02699	0.03744
Candidatus Peribacter	0	0.01184	0.004245	0	0	0	0	0	0	0	0	0	0	0	0	0	0	0	0	0	0	0	0	0	0	0	0	0	0	0.03015	0	0	0	0	0	0	0	0	0	0	0	0	0	0	0	0	0	0	0
Candidatus Phaeomarinobacter	0	0.01184	0	0.004619	0	0	0.0002005	0.0007742	0	0.00108	0	0	0.02444	0	0	0	0	0	0.00702	0	0	0	0	0	0	0	0	0.003365	0	0	0.0002607	0	0	0.0009153	0	0	0	0	0	0	0	0	0	0	0.001734	0	0	0	0
Candidatus Phycorickettsia	0.009823	0	0.004245	0.01847	0	0.007724	0.0001337	0.000553	0	0	0	0	0	0	0	0	0	0	0	0	0	0	0	0	0	0	0	0	0	0.03015	8.689e-05	0	0	0	0	0	0	0	0	0	0	0	0	0.07032	0	0	0	0.005399	0
Candidatus Phytoplasma	0.08841	0.05919	0.07216	0.0739	0.1024	0.05407	0.001404	0.002544	0.03219	0.004862	0.08596	0.07965	0.07331	0	0.02782	0	0.00519	0.1053	0.00702	0	0	0.04142	0.1015	0	0	0	0.1009	0.00673	0	0.03015	0.002259	0	0	0.0009153	0.03733	0	0.03039	0.03704	0.02874	0.01612	0.01057	0.04471	0.008666	0.07032	0.00268	0.06086	0.08929	0.02159	0.1123
Candidatus Planktophila	0.01965	0	0.004245	0.02309	0	0	0.0008021	0.00177	0.01073	0.003241	0	0	0	0	0	0	0	0	0	0	0	0	0	0	0	0	0	0	0	0.03015	0.001911	0	0	0.002746	0	0	0.03039	0	0.01437	0	0	0	0	0	0.001892	0	0	0.005399	0
Candidatus Portiera	0.01965	0.02367	0.02547	0.03233	0	0.06952	0.0004679	0.001548	0.005366	0	0	0	0	0	0.02782	0.07138	0.00519	0	0	0	0	0	0.05074	0	0	0	0.05043	0	0.02632	0.03015	0.001043	0.03311	0	0	0	0	0	0	0.02874	0	0.01057	0	0	0	0.001577	0	0	0.005399	0
Candidatus Profftella	0	0	0	0.009237	0	0	0.0001337	0.0002212	0	0	0	0	0	0	0	0	0	0	0	0	0	0	0	0	0	0	0	0	0	0.03015	0	0	0	0	0	0	0	0	0	0	0	0	0	0	0	0	0	0.005399	0
Candidatus Promineofilum	0.009823	0.01184	0.004245	0.009237	0.01463	0.01545	0.0003342	0.000553	0	0	0	0	0	0.03879	0	0	0	0.0351	0.00351	0	0	0.02071	0.05074	0	0	0	0	0	0	0	0.0001738	0	0	0.001831	0	0	0	0	0.01437	0.01612	0	0.02236	0	0	0.000473	0	0.02976	0	0
Candidatus Protochlamydia	0.02947	0	0.02971	0.01847	0	0.01545	0.0004011	0.0007742	0.005366	0.0005402	0	0	0	0	0	0	0	0	0.00702	0	0.01605	0.02071	0	0	0	0.0639	0.05043	0.003365	0.02632	0	0.00113	0	0	0.0009153	0	0	0.03039	0.03704	0.01437	0	0.01057	0	0	0	0.001892	0.06086	0.02976	0	0
Candidatus Puniceispirillum	0	0	0	0.009237	0	0.02317	0.0004679	0.0006636	0	0.003241	0	0	0	0	0	0	0.01038	0	0	0.05043	0	0.02071	0	0	0	0	0	0	0	0	0.0002607	0	0	0	0.03733	0	0.03039	0.03704	0	0	0	0.02236	0	0	0.002207	0	0	0.005399	0
Candidatus Purcelliella	0	0	0.01273	0	0.01463	0.007724	0.0004011	0	0.01073	0	0	0	0	0	0	0	0	0	0	0	0	0	0.05074	0	0	0.0639	0	0	0	0.0603	8.689e-05	0	0	0	0	0	0	0	0	0	0	0	0	0	0.0001577	0	0	0	0
Candidatus Regiella	0	0	0	0	0	0	0.002941	0.0004424	0	0	0	0	0	0	0	0	0	0.0351	0	0	0	0	0	0	0	0	0	0	0	0	0.003649	0	0	0	0	0	0	0	0	0	0	0	0	0	0.0007883	0	0	0	0
Candidatus Rhabdochlamydia	0	0	0	0.004619	0	0	0	0	0	0	0	0	0	0	0	0	0	0	0	0	0	0	0	0	0	0	0	0	0	0	0	0	0	0	0	0	0	0	0	0	0	0	0	0	0	0	0	0	0
Candidatus Riesia	0.01965	0.03551	0.02971	0.03233	0.02927	0.03862	0.0008689	0.001217	0	0.0005402	0	0	0	0	0	0	0	0.0351	0	0.05043	0.008024	0	0.05074	0	0	0	0	0	0.02632	0	0.0009557	0	0	0.0009153	0	0	0.09116	0.1111	0	0.01612	0.01057	0	0	0	0.0009459	0.06086	0	0.005399	0
Candidatus Ruthia	0	0.04735	0.00849	0.009237	0.02927	0.007724	0.0001337	0.00177	0	0.001621	0	0	0	0	0	0	0	0	0	0	0	0	0	0	0	0	0	0	0	0	0.002085	0	0	0	0	0	0	0	0	0	0.02114	0	0	0	0.0009459	0.06086	0.02976	0	0
Candidatus Saccharimonas	0	0	0	0	0	0	0.0001337	0	0	0	0	0	0	0	0	0	0	0	0	0.05043	0	0	0	0	0	0	0	0	0	0	0.0004344	0	0	0	0	0	0	0	0	0	0	0	0	0	0	0	0	0	0
Candidatus Solibacter	0	0	0.004245	0	0	0	0.0004679	0.001106	0	0	0	0	0	0	0	0	0	0	0.00702	0	0	0	0	0	0	0	0	0	0	0	0.0005213	0	0	0	0	0	0	0	0.01437	0	0	0	0	0	0.0003153	0.06086	0	0	0.03744
Candidatus Sulcia	0.04912	0.03551	0.02971	0.03695	0.07317	0.07724	0.0008021	0.0007742	0	0.00108	0.02865	0	0.02444	0	0.02782	0	0	0	0	0	0	0.02071	0	0	0	0	0.1009	0	0.02632	0.03015	0.0003475	0.01656	0	0.0009153	0	0.04296	0.06077	0.03704	0	0	0.02114	0.04471	0	0.07032	0.0003153	0.06086	0.05952	0.005399	0.03744
Candidatus Sumerlaea	0	0	0	0.004619	0	0	0.0001337	0.0001106	0	0	0	0	0	0	0	0	0	0	0	0	0	0	0	0	0	0	0	0	0	0	8.689e-05	0	0	0	0	0	0	0	0	0.01612	0	0	0	0	0.0001577	0	0	0	0
Candidatus Symbiobacter	0	0	0.004245	0	0	0.007724	0.0004011	0.0006636	0	0.0005402	0	0	0	0	0	0	0	0	0	0	0	0	0	0	0	0	0	0	0	0	8.689e-05	0	0	0.0009153	0	0	0	0	0	0	0	0	0	0	0.0007883	0	0	0	0
Candidatus Tachikawaea	0.01965	0.01184	0.01698	0.01386	0.02927	0.007724	0.0006016	0.0002212	0	0.0005402	0	0.03982	0	0.03879	0	0	0.00519	0	0	0	0	0.02071	0	0	0	0	0	0	0	0	0.001477	0	0	0	0.03733	0	0.03039	0	0	0	0	0	0	0.07032	0.0009459	0	0	0	0
Candidatus Tenderia	0.009823	0	0.004245	0	0	0	0.001003	0.001106	0	0.001621	0	0	0	0	0	0	0	0	0	0	0	0	0	0	0	0	0	0	0	0	0.0004344	0	0	0	0	0	0	0	0	0	0	0	0	0	0.001734	0	0	0	0
Candidatus Thalassarchaeum	0.009823	0	0.00849	0.004619	0.01463	0	6.684e-05	0.0001106	0	0.0005402	0.02865	0	0.02444	0	0	0	0	0	0	0	0	0.04142	0	0	0	0	0	0	0	0	0.0001738	0.01656	0	0	0	0	0	0.03704	0.01437	0	0	0.02236	0	0	0.0006306	0	0	0	0
Candidatus Thioglobus	0.02947	0	0.01698	0.02771	0.01463	0.01545	0.002072	0.003539	0	0.002161	0.02865	0	0.02444	0.03879	0	0.07138	0	0	0.00351	0.05043	0	0	0	0	0	0.0639	0.1009	0.003365	0.07897	0.03015	0.006864	0	0	0.0009153	0.03733	0	0.03039	0	0.04312	0	0	0	0	0	0.004257	0	0.02976	0	0
Candidatus Tokpelaia	0.009823	0	0	0	0.02927	0	0.0003342	0.0006636	0	0	0	0	0	0	0	0	0	0	0	0	0.008024	0	0	0	0	0	0	0	0	0	8.689e-05	0	0	0.002746	0	0	0	0	0	0	0	0	0	0	0.002207	0	0.02976	0	0
Candidatus Vidania	0	0	0	0.004619	0	0	0	0.0001106	0	0	0	0	0	0	0	0	0	0.0351	0	0	0	0	0	0	0	0	0	0	0	0	8.689e-05	0	0	0	0	0	0	0	0	0	0	0	0	0	0	0	0	0	0
Candidatus Walczuchella	0	0	0	0	0	0	0	0	0	0	0	0	0.02444	0	0	0	0	0	0	0	0	0.02071	0	0	0	0	0	0	0	0	8.689e-05	0	0	0	0	0	0	0	0	0	0	0	0	0	0	0.06086	0	0	0
Candidatus Westeberhardia	0	0	0	0.009237	0	0.01545	0.0002674	0.0004424	0	0	0	0	0	0	0	0	0	0	0	0	0	0	0	0	0	0	0	0	0	0	0.0002607	0	0	0	0	0	0	0	0	0	0.01057	0.02236	0	0	0.0003153	0	0	0	0
Candidatus Xiphinematobacter	0	0	0	0	0	0	0.0001337	0.0001106	0	0	0	0	0	0	0	0	0	0	0	0	0	0	0	0	0	0	0	0	0	0	0.0005213	0	0	0	0	0	0	0	0.01437	0	0	0	0	0	0.0001577	0	0	0	0
Candidatus Zinderia	0.009823	0	0	0.004619	0.01463	0	0	0	0	0	0	0	0	0	0	0	0	0	0	0	0	0	0	0	0	0	0	0	0	0	8.689e-05	0	0	0	0	0	0	0	0	0	0	0	0	0	0	0	0	0	0
Cantharellus	0.009823	0	0	0	0	0.007724	6.684e-05	0	0	0	0	0	0	0	0	0	0	0	0	0	0	0	0	0	0	0	0	0.003365	0	0	0	0	0	0	0	0	0	0	0	0	0	0.02236	0	0	0	0	0	0	0
Capitella	0.01965	0	0.00849	0.004619	0	0	6.684e-05	0	0	0	0	0	0	0	0	0	0	0	0.00351	0	0	0	0	0	0	0	0	0	0	0	0.0002607	0	0	0	0	0	0	0	0	0	0	0	0	0	0	0	0	0	0
Capnocytophaga	0.2161	0.1539	0.1995	0.2402	0.2342	0.1699	0.004278	0.008074	0.05366	0.01458	0.08596	0.07965	0.1222	0.07758	0.02782	0.07138	0.02595	0.1053	0.02808	0.05043	0.04814	0.06212	0.1015	0.06452	0	0.2556	0	0.01009	0	0.0603	0.01833	0.03311	0.0497	0.005492	0.112	0.3866	0.03039	0.1111	0.04312	0.03224	0.06343	0.04471	0.01733	0	0.01151	0.1217	0.08929	0.04859	0.1498
Capripoxvirus	0.009823	0	0.00849	0.004619	0.01463	0	0.0004679	0	0	0	0	0	0	0.03879	0	0	0	0	0	0	0	0	0	0	0	0	0.05043	0	0	0	0.0002607	0	0	0	0	0	0	0	0.01437	0	0	0	0	0	0.0001577	0	0	0	0
Caproiciproducens	0	0	0.004245	0.004619	0	0.007724	0.0001337	0.0001106	0	0	0	0	0	0	0	0	0	0	0	0	0	0	0	0	0	0	0	0	0	0	8.689e-05	0	0	0.0009153	0	0.04296	0.06077	0	0	0	0.01057	0	0	0	0	0	0	0	0.03744
Capronia	0.02947	0.01184	0.02547	0.009237	0.01463	0.02317	0.001003	0.00177	0.01073	0.002161	0	0	0.04888	0.07758	0	0.07138	0.00519	0	0.00702	0.05043	0	0	0	0	0	0	0	0	0	0	0.001303	0.04967	0	0.002746	0	0	0.03039	0.03704	0	0.01612	0	0.02236	0	0	0.001104	0	0.02976	0	0
Capsaspora	0.01965	0.01184	0.02122	0.004619	0.01463	0.02317	0.0007353	0.001991	0	0.001621	0	0	0	0	0	0	0	0	0	0.05043	0	0	0	0.06452	0	0	0	0	0	0.03015	0.0006951	0	0	0	0	0	0	0.03704	0	0	0.01057	0	0	0	0.001104	0	0.02976	0.005399	0
Carboxydocella	0	0.01184	0	0.004619	0.01463	0.007724	0.0002005	0	0.005366	0.0005402	0	0	0.02444	0	0	0.07138	0	0	0	0	0	0	0	0	0	0	0	0	0	0	0.0001738	0	0	0.002746	0	0	0	0	0	0	0	0	0.008666	0	0.000473	0	0	0	0
Carboxydothermus	0.01965	0	0.004245	0.009237	0	0	0.0004679	0.000553	0	0	0	0	0	0	0	0	0	0	0	0	0	0	0	0	0	0	0	0	0	0	0.0006082	0	0	0	0	0	0	0	0	0.01612	0	0	0	0	0.001419	0	0	0.0108	0
Cardiobacterium	0	0	0	0	0.01463	0	0.0004011	0.000553	0.005366	0.001621	0.02865	0.03982	0	0	0	0	0	0	0	0	0	0	0	0	0	0	0	0	0	0	0.0008689	0	0	0.0009153	0	0	0	0	0	0	0	0	0	0	0.001419	0	0	0	0
Carlavirus	0	0	0	0.004619	0	0	0	0	0	0	0	0	0	0	0	0	0	0	0	0	0	0	0	0	0	0	0	0	0	0	0	0	0	0.0009153	0	0	0	0	0	0	0.01057	0	0	0	0.0001577	0	0	0	0.03744
Carnobacterium	0.07859	0.7812	0.08065	0.06004	0.1024	0.1236	0.883	0.1336	0.05366	0.06698	0	0.03982	0.02444	0	0.02782	0.07138	0.2388	0.0351	0.1193	0.05043	0.01605	0.04142	0	0.06452	0	0.0639	0.05043	15.75	0.02632	0.0603	0.6674	0.01656	0	0.002746	0.03733	0	0.03039	0.03704	0.08623	0.01612	0.02114	0.02236	0	0	0.5709	0.06086	0.1786	0.03779	0.03744
Castellaniella	0	0.01184	0.00849	0.004619	0	0	0.0005347	0.001548	0	0	0	0	0	0	0	0	0	0	0	0	0	0	0	0	0	0	0	0	0	0	0.005213	0	0	0	0	0	0	0	0	0	0	0	0	0	0.0006306	0	0	0	0
Cataractispora	0	0	0	0.004619	0	0	0	0	0	0	0	0	0	0	0	0	0	0	0	0	0	0	0	0	0	0	0	0	0	0	0	0	0	0	0	0	0	0	0	0	0	0	0	0	0	0	0	0	0
Catenovulum	0.02947	0	0.02971	0.01847	0.01463	0.03862	0.004612	0.00741	0	0.01404	0	0	0	0	0	0	0.00519	0	0.00702	0.05043	0	0.02071	0	0	0	0	0.05043	0	0	0.03015	0.007559	0.01656	0	0.009153	0.03733	0	0	0	0	0.01612	0.01057	0	0	0	0.01151	0	0.02976	0	0
Catenulispora	0	0	0.00849	0.009237	0.01463	0.01545	0.0008689	0.0008848	0	0.0005402	0.02865	0	0	0	0	0	0	0	0	0	0.01605	0	0	0	0	0	0.05043	0	0	0.0603	0.0005213	0	0	0.001831	0	0	0	0	0	0	0	0.02236	0	0	0.000473	0	0	0	0
Catovirus	0.05894	0.01184	0.02122	0.05081	0.02927	0.0309	0	0.0008848	0.0161	0.0005402	0	0.03982	0	0	0	0	0.00519	0	0.00702	0.05043	0.008024	0	0	0	0	0	0	0.003365	0	0	0.0008689	0	0	0.001831	0.03733	0	0.03039	0.03704	0	0	0	0	0	0.07032	0.0007883	0	0.119	0.005399	0.03744
Caulobacter	0.02947	0.05919	0.01698	0.02309	0	0.05407	0.006484	0.006968	0.005366	0.009183	0.02865	0.03982	0	0	0	0.1428	0	0	0.01404	0	0.02407	0	0.05074	0	0	0	0	0.00673	0.02632	0	0.002259	0.04967	0.0497	0.01556	0	0.04296	0	0	0	0	0	0.04471	0	0	0.001892	0	0	0	0
Cavenderia	0.1081	0.04735	0.1146	0.1247	0.161	0.1159	0.001671	0.003318	0	0.003241	0.05731	0.1593	0	0.1164	0.02782	0.07138	0.01557	0.1053	0.01053	0.05043	0.01605	0.04142	0.1015	0.06452	0	0.0639	0	0.01009	0.05265	0.0603	0.007733	0.03311	0	0.002746	0.07465	0.04296	0.03039	0.1481	0.04312	0	0.04229	0.02236	0.008666	0.07032	0.001577	0.1217	0.119	0	0.07488
Cbastvirus	0	0.01184	0	0.004619	0	0	0	0.0001106	0	0	0	0	0	0	0	0	0	0	0	0	0	0	0	0	0	0	0.05043	0	0	0	0.0001738	0	0	0	0	0	0	0	0	0	0	0	0	0	0.000473	0	0	0	0
Cecivirus	0	0	0	0	0	0.007724	0	0	0	0	0	0	0	0	0	0	0	0	0	0	0	0	0	0	0	0	0	0	0	0	0.0001738	0	0	0	0	0	0	0	0	0	0	0	0	0	0	0	0	0	0
Cedecea	0.009823	0	0.01273	0.02771	0	0.01545	1.165	0.0741	0	0.9815	0	0	0	0	0	0	0.05709	0	0.02808	0	0	0.02071	0	0	0	0	0	0.0572	0	0	0.03302	0.01656	0	0.2691	0	0	0	0	0.02874	0	0.01057	0	0.008666	0	0.01624	0	0	0.03239	0
Celeribacter	0.009823	0.01184	0.01273	0.004619	0	0.04635	0.003142	0.004092	0	0.008103	0	0	0	0	0	0	0	0.0351	0.01053	0	0	0	0	0	0	0	0	0	0	0	0.004344	0.03311	0	0.002746	0	0	0.03039	0	0	0	0	0	0	0	0.005518	0	0	0.0108	0
Cellulomonas	0.009823	0.05919	0.02122	0.02771	0	0.04635	0.002005	0.003318	0.01073	0.01296	0	0	0	0	0	0.3569	0	0	0.02106	0	0.008024	0	0.05074	0	0	0	0	0	0	0	0.0005213	0.04967	0	0	0	0	0	0	0	0	0	0.04471	0.008666	0	0.003311	0	0	0	0.03744
Cellulophaga	0.1473	0.142	0.1146	0.1339	0.1171	0.1313	0.003075	0.005309	0.02146	0.005942	0	0.07965	0.07331	0	0	0	0.01557	0.1053	0.02808	0	0.0321	0.06212	0.1015	0.129	0	0.1917	0.05043	0.01346	0.02632	0.1507	0.006169	0.01656	0	0.004576	0.2613	0.04296	0	0.03704	0.115	0.01612	0.01057	0.04471	0.01733	0.1406	0.004414	0.1826	0.119	0.005399	0
Cellulosilyticum	0.03929	0.03551	0.04669	0.05542	0	0.02317	0.002607	0.002323	0.0161	0.001621	0	0.03982	0	0.03879	0.02782	0	0	0.1053	0.00702	0	0	0.02071	0.05074	0	0	0	0.05043	0.00673	0	0.03015	0.001477	0	0	0.001831	0	0	0	0.07407	0.01437	0	0.02114	0	0	0.1406	0.00268	0.06086	0	0.005399	0
Cellulosimicrobium	0	0.01184	0	0.01847	0.05854	0.0309	0.0006016	0.0008848	0	0.004862	0	0	0	0	0	0	0.00519	0	0.01053	0	0	0	0.05074	0	0	0	0	0	0	0.0603	0.0001738	0.01656	0	0.0009153	0	0	0	0	0.01437	0.01612	0	0.02236	0	0	0.001577	0	0	0.005399	0
Cellvibrio	0.009823	0.03551	0.02971	0.01847	0	0.0309	0.007687	0.01172	0.005366	0.02107	0	0.03982	0	0	0	0	0.00519	0.0351	0.02457	0	0.008024	0.04142	0	0	0	0	0	0.003365	0	0	0.0139	0	0	0.02837	0	0	0	0.07407	0.01437	0	0.01057	0.02236	0.008666	0	0.0227	0	0.02976	0.005399	0
Cenarchaeum	0.009823	0	0.01698	0	0	0	0	0.000553	0.005366	0.0005402	0	0	0	0	0	0	0	0	0	0	0	0	0	0	0	0	0	0	0	0	8.689e-05	0	0	0	0	0	0	0	0	0	0	0	0	0.07032	0	0	0	0	0
Centapoxvirus	0.009823	0.02367	0	0.004619	0.01463	0.01545	0	0.0003318	0	0	0	0	0	0	0	0	0.00519	0	0	0	0	0	0	0.06452	0	0	0	0	0	0	8.689e-05	0	0	0.0009153	0	0	0	0	0	0	0	0	0	0	0.0001577	0	0.02976	0	0
Centrorhynchus	0	0	0	0	0	0	0	0	0	0	0	0	0	0	0	0	0	0	0	0	0	0	0	0	0	0	0.05043	0	0	0	0	0	0	0	0	0	0	0	0	0	0	0	0	0	0	0	0	0	0
Cequinquevirus	0	0	0	0	0	0	0	0	0	0.0005402	0	0	0	0	0	0	0	0	0	0	0	0	0	0	0	0	0	0	0	0	0.0003475	0	0	0	0	0	0	0	0	0	0	0	0	0	0	0	0	0.005399	0
Ceraceosorus	0	0.01184	0.004245	0	0	0.007724	0.0004679	0.0006636	0.005366	0.00108	0	0.03982	0.04888	0	0	0	0	0	0	0	0	0	0	0	0	0	0	0	0	0.03015	0.000782	0.01656	0	0	0	0	0	0	0	0	0	0	0	0	0.0006306	0	0.05952	0	0
Ceramium	0	0.01184	0.00849	0	0	0	0.0002674	0.0002212	0	0.0005402	0	0	0	0	0	0	0	0	0	0	0	0	0	0	0	0	0	0.003365	0	0	0	0	0	0	0	0	0	0	0	0	0	0	0	0	0.0001577	0	0	0	0
Ceratocystiopsis	0	0	0	0	0	0	0	0	0	0	0	0	0	0	0	0	0	0	0	0	0	0	0	0	0	0	0	0	0	0	0	0	0	0	0	0	0	0	0	0	0	0.02236	0	0	0	0	0	0	0
Ceratocystis	0.009823	0.01184	0.004245	0	0	0	6.684e-05	0.0002212	0	0	0	0	0	0	0	0	0	0	0	0	0	0	0	0	0	0	0	0	0	0	8.689e-05	0	0	0	0	0	0	0	0	0	0	0	0	0	0	0	0	0	0
Cercospora	0.02947	0.05919	0.02547	0.04157	0.0439	0.0309	0.001471	0.003318	0.01073	0.003241	0	0	0.02444	0	0.02782	0.07138	0.01557	0.0702	0	0.05043	0	0.04142	0.1015	0	0	0	0.05043	0.00673	0	0	0.001651	0	0	0.0009153	0	0	0	0	0.01437	0.01612	0.01057	0	0.008666	0	0.002207	0.1217	0.02976	0	0
Cerebratulus	0	0	0	0.004619	0	0	0	0.0001106	0	0	0	0	0	0	0	0	0	0	0	0	0	0	0	0	0	0	0	0	0	0	0	0	0	0	0	0	0	0	0	0	0	0	0	0	0	0	0	0	0
Certrevirus	0	0	0	0	0	0	0.008155	0.0004424	0	0.0005402	0	0	0	0	0	0	0	0	0.01404	0	0	0.02071	0	0	0	0	0	0.003365	0	0	0.003302	0	0	0	0	0	0	0	0	0	0	0	0	0	0.0001577	0	0.02976	0.3401	0
Cervidpoxvirus	0	0	0	0.004619	0	0	0	0	0	0	0	0	0	0	0	0	0	0	0	0	0	0	0	0	0	0	0	0	0	0	0	0	0	0	0	0.04296	0	0	0	0	0	0	0	0	0	0	0.02976	0	0
Cetia	0.01965	0	0	0.02771	0	0.02317	0.0004011	0.0003318	0	0	0.02865	0	0.02444	0	0	0	0	0.0702	0	0.05043	0	0.02071	0	0	0	0	0	0.003365	0	0	0.0005213	0	0	0.001831	0	0	0	0.03704	0	0.01612	0	0	0	0	0.0001577	0.06086	0	0	0
Cetovirus	0	0	0	0.004619	0	0	6.684e-05	0	0	0.0005402	0	0	0	0	0	0	0	0	0.00351	0	0	0	0	0	0	0	0	0	0	0	0.003649	0	0	0	0	0	0	0	0	0	0	0	0	0	0	0	0.02976	0	0
Chaetoceros	0.009823	0	0	0	0	0	0	0	0	0	0	0	0	0	0	0	0	0	0	0	0	0	0	0	0	0	0	0	0	0	0	0	0	0	0	0	0	0	0	0	0	0	0	0	0	0	0	0	0
Chaetomium	0.009823	0.01184	0.00849	0.01847	0	0.01545	0.001537	0.001438	0	0.001621	0.02865	0.03982	0	0	0.02782	0	0	0	0	0	0.008024	0	0.05074	0	0	0	0.05043	0	0	0	0.001216	0.01656	0	0.001831	0	0	0	0.03704	0.01437	0	0.01057	0.06707	0	0	0.0003153	0	0	0	0
Chaetonotus	0.009823	0	0	0	0	0	0	0	0	0	0	0	0	0	0	0	0	0	0	0	0	0	0	0	0	0	0	0	0	0	0	0	0	0	0	0	0	0	0	0	0	0	0	0	0	0	0	0	0
Chaetoparia	0	0	0	0	0	0	0	0	0	0	0	0	0	0	0	0	0	0	0	0.05043	0	0	0	0	0	0	0	0	0	0	0	0	0	0	0	0	0	0	0	0	0	0	0	0	0	0	0	0	0
Chakrabartyvirus	0	0	0	0	0	0	6.684e-05	0	0	0.0005402	0	0	0	0	0	0	0	0	0	0	0	0	0	0	0	0	0	0	0	0	0.00113	0	0	0	0	0	0	0	0	0	0	0	0	0	0	0	0	0	0
Chamaesiphon	0	0	0.01273	0	0.01463	0.007724	0.00127	0.001659	0	0.0005402	0.02865	0	0	0.03879	0	0	0.01038	0.0351	0.00351	0	0	0	0	0	0	0	0	0.003365	0	0	0.0006082	0	0	0	0	0	0	0.03704	0	0	0.02114	0	0	0	0.001261	0	0	0.005399	0
Champia	0	0	0.004245	0	0	0	0	0	0	0	0	0	0	0	0	0	0	0	0	0	0	0	0	0	0	0	0	0	0	0	0	0	0	0	0	0	0	0	0	0	0	0	0	0	0	0	0	0	0
Changchengzhania	0.02947	0.02367	0.01698	0.02309	0	0.03862	0.0006684	0.0007742	0	0.0005402	0	0.03982	0	0	0	0	0	0	0.00351	0	0	0	0	0	0	0	0	0	0.02632	0	0.002867	0	0	0.0009153	0	0	0.03039	0.03704	0	0	0	0	0	0	0.001577	0.06086	0.02976	0	0.03744
Chania	0.01965	0	0	0	0	0	0.07252	0.004977	0.005366	0.03403	0	0	0	0	0	0	0.01038	0.0702	0.01404	0	0	0	0	0	0	0	0	0.003365	0	0	0.002954	0	0	0.02746	0	0	0	0	0	0	0	0	0	0	0.00536	0	0	0	0
Chapparvovirus	0.009823	0	0	0	0	0	0	0	0	0	0	0	0	0	0	0	0	0	0	0	0	0	0	0	0	0	0	0	0	0	0	0	0	0	0	0	0	0	0	0	0	0	0	0	0	0	0	0	0
Characiopsis	0	0	0	0	0	0	0	0	0	0	0	0	0	0	0	0	0	0	0	0	0	0	0	0	0	0	0	0	0	0	0	0	0.0497	0	0	0	0	0	0	0	0	0	0	0	0	0	0	0	0
Charistephane	0	0	0	0	0	0	0	0	0	0	0	0	0	0	0	0	0	0	0	0	0	0	0	0	0	0	0	0	0	0	0	0	0	0	0	0	0.03039	0	0	0	0	0	0	0	0	0	0	0	0
Chelativorans	0	0	0	0.004619	0	0	0.0006016	0.0003318	0	0	0	0	0	0	0	0	0	0	0.00351	0	0	0	0	0	0	0	0	0	0	0	0.0001738	0	0	0	0	0	0	0	0	0	0	0	0	0	0.0003153	0	0	0	0.03744
Chelatococcus	0	0	0.004245	0.009237	0	0	0.0006684	0.0008848	0	0.00108	0	0	0	0	0	0	0	0	0.00702	0	0	0	0.1015	0	0.4505	0	0	0	0	0	0.0001738	0	0	0.002746	0	0	0	0	0	0	0	0	0.008666	0	0.0003153	0	0.02976	0	0
Chiangmaivirus	0	0	0	0	0	0	0.0004011	0	0	0.002161	0	0	0	0	0	0	0	0	0	0	0	0	0	0	0	0	0	0	0	0	8.689e-05	0	0	0	0	0	0	0	0	0	0	0	0	0	0	0	0	0	0
Chipolycivirus	0	0	0	0	0	0	0	0	0	0	0	0	0	0	0	0	0	0	0	0	0.008024	0	0	0	0	0.0639	0	0.003365	0	0	8.689e-05	0	0	0	0	0	0.06077	0	0.01437	0	0	0	0.008666	0	0	0	0.02976	0.005399	0.03744
Chitiniphilus	0	0	0	0	0	0.007724	0	0	0	0	0	0	0	0	0	0	0	0	0	0	0	0	0	0	0	0	0	0	0	0	0	0	0	0	0	0	0	0	0	0	0	0	0	0	0	0	0	0	0
Chitinophaga	0.009823	0.05919	0.0382	0.1108	0	0.1004	0.002072	0.004092	0.005366	0.005942	0	0.07965	0.02444	0	0.02782	0	0.00519	0.0702	0.02457	0	0.01605	0.04142	0.05074	0	0	0	0.05043	0.003365	0	0.03015	0.004431	0.01656	0	0.003661	0.03733	0.08591	0.09116	0	0.01437	0	0.02114	0.02236	0.008666	0.07032	0.006306	0.1217	0.119	0.0108	0.03744
Chlamydia	0.02947	0.04735	0.08065	0.1155	0.02927	0.05407	0.001203	0.003539	0.01073	0.003781	11.06	0.1593	0	36.7	57.61	0	0.2232	0.1053	0.2282	0	72.88	0.02071	0.1015	0	0	0	0	0.003365	0.02632	0	0.005648	0.01656	0	0.006407	0	0.08591	0	0	0.01437	0.01612	0.02114	0.02236	0	0.07032	0.003941	0	0.02976	0.005399	0.07488
Chloracidobacterium	0.009823	0	0.00849	0.004619	0.02927	0.007724	0.0005347	0.0004424	0	0.001621	0	0	0	0	0	0.1428	0	0	0	0	0	0.06212	0	0	0	0	0	0	0	0	0.0001738	0	0	0.0009153	0	0	0	0	0.01437	0	0.02114	0	0.008666	0	0.0009459	0	0	0	0
Chloriridovirus	0	0	0.004245	0.009237	0	0.01545	0.0002674	0.0001106	0	0	0	0	0	0	0	0	0	0.0702	0	0	0	0	0	0	0	0	0	0	0	0	8.689e-05	0	0	0	0.03733	0	0	0	0.02874	0	0.01057	0	0	0	0.0001577	0	0.02976	0	0
Chlorobaculum	0.009823	0	0.01273	0.009237	0	0.007724	0.0003342	0.0007742	0.005366	0.002161	0	0	0	0	0	0	0	0	0	0	0	0	0	0	0	0	0	0	0	0	0.0005213	0	0	0	0	0	0	0	0	0	0.01057	0	0	0	0.001104	0	0	0	0
Chlorobium	0.02947	0	0.03396	0.01847	0.02927	0.007724	0.002206	0.000553	0	0.003241	0.05731	0	0	0.03879	0	0	0	0.0351	0.00702	0	0	0	0	0	0	0.1278	0	0	0.05265	0.03015	0.001216	0	0	0	0	0	0	0	0	0.01612	0	0.02236	0	0.07032	0.001577	0	0	0.0108	0.03744
Chloroflexus	0.009823	0.01184	0.00849	0	0	0	0.001337	0.00188	0	0.001621	0	0	0	0	0	0	0	0	0	0	0	0	0	0	0	0.0639	0.05043	0	0	0	0.0004344	0.01656	0	0.003661	0	0	0	0	0	0	0	0	0	0	0.001419	0	0	0	0
Chlorogloeopsis	0	0	0	0	0	0	0	0	0	0	0	0	0	0	0	0	0	0	0	0	0	0	0	0	0	0	0	0	0	0	0.002085	0	0	0	0	0	0	0	0	0	0	0	0	0	0	0	0	0	0
Chloroherpeton	0	0	0.00849	0	0.01463	0	0.0004011	0.0004424	0	0.002161	0	0	0	0	0	0	0	0	0.00351	0	0	0	0	0	0	0	0	0	0	0	8.689e-05	0	0	0.003661	0	0	0	0	0	0	0.01057	0	0	0	0.0003153	0	0	0	0
Chlorovirus	0.02947	0.01184	0.02122	0.02309	0.01463	0.01545	0.0002674	0.0003318	0	0.0005402	0	0	0	0	0	0	0	0	0	0	0	0	0	0	0	0	0.05043	0	0	0.03015	0.0004344	0	0	0	0.07465	0	0	0.03704	0	0	0	0	0	0	0.0003153	0	0	0	0
Chondria	0.009823	0.01184	0.004245	0.009237	0	0.01545	6.684e-05	0.0001106	0	0	0	0	0	0	0	0	0	0	0.00351	0	0	0	0	0.06452	0	0	0	0	0	0	0.0001738	0	0	0	0	0	0.03039	0	0	0	0	0	0	0	0	0	0	0	0
Chondrocystis	0.03929	0.03551	0.03396	0.01847	0.05854	0.02317	0.0004011	0.000553	0	0.001621	0	0.03982	0	0	0	0	0	0	0.00351	0	0	0.02071	0	0	0	0.0639	0	0	0	0.03015	0.001738	0	0	0.0009153	0.03733	0	0	0.03704	0.01437	0.01612	0.01057	0	0	0	0.002523	0	0	0.005399	0.03744
Chondromyces	0.009823	0.01184	0.004245	0.004619	0	0.01545	0.0007353	0.0003318	0.005366	0.00108	0	0	0	0.03879	0	0	0	0.0351	0	0	0.008024	0	0	0	0	0	0	0.003365	0	0	0.0003475	0.01656	0	0.0009153	0	0.04296	0	0	0	0	0.01057	0	0	0	0	0	0	0	0
Chondrus	0.009823	0	0.01273	0.02309	0	0.01545	0.0004679	0.0008848	0	0.0005402	0	0	0	0	0	0	0	0	0	0	0	0	0	0	0	0	0	0	0	0	0.002085	0	0	0	0	0	0	0	0	0	0	0	0	0	0.0001577	0.06086	0.02976	0	0
Chordodes	0	0	0	0	0	0	0	0	0	0	0	0	0	0	0	0	0	0	0	0	0	0	0	0.06452	0	0	0	0	0	0	0	0	0	0	0	0	0	0	0	0	0	0	0	0	0	0	0	0	0
Choreocolax	0	0	0	0	0	0	6.684e-05	0	0	0	0	0	0	0	0	0	0	0	0	0	0	0.02071	0	0	0	0	0	0	0	0	0	0	0	0	0	0	0	0	0	0	0	0	0	0	0	0	0	0	0
Christensenella	0.009823	0	0.01698	0.01386	0.01463	0	0.0008689	0.001217	0.01073	0.003241	0	0	0	0	0	0	0	0	0	0	0	0	0	0	0	0	0	0	0	0	0.0005213	0	0	0	0	0	0	0	0	0	0.03172	0	0	0	0.0007883	0.06086	0	0	0
Chromera	0.009823	0	0	0	0	0	0	0.0001106	0	0	0	0	0	0	0	0	0	0	0	0	0	0	0	0	0	0	0	0	0	0	0	0	0	0	0	0.04296	0	0	0	0	0	0	0	0	0	0	0	0	0.03744
Chromobacterium	0.009823	0.03551	0.01273	0.05081	0.0439	0.01545	0.01069	0.01006	0	0.02323	0	0	0	0	0.02782	0	0.01038	0	0.01404	0	0	0	0	0.06452	0	0	0	0.003365	0	0.03015	0.004605	0.01656	0	0.01007	0	0.04296	0	0.03704	0.01437	0.01612	0.02114	0	0	0.07032	0.006464	0	0	0.005399	0
Chromohalobacter	0	0	0	0	0	0	0.0009358	0.001438	0	0.001621	0	0	0	0	0	0	0	0	0	0	0	0	0	0	0	0	0	0	0	0	0.0009557	0	0	0.0009153	0	0	0	0	0	0	0	0	0	0	0.001104	0	0	0	0
Chroococcidiopsis	0	0.01184	0.01273	0.01847	0	0	0.0003342	0.0004424	0	0.002701	0	0	0	0.1164	0	0	0	0	0.00351	0	0	0	0	0	0	0	0	0	0	0	0.00139	0	0	0	0	0	0.06077	0	0	0	0.01057	0.02236	0	0	0.001734	0	0.05952	0	0
Chroomonas	0	0	0.00849	0.01386	0.01463	0	6.684e-05	0	0.005366	0	0	0	0	0.03879	0	0	0	0	0	0	0	0	0	0	0	0	0	0.003365	0	0	0.0001738	0	0	0	0	0	0.06077	0	0.01437	0	0.01057	0	0	0	0.0001577	0	0	0	0
Chryseobacterium	1.238	0.7812	1.053	1.067	0.9366	1.012	0.03823	0.05475	0.1878	0.1453	0.3725	0.2788	0.2199	0.3103	0.4172	0.2141	0.06747	0.7371	0.1966	0.353	0.1926	0.6627	0.8118	0.5806	0	0.8946	0.5547	0.1481	0.5001	0.603	0.07116	0.2649	0	0.05217	0.8212	1.16	0.8508	0.7037	0.4455	0.2579	0.2749	0.4024	0.1387	0.2813	0.07615	1.035	0.8929	0.1188	0.8237
Chryseolinea	0	0.01184	0.01273	0	0.01463	0.007724	0.0009358	0.0003318	0	0.001621	0	0.03982	0	0	0	0	0	0	0	0	0.008024	0	0.05074	0	0	0	0	0	0.02632	0	0.0002607	0	0	0.0009153	0	0	0	0	0	0	0	0	0	0	0.000473	0	0	0	0
Chrysochaete	0	0	0	0	0	0	0	0.0001106	0	0	0	0	0	0	0	0	0	0	0	0	0	0	0	0	0	0	0	0	0	0	0	0	0	0	0	0	0	0	0.01437	0	0	0	0	0	0	0	0	0	0
Chrysochromulina	0	0	0.00849	0.004619	0	0	0	0	0	0	0	0	0	0	0	0	0	0	0	0	0	0	0	0	0	0	0	0	0	0	0	0	0	0	0	0	0	0	0	0	0	0	0	0	0.0003153	0	0	0	0
Chrysoporthe	0	0.01184	0	0	0	0.01545	0	0	0.005366	0	0	0	0	0	0	0	0	0	0.00351	0	0	0	0	0	0	0	0	0	0	0	0	0	0	0	0	0	0	0.03704	0	0	0	0	0	0	0	0	0	0.005399	0
Chrysoreinhardia	0	0	0	0	0.01463	0	0	0	0	0	0	0	0	0	0	0	0	0	0	0	0	0	0	0	0	0	0	0	0	0	0	0	0	0	0	0	0	0	0	0	0	0	0	0	0	0	0	0	0
Chthonomonas	0	0.01184	0.00849	0.004619	0	0.007724	0.0004011	0.0003318	0	0	0	0.03982	0.04888	0	0	0	0	0	0	0	0	0	0	0	0	0	0	0.00673	0	0	0.0001738	0	0	0	0.03733	0	0	0	0.01437	0.01612	0	0	0.008666	0	0	0	0	0	0
Chungbukvirus	0	0	0	0	0	0	0	0.009401	0	0	0	0	0	0	0	0	0	0	0	0	0	0	0	0	0	0	0	0	0	0	0.0006082	0	0	0.002746	0	0	0	0	0	0	0	0	0	0	0	0	0	0	0
Cichlidogyrus	0	0	0.004245	0	0	0	0	0	0	0	0	0	0	0	0	0	0	0	0	0	0	0	0	0	0	0	0	0	0	0	0	0	0	0	0	0	0	0	0	0	0	0	0	0	0	0	0	0	0
Cinunavirus	0	0	0.004245	0	0	0	0	0	0	0	0	0	0	0	0	0	0	0	0	0	0	0	0	0	0	0	0	0	0	0	0	0	0	0	0	0	0	0	0	0	0	0	0	0	0	0	0	0	0
Circovirus	0	0	0.01698	0.004619	0	0	0	0	0	0	0	0	0	0	0	0	0	0.0351	0	0	0	0	0	0.129	0	0	0.05043	0.003365	0	0	0.0005213	0	0	0	0	0	0	0	0.01437	0	0.01057	0	0	0	0.0001577	0	0.02976	0	0
Citricoccus	0.01965	0.03551	0	0.01847	0	0.01545	0.0005347	0.0008848	0	0.007562	0	0	0	0	0	0	0	0	0	0	0	0	0	0	0	0	0	0	0	0	0.0002607	0.01656	0	0.0009153	0	0	0	0	0	0	0	0	0	0	0.002207	0	0	0	0
Citrobacter	0.1768	0.1065	0.0849	0.1386	0.08781	0.1004	2.032	0.1648	0.2307	1.625	0.02865	0	0.02444	0.07758	0.02782	0.07138	0.3996	0.0702	0.1299	0.1009	0.0321	0.1864	0.05074	0.06452	0	0.1278	0.05043	0.1211	3.001	0.03015	0.1081	0.04967	0	1.518	0.03733	0.1718	0.03039	0	0.07186	0.2902	0.06343	0.04471	0.026	0	0.1108	0.06086	0.05952	0.2699	0.1498
Citromicrobium	0	0.01184	0	0	0	0	0.0004011	0.0002212	0.005366	0.001621	0	0	0	0	0	0	0	0	0	0	0.008024	0	0	0	0	0	0	0	0	0	8.689e-05	0	0	0.0009153	0	0	0	0	0	0	0	0	0	0.1406	0.0001577	0	0	0	0
Cladonia	0.009823	0	0.004245	0.004619	0	0	0.0002005	0.0001106	0	0.0005402	0	0.03982	0	0	0	0	0	0	0	0	0.008024	0	0	0	0	0	0	0	0	0.03015	0	0	0	0	0	0	0	0.03704	0	0	0	0	0	0	0.0003153	0	0	0.0108	0.03744
Cladophialophora	0.07859	0.01184	0.0382	0.04157	0.0439	0.0309	0.001805	0.003539	0	0.003781	0.1719	0.1195	0.04888	0.2715	0.1391	0	0.00519	0	0	0	0.008024	0.02071	0.1015	0	0	0	0.05043	0.003365	0	0.4522	0.007472	0.1821	0.2982	0.06773	0.112	0	0	0	0.02874	0	0.01057	0	0.01733	0	0.002365	0.2435	0	0	0.03744
Cladosporium	0	0	0	0	0	0	0	0.0002212	0	0	0	0	0	0	0	0	0	0	0	0	0	0	0	0	0	0	0	0	0	0	0	0	0	0	0	0	0	0	0	0	0.01057	0	0	0	0	0	0	0	0
Clathria	0	0	0	0	0	0	0	0	0	0	0	0	0	0	0	0	0	0	0	0	0	0	0	0	0	0	0	0.003365	0	0	0	0	0	0	0	0	0	0	0	0	0	0	0	0	0	0	0	0	0
Clavibacter	0	0.2131	0.004245	0.04157	0.02927	0.05407	0.003409	0.004866	0.005366	0.01404	0.02865	0.07965	0	0	0	0.2141	0	0	0.00702	0.05043	0.008024	0	0	0	0	0.0639	0	0.003365	0	0	0.00139	0.03311	0	0.003661	0.03733	0	0	0	0	0	0.01057	0.08943	0	0	0.001261	0	0	0.005399	0
Claviceps	0	0	0.01273	0.009237	0.01463	0.007724	6.684e-05	0.0002212	0	0	0	0.1195	0.04888	0	0	0	0	0.0351	0	0	0.01605	0	0.1015	0	0	0.0639	0	0.00673	0.02632	0.03015	0	0	0	0	0	0	0.03039	0.03704	0.01437	0.03224	0.02114	0	0	0.1406	0.0001577	0	0.08929	0	0
Clavispora	0.1277	0.08286	0.0849	0.1016	0.07317	0.09269	0.001805	0.00376	0.0161	0.004862	0	0.1195	0.02444	0	0.05563	0.07138	0	0.0351	0.01404	0.05043	0.0321	0	0.05074	0.06452	0	0	0.05043	0.00673	0.05265	0.0603	0.009557	0.01656	0	0.001831	0.07465	0.04296	0.03039	0.1111	0.05749	0.03224	0.04229	0.02236	0.008666	0.07032	0.003784	0.06086	0.02976	0.05399	0.03744
Clavulinopsis	0	0	0	0	0	0.007724	0	0	0	0	0	0	0	0	0	0	0	0	0	0	0	0	0	0	0	0	0	0	0	0	0	0	0	0	0	0	0	0	0	0	0	0	0	0	0	0	0	0	0
Cliftonaea	0	0	0	0.004619	0	0	0	0.0001106	0	0	0	0	0	0	0	0	0	0	0	0	0	0	0	0	0	0	0	0	0	0	0	0	0	0	0	0.1289	0	0	0	0	0	0	0	0	0	0	0	0	0
Clinostomum	0	0	0	0	0	0	0	0	0	0	0	0	0	0.03879	0	0	0	0	0	0	0	0	0	0	0	0	0	0	0	0	0	0	0	0	0	0	0	0	0	0	0	0	0	0	0	0	0	0	0
Cloacibacillus	0.009823	0	0.004245	0	0	0	6.684e-05	0.0003318	0	0.001621	0	0	0	0	0.02782	0	0	0	0	0	0	0	0	0	0	0	0	0	0	0	0.0001738	0	0	0	0	0	0.03039	0	0	0	0	0	0	0	0.0001577	0	0	0	0
Cloacibacterium	0.04912	0	0.01273	0.04157	0.05854	0.03862	0.0008021	0.002212	0.01073	0.002161	0.05731	0.03982	0	0	0	0	0.00519	0	0.00702	0	0	0.04142	0	0	0	0	0	0	0	0	0.00139	0	0	0.0009153	0	0	0	0.03704	0.02874	0	0	0	0.008666	0	0.002838	0	0.05952	0.005399	0
Clostridioides	0.3143	0.0947	0.208	0.2679	0.2927	0.1777	0.01063	0.006304	0.5097	0.06158	0.08596	0.8363	0.02444	0.07758	0	0.07138	0.02076	0.1404	0.2141	0.1009	0.06419	0.1035	0.2029	0.129	0	0.3195	0.2017	0.02692	0.02632	0.1507	0.01086	0.03311	0	0.009153	0.1493	0.2148	0.06077	0.1111	0.115	0.01612	0.1903	0.08943	0.078	0.2813	0.00741	0.1217	0.119	0.03779	0.1498
Clostridium	3.242	1.823	3.324	2.993	2.825	2.843	0.9504	0.08782	6.627	0.1242	1.089	2.27	0.9286	0.6206	0.8067	0.9279	0.192	1.509	0.5721	2.37	0.6499	1.429	2.232	1.548	0.4505	2.428	2.168	0.2591	0.6054	1.477	0.1048	0.4139	0.497	0.1474	2.389	2.363	2.431	1.926	1.61	0.8867	12.34	17.24	37.23	1.617	0.08324	3.652	2.649	0.4211	1.685
Clytia	0	0	0.004245	0	0	0	0	0	0	0	0	0	0	0	0	0	0	0	0	0	0	0	0	0	0	0	0	0	0	0	0	0	0	0	0	0	0	0	0	0	0	0	0	0	0	0	0	0	0
Cnuibacter	0	0.01184	0.004245	0.004619	0	0	0.0003342	0.0004424	0	0.0005402	0	0	0	0	0	0.1428	0	0	0	0	0	0	0	0	0	0	0	0	0	0	0	0	0	0	0	0	0	0	0	0	0	0.02236	0	0.07032	0.000473	0	0	0	0
Cobetia	0	0	0	0.009237	0	0	0.001404	0.001217	0	0.003781	0	0	0	0.03879	0	0	0	0	0.00351	0	0	0	0	0	0	0	0.05043	0	0	0	0.0008689	0	0	0.002746	0	0	0	0	0	0	0	0	0	0	0.00205	0	0	0	0
Coccidioides	0.009823	0.02367	0.02547	0.02771	0	0	0.0007353	0.001106	0.01073	0	0	0	0	0	0	0.07138	0	0	0.00702	0.05043	0.01605	0	0	0	0	0	0	0	0	0.03015	0.0008689	0	0	0.002746	0	0.04296	0.03039	0	0	0.01612	0	0.02236	0	0.07032	0.000473	0	0	0	0.03744
Coccocarpia	0	0	0	0	0	0	0	0	0	0	0	0.03982	0	0	0	0	0	0	0	0	0	0	0	0	0	0	0	0	0	0	0	0	0	0	0	0	0	0	0	0	0	0	0	0	0	0	0	0	0
Coccolithovirus	0	0.01184	0.00849	0	0	0	0	0.0003318	0	0	0	0	0	0	0	0	0	0	0	0.05043	0	0	0	0	0	0	0	0	0	0	8.689e-05	0	0	0	0	0	0	0	0	0	0	0.02236	0	0	0	0	0	0	0
Cocconeis	0	0	0	0	0	0	0	0.0001106	0	0	0	0	0	0	0	0	0	0	0	0	0	0	0	0	0	0	0	0	0	0	0	0	0	0	0	0	0	0	0.01437	0	0	0	0	0	0	0	0	0	0
Coccophora	0	0	0.004245	0	0	0	0	0.0001106	0	0	0	0	0	0	0	0	0	0	0	0	0	0	0	0	0	0	0.05043	0	0	0	0	0	0	0	0	0	0	0	0	0	0	0	0	0	0	0	0	0	0
Coeloplana	0	0	0	0	0	0	0	0	0	0	0	0	0	0	0	0	0	0.0351	0	0	0	0	0	0	0	0	0	0	0	0	0	0	0	0	0	0	0	0	0	0	0	0	0	0	0	0	0	0	0
Coeloseira	0	0	0	0.004619	0	0	0	0	0	0.0005402	0	0	0	0	0	0	0	0	0.00351	0	0	0	0	0	0	0	0	0	0	0	0	0	0	0	0	0	0	0	0	0	0	0	0	0	0	0	0	0	0
Cohaesibacter	0.009823	0	0.004245	0	0	0	0.0009358	0.0003318	0	0.001621	0	0.03982	0	0	0	0	0	0	0	0	0	0	0	0	0	0	0	0	0	0	8.689e-05	0	0	0	0	0	0	0	0	0	0	0	0	0	0.001104	0	0	0.005399	0
Cohnella	0.009823	0	0	0.009237	0	0.007724	0.0009358	0.000553	0.01073	0.004321	0	0	0	0	0	0	0	0.0351	0	0	0	0	0	0.06452	0	0	0	0	0	0.03015	0.001043	0	0	0.0009153	0.03733	0	0.03039	0.03704	0.01437	0	0	0	0	0.07032	0.001104	0.06086	0.02976	0.0108	0
Colecusatellite	0	0	0	0.009237	0	0	0	0	0	0	0	0	0	0	0	0	0	0	0	0	0	0	0	0	0	0	0	0	0	0	0	0	0	0.0009153	0	0	0	0	0	0	0	0	0	0	0	0	0	0	0
Coleophoma	0.009823	0	0	0	0	0	0	0	0	0	0.02865	0	0	0	0	0	0	0	0	0	0	0	0	0	0	0	0	0	0	0	0	0	0	0	0	0	0	0	0	0	0	0	0	0	0	0	0	0	0
Colletotrichum	0.03929	0.02367	0.03396	0.05081	0.07317	0.0618	0.001805	0.002212	0.01073	0.002701	0.02865	0.07965	0	0.07758	0	0.07138	0.01038	0.0351	0.00702	0.05043	0.008024	0.02071	0	0	0	0.0639	0	0	0	0.03015	0.002867	0.03311	0	0.001831	0.03733	0	0.06077	0	0.01437	0	0.03172	0.08943	0.008666	0	0.000473	0	0	0	0.07488
Collimonas	0.01965	0.01184	0.02971	0.009237	0	0.007724	0.01283	0.01338	0.005366	0.01837	0	0.03982	0	0	0	0	0	0	0.01404	0	0.01605	0	0	0	0	0	0	0.01009	0.02632	0	0.007994	0	0	0.01739	0	0	0	0	0.01437	0	0	0	0	0	0.01119	0	0	0.005399	0
Collinsella	0.009823	0.01184	0.00849	0	0	0.01545	0.0002674	0.0008848	0.005366	0.001621	0	0	0	0	0	0	0	0	0	0	0	0	0	0	0	0	0	0	0	0	0.0003475	0	0	0	0	0	0	0	0	0	0	0	0	0	0.000473	0	0	0.005399	0.03744
Colpomenia	0	0	0	0	0	0	0	0	0.005366	0	0	0	0	0	0	0	0	0	0	0	0	0	0	0	0	0	0	0	0	0	0	0	0	0	0	0	0	0	0	0	0	0	0	0	0	0	0	0	0
Colponema	0	0	0	0.004619	0	0	0.0001337	0	0	0	0	0	0	0	0	0	0	0	0	0	0	0	0	0	0	0	0	0	0	0	0	0	0	0	0	0	0	0	0	0	0	0	0	0	0	0	0	0	0
Colwellia	0.1081	0.08286	0.09763	0.09699	0.08781	0.1159	0.02487	0.02477	0.03219	0.04213	0.05731	0.03982	0.07331	0	0	0.07138	0.02076	0.1053	0.06318	0.1009	0.008024	0.04142	0	0.129	0	0.1917	0.1009	0.02019	0	0	0.02511	0	0	0.04668	0.03733	0.08591	0.09116	0.03704	0.04312	0	0.02114	0.06707	0.026	0.07032	0.05124	0	0.02976	0.0108	0.07488
Comamonas	0.01965	0.08286	0.02547	0.04157	0	0.01545	0.008355	0.0115	0.01073	0.01783	0.02865	0.03982	0	0	0.02782	0	0.01038	0	0.03861	0.05043	0.008024	0	0	0	0	0.0639	0	0.00673	0	0	0.009297	0.03311	0	0.05492	0	0	0.03039	0	0.01437	0	0	0.02236	0.008666	0	0.01056	0	0	0.0108	0
Commensalibacter	0	0.01184	0.004245	0.01386	0.01463	0.007724	0.0006016	0	0	0.00108	0	0	0	0	0	0	0	0	0	0	0	0.02071	0	0	0	0	0.05043	0	0	0	0.0003475	0	0	0.0009153	0	0	0	0	0	0.01612	0	0	0	0	0.0007883	0	0	0	0
Compsopogon	0	0	0.00849	0	0	0	0	0.0001106	0	0	0	0	0	0	0	0	0	0	0	0	0	0	0	0	0	0	0	0	0	0	8.689e-05	0	0	0	0	0	0	0.03704	0	0	0	0	0	0	0.000473	0	0	0.005399	0
Compsothamnion	0	0	0.004245	0	0	0	0	0	0	0	0	0	0	0	0	0	0	0	0	0	0	0	0	0	0	0	0	0	0	0	0	0	0	0	0	0	0	0	0	0	0	0	0	0	0	0	0	0	0
Conexibacter	0.009823	0	0.01273	0.009237	0	0	0.0003342	0.0009954	0	0.00108	0	0	0	0.03879	0	0	0.00519	0	0.00351	0	0	0	0.05074	0	0	0	0	0	0	0	0.0004344	0	0	0	0	0	0	0	0	0	0	0.04471	0	0	0.0003153	0	0	0	0
Confluentimicrobium	0.009823	0.01184	0	0.004619	0	0	0.0006016	0.0001106	0	0	0	0	0	0	0	0	0	0	0.00351	0	0	0	0.05074	0	0	0	0	0	0	0	0.001564	0	0	0	0	0	0.03039	0	0	0	0	0	0	0	0.0003153	0	0	0	0
Conidiobolus	0	0	0	0	0	0	0	0	0	0	0	0	0	0	0	0	0	0	0	0	0.008024	0	0	0	0	0	0	0	0	0	0	0	0	0.002746	0	0	0	0	0	0	0	0	0	0	0	0	0	0	0
Coniophora	0.009823	0	0.00849	0.01386	0.01463	0.03862	0.0004011	0.001106	0	0.002701	0.02865	0	0	0	0	0.07138	0	0	0	0	0.008024	0	0	0	0	0	0	0	0	0	8.689e-05	0	0	0	0	0	0	0.03704	0	0	0	0	0.008666	0.1406	0.0006306	0	0.02976	0.005399	0.03744
Coniosporium	0.009823	0	0.004245	0.01847	0	0.007724	0.0003342	0.0007742	0	0	0	0	0	0	0	0	0	0	0	0	0	0	0	0	0	0	0.05043	0	0	0	0.0003475	0	0	0.0009153	0	0	0	0	0	0	0	0	0	0	0.0003153	0	0	0.005399	0
Coniothyrium	0	0.01184	0	0	0	0	0	0	0	0	0	0	0	0	0	0	0	0	0	0	0	0	0	0	0	0	0	0	0	0	0	0	0	0	0	0	0	0	0	0	0	0	0	0	0	0	0	0	0
Conticribra	0.009823	0	0	0	0	0.007724	0	0	0	0	0	0	0	0	0	0	0	0	0	0	0	0	0	0	0	0	0	0	0	0	0.0001738	0	0	0	0	0	0	0	0	0	0	0	0	0	0	0	0	0	0
Contracaecum	0	0	0	0	0.01463	0	0	0	0	0	0	0	0	0	0	0	0.00519	0	0	0	0	0	0	0	0	0	0	0	0	0	0	0	0	0	0	0	0	0	0	0	0	0	0	0	0	0	0	0	0
Cooperia	0	0	0	0	0.02927	0	0	0	0	0	0	0	0	0	0	0	0	0	0	0	0	0	0	0	0	0	0	0	0	0	0.0001738	0	0	0	0	0	0	0	0	0	0	0	0	0	0	0	0	0	0
Coprinopsis	0	0.03551	0.01273	0.02771	0.01463	0.007724	0.0004679	0.001106	0.005366	0	0	0	0	0.07758	0	0	0	0	0	0.05043	0.008024	0	0	0	0	0.0639	0	0	0.02632	0	0.001477	0.01656	0	0.0009153	0	0	0.03039	0	0	0	0.01057	0	0	0	0.0003153	0	0.02976	0	0
Coprococcus	0.009823	0.02367	0.02122	0.02771	0.0439	0.007724	0.0006016	0.001106	0.005366	0.0005402	0	0	0	0	0	0	0.01038	0.0351	0	0	0.008024	0.04142	0	0.129	0	0	0	0.003365	0	0	0.0008689	0	0	0.0009153	0	0	0	0	0.01437	0	0.01057	0	0	0.07032	0.0009459	0	0	0.0108	0
Coprothermobacter	0.009823	0	0.004245	0.004619	0.01463	0.007724	0.0002005	0	0	0	0	0	0	0.03879	0	0	0	0	0.00351	0	0	0	0	0	0	0	0	0	0	0	0	0	0	0	0	0	0	0	0	0	0	0	0	0	0	0	0	0	0.03744
Coraliomargarita	0	0	0	0.004619	0	0	0.0002674	0.0001106	0	0.0005402	0	0	0	0	0	0	0	0.0351	0	0	0	0	0	0	0	0	0	0.003365	0	0	8.689e-05	0	0	0.0009153	0	0	0	0	0	0	0	0	0	0	0.000473	0	0	0.005399	0
Corallina	0	0	0.004245	0	0.01463	0	0.0001337	0.0001106	0	0	0	0	0	0	0	0	0	0	0	0	0	0	0	0	0	0	0	0	0	0	0.0003475	0	0	0	0	0	0	0	0	0	0	0	0	0	0	0	0	0	0
Corallium	0	0	0.004245	0	0	0	0	0	0	0	0	0	0	0	0	0	0	0	0	0	0	0	0	0	0	0	0	0	0	0	0	0	0	0	0	0	0	0	0	0	0	0	0	0	0.0001577	0	0	0	0
Corallococcus	0.009823	0.01184	0.02122	0.004619	0.01463	0.007724	0.001671	0.002212	0	0.0005402	0	0	0.02444	0	0	0	0.00519	0	0	0	0.02407	0	0	0	0	0	0	0.003365	0	0	0.0002607	0	0	0.0009153	0	0	0.03039	0	0	0	0	0.06707	0	0	0.0006306	0	0	0	0
Cordana	0	0	0	0	0	0	0	0	0	0	0	0	0	0	0	0	0	0	0	0	0	0	0	0	0	0	0	0	0	0	0	0	0	0	0	0	0	0	0.01437	0	0	0	0	0	0	0	0	0	0
Cordyceps	0.07859	0.05919	0.04245	0.08314	0.07317	0.03862	0.001471	0.003429	0	0.003781	0	0	0.02444	0.07758	0	0.07138	0.01038	0.1755	0.00351	0.1513	0.008024	0	0.05074	0	0	0	0	0.01346	0	0.03015	0.002172	0.01656	0	0.006407	0.07465	0	0.03039	0.03704	0.01437	0	0.04229	0.02236	0.03467	0.07032	0.003311	0.06086	0.02976	0.02159	0.07488
Coriobacterium	0	0	0	0	0	0	0.0002005	0.0002212	0	0	0	0	0	0	0	0	0	0	0	0	0	0	0	0	0	0	0	0	0	0	8.689e-05	0	0	0	0	0	0	0	0	0	0	0	0	0	0	0	0	0	0
Cornellvirus	0	0	0.004245	0	0	0	0	0	0	0	0	0	0	0	0	0	0.04152	0	0.00351	0	0	0	0	0	0	0	0	0	0	0	0.0001738	0	0	0	0	0	0	0	0	0	0	0	0	0	0	0	0	0	0
Cortinarius	0	0	0.004245	0.004619	0	0	0	0	0	0	0	0	0	0	0	0	0	0	0	0	0	0	0	0	0	0	0	0	0	0	0	0	0	0	0	0	0	0	0	0	0	0	0	0	0	0	0	0	0
Coryne	0	0	0.004245	0	0	0	0	0	0	0	0	0	0	0	0	0	0	0	0	0	0	0	0	0	0	0	0	0	0	0	0	0	0	0	0	0	0	0	0	0	0	0	0	0	0	0	0	0	0
Corynebacterium	0.167	0.7221	0.1061	0.1016	0.161	0.139	0.01965	0.02455	0.01073	0.03943	0.2579	0.03982	0.04888	0.03879	0.08345	0.2855	0.04152	0.2808	0.04212	0.05043	0.0321	0.02071	0.1522	0.2581	0.9009	0.1278	0	0.02355	0.07897	0.09044	0.01295	0.06623	0.0497	0.02929	0	0.08591	0.06077	0.1481	0.04312	0.03224	0	0.2012	0.008666	0.07032	0.03137	0.06086	0.1488	0.02159	0.03744
Cosavirus	0	0	0	0	0	0	0	0	0	0	0	0	0	0	0	0	0	0	0	0	0	0	0	0	0	0	0	0	0	0	0.0004344	0	0	0	0	0	0	0	0	0	0	0	0	0	0	0	0	0	0
Costaria	0	0	0	0	0	0	0	0	0	0	0	0	0	0	0.02782	0	0	0	0	0	0	0	0	0	0	0	0	0	0	0	0	0	0	0	0	0	0	0	0	0	0	0	0	0	0	0	0	0	0
Cranobia	0.06876	0.02367	0.02971	0.02309	0.0439	0.007724	0.001738	0.002765	0.01073	0.007562	0	0	0	0	0.05563	0	0.00519	0	0.00351	0.05043	0.01605	0	0	0	0	0	0	0.00673	0	0	0.004084	0	0.0497	0	0	0	0	0.03704	0	0	0	0	0	0	0.005676	0	0	0	0
Crassa	0	0	0.004245	0	0	0.007724	0	0	0	0	0	0	0	0	0	0	0	0	0	0	0.01605	0.02071	0	0	0	0	0	0	0	0	0	0	0	0	0	0	0	0	0	0	0	0	0	0	0.0001577	0	0	0	0.03744
Craticula	0	0	0	0.004619	0	0	0	0	0	0	0	0	0	0	0	0	0	0	0	0	0	0	0	0	0	0	0	0	0	0	0	0	0	0	0	0	0	0	0	0	0	0	0	0	0	0	0	0	0
Crenobacter	0	0.01184	0.00849	0	0	0.007724	0.001136	0.000553	0	0.001621	0.02865	0	0	0	0	0	0	0	0	0	0	0	0.05074	0	0	0	0.05043	0	0	0	0.0001738	0	0	0	0	0	0	0	0	0	0	0	0	0	0.0003153	0	0	0	0
Crenobia	0	0	0	0	0	0	0	0	0	0	0	0	0.02444	0	0	0	0	0	0	0	0	0	0	0	0	0	0	0	0	0	0	0	0	0	0	0	0	0	0	0	0	0	0	0	0	0	0	0	0
Crinalium	0.009823	0.01184	0.01698	0.009237	0	0.007724	0.0002005	0.001438	0.01073	0.002701	0	0	0	0	0	0	0.01038	0	0.01053	0	0.008024	0	0	0	0	0.0639	0.05043	0.003365	0	0.03015	0.0006951	0	0	0.002746	0	0.04296	0	0	0.01437	0	0	0	0	0	0.00268	0	0	0.005399	0
Crinivirus	0	0	0	0	0	0	6.684e-05	0	0	0.0005402	0	0	0	0	0	0	0	0	0	0	0.01605	0	0	0	0	0	0	0	0	0	0	0	0	0.0009153	0	0	0	0	0	0	0	0	0	0	0	0	0	0.005399	0
Crisia	0	0	0.004245	0	0	0	0	0	0	0	0	0	0	0	0	0	0	0	0	0	0	0	0	0	0	0	0	0	0	0	0	0	0	0	0	0	0	0	0	0	0	0	0	0	0	0	0	0	0
Crithidia	0	0	0	0	0.01463	0	0	0.0002212	0	0	0	0	0	0	0	0	0	0	0	0	0	0	0	0	0	0	0	0	0	0	0	0	0	0	0.03733	0	0	0	0	0	0	0	0	0	0	0	0	0	0
Croceibacter	0.02947	0.03551	0.00849	0.01847	0.01463	0.0309	0.0006684	0.0003318	0	0.002701	0	0	0	0	0	0	0	0.0351	0	0	0	0	0	0	0	0	0	0	0	0	0.00113	0	0	0	0	0	0.03039	0	0	0	0.01057	0	0	0	0.0003153	0	0.02976	0	0
Croceicoccus	0	0	0.004245	0.009237	0.01463	0.01545	0.0004011	0.0007742	0	0.00108	0	0	0	0	0	0	0	0	0	0.05043	0	0	0	0	0	0	0	0	0	0	0.0001738	0	0	0.004576	0	0	0	0	0	0	0	0.02236	0	0	0.001261	0	0	0.005399	0
Crocodylidpoxvirus	0	0	0	0	0	0	0	0.0001106	0.005366	0	0	0	0	0	0.02782	0	0	0	0	0.05043	0	0	0	0	0	0	0	0	0	0	0	0	0	0	0	0	0	0	0.01437	0.01612	0	0	0	0	0	0	0	0	0
Crocosphaera	0.009823	0.01184	0.02971	0.01847	0.01463	0.007724	0.0006016	0.002101	0	0.001621	0	0	0.04888	0	0	0.07138	0.00519	0	0	0	0.008024	0	0	0	0	0	0	0	0.02632	0	0.000782	0	0	0.001831	0	0.04296	0	0	0.01437	0.01612	0.01057	0	0	0	0.002365	0	0	0	0
Cronobacter	0.02947	0.02367	0.03396	0.02309	0.07317	0.04635	0.6839	0.05464	0.0161	0.7789	0	0	0.04888	0.03879	0	0	0.1713	0	0.02808	0	0.01605	0.06212	0	0	0	0.0639	0	0.0572	0.2369	0.03015	0.02841	0	0	0.8933	0	0.08591	0	0.03704	0.05749	0	0.01057	0	0	0	0.02633	0	0.02976	0.03239	0
Crouania	0.009823	0	0	0	0	0	0	0	0	0	0	0	0	0	0	0	0	0	0	0	0	0	0	0	0	0	0	0	0	0	0.0002607	0	0	0	0	0	0	0	0.01437	0	0	0	0	0	0	0	0.02976	0	0
Crucigera	0	0	0	0	0	0	0	0	0	0	0	0	0	0	0	0	0	0	0	0	0	0	0	0	0	0	0	0.003365	0	0	0	0	0	0	0	0	0	0	0	0	0	0	0	0	0	0	0	0	0
Cryobacterium	0.009823	0.02367	0.02122	0	0	0	0.001938	0.001327	0	0.007022	0	0.03982	0	0	0	0	0	0	0.00351	0	0.008024	0	0	0	0	0	0	0	0	0	0.0004344	0.03311	0	0.001831	0	0	0	0	0	0	0	0.02236	0	0	0.003784	0	0	0	0
Cryphonectria	0.009823	0	0	0.004619	0	0.007724	0	0.0001106	0	0	0	0	0	0	0	0	0	0	0	0	0	0	0	0	0	0	0	0.003365	0	0	0	0	0	0	0	0	0	0	0	0	0.01057	0	0	0	0	0	0	0	0
Cryptasterina	0	0	0	0	0	0	0	0	0	0	0	0	0	0	0	0	0	0	0	0	0	0	0	0	0	0	0	0	0	0	0	0	0	0	0	0	0	0	0	0	0	0	0	0	0	0	0	0	0
Crypthecodinium	0	0	0	0	0	0	0	0	0.005366	0	0	0	0	0	0	0	0	0	0	0	0	0	0	0	0	0.0639	0	0	0	0	0	0	0	0	0	0	0	0	0	0	0	0	0	0	0	0	0	0	0
Cryptococcus	0.1179	0.05919	0.2038	0.2078	0.1756	0.139	0.003543	0.008295	0.005366	0.008643	0.1146	0.1195	0	0.03879	0.05563	0.07138	0.03114	0.1755	0.02106	0.1009	0.01605	0.1242	0.1522	0	0	0	0.1009	0.01009	0.02632	0.03015	0.005387	0.04967	0.0497	0.005492	0.1866	0.1289	0.2127	0.03704	0.08623	0.06448	0.05286	0.06707	0.04333	0.1406	0.003311	0.1826	0.02976	0.0108	0.07488
Cryptoglena	0	0	0.004245	0	0	0	6.684e-05	0	0	0	0	0	0	0	0	0	0	0	0	0	0	0	0	0	0	0	0	0	0	0	0	0	0	0.0009153	0.03733	0	0	0	0	0	0	0	0	0	0	0	0	0	0
Cryptomonas	0.009823	0	0.01273	0.01847	0.01463	0	0.0001337	0.0001106	0	0	0	0.07965	0	0	0	0	0	0	0	0	0	0	0	0	0	0	0	0	0	0	8.689e-05	0	0	0	0	0	0.03039	0	0	0	0.01057	0.02236	0	0	0.0001577	0	0	0.005399	0
Cryptopleura	0.009823	0	0	0	0	0	0	0	0	0	0	0	0	0	0	0	0	0	0	0	0	0	0	0	0	0	0	0	0	0	0	0	0	0	0	0	0	0	0	0	0	0	0	0	0.0001577	0	0	0	0
Cryptosporidium	0.3438	0.142	0.1655	0.157	0.1756	0.1236	0.002139	0.005419	0.03219	0.004321	0.02865	0.1991	0	0.03879	0.05563	0	0.02076	0.1404	0.02106	0.05043	0.04012	0.02071	0.2537	0.1935	0	0.2556	0.05043	0.003365	0.1053	0.1809	0.007298	0.01656	0	0.003661	0.1866	0.1289	0.09116	0.2222	0.07186	0	0.1374	0.04471	0.01733	0.2813	0.003626	0.3652	0.2083	0.02159	0.03744
Cryspovirus	0	0	0	0	0	0	0	0	0	0	0	0	0	0	0	0	0	0	0	0	0	0	0	0	0	0	0	0	0	0	0	0	0	0	0	0	0	0.03704	0	0	0	0	0	0	0	0	0	0	0
Cucumovirus	0.009823	0	0	0	0	0	6.684e-05	0.0001106	0	0	0	0	0	0	0	0	0	0	0	0	0	0	0	0	0	0	0	0	0	0	0	0	0	0	0	0	0	0	0	0.01612	0	0	0	0	0	0	0	0	0
Cuniculiplasma	0.03929	0.02367	0.01273	0.004619	0	0.007724	6.684e-05	0.0002212	0	0	0	0.07965	0	0	0	0.07138	0	0	0.00351	0	0	0.02071	0	0	0	0	0	0	0	0	0.0002607	0	0	0	0	0	0	0	0	0	0.01057	0	0	0.07032	0.0001577	0	0.02976	0	0.03744
Cunninghamella	0	0	0	0	0	0.007724	0	0	0	0	0	0	0	0	0	0	0	0	0	0	0	0	0	0	0	0	0	0	0	0	0	0	0	0	0	0	0	0	0	0	0	0	0	0	0	0	0	0	0
Cupriavidus	0.04912	0.1184	0.04245	0.06928	0.0439	0.09269	0.0246	0.03219	0	0.04754	0.08596	0.03982	0.04888	0.03879	0	0.07138	0.03114	0.0702	0.04212	0.05043	0.04012	0	0.1015	0	0	0	0.05043	0.003365	0.02632	0.0603	0.01312	0.08278	0	0.0302	0	0	0.06077	0.03704	0.01437	0.01612	0.03172	0.08943	0	0.07032	0.01876	0	0	0.0162	0.03744
Curtobacterium	0.009823	0.07102	0.00849	0.03233	0.02927	0.04635	0.001938	0.003207	0	0.07454	0	0	0	0.03879	0.02782	0.2141	0	0.0351	0.01404	0.05043	0	0	0	0.06452	0	0	0	0.003365	0	0	0.00113	0.03311	0.0497	0	0	0	0	0	0	0	0	0.2906	0	0	0.002995	0	0.02976	0	0.07488
Curvibacter	0	0	0.004245	0.004619	0	0	0.001805	0.003207	0	0.003241	0	0	0	0	0	0	0	0	0.01053	0	0	0	0	0	0	0	0.1009	0.003365	0	0	0.00139	0	0	0.0009153	0	0	0	0	0	0	0	0	0	0	0.00268	0	0	0	0
Cutaneotrichosporon	0.02947	0	0.00849	0.01386	0	0.007724	0.0006016	0.0008848	0	0	0	0	0	0.03879	0	0	0	0	0	0	0.008024	0	0	0	0	0	0	0	0	0.03015	0.0003475	0	0	0	0	0.04296	0	0	0.01437	0	0	0	0	0	0	0	0	0	0.03744
Cutibacterium	0	0.01184	0	0	0	0	0.001003	0.0009954	0.02146	0.00108	0.2292	0.03982	0	0	0	0.07138	0.01038	0	0.01404	0.1009	0.04814	0	0	0	4.054	0	0	0	0	0.0603	0.002607	0.01656	0.0994	0.004576	0.03733	0	0.03039	0	0	0	0	0.04471	0	0.07032	0.0009459	0	0	0.005399	0
Cyanidioschyzon	0.009823	0.02367	0	0.01386	0.0439	0.007724	0.0004011	0.001217	0.005366	0.0005402	0	0.03982	0	0	0	0	0.00519	0.0351	0	0	0	0	0	0	0	0	0	0.003365	0	0.03015	0.0001738	0	0	0	0	0	0	0.03704	0	0	0	0	0.008666	0	0.0003153	0	0	0	0
Cyanobacterium	0.03929	0.04735	0.07216	0.05081	0.05854	0.0618	0.001337	0.002433	0.0161	0.001621	0	0	0.07331	0.03879	0	0	0	0.0351	0.00702	0	0.02407	0.06212	0.05074	0	0	0.0639	0.1009	0	0	0.03015	0.001651	0.01656	0	0	0	0.08591	0.06077	0.07407	0.04312	0	0	0.04471	0	0	0.003311	0.1217	0	0.005399	0.03744
Cyanobium	0.009823	0	0.01698	0.03233	0	0	0.0006016	0.0009954	0	0.0005402	0	0	0	0	0	0	0	0	0	0	0	0	0	0	0	0	0	0	0	0	0	0	0	0	0	0	0	0	0	0	0	0	0	0	0.0001577	0	0	0	0
Cyanophora	0	0	0.004245	0.009237	0	0	6.684e-05	0.0003318	0	0	0	0.03982	0	0	0	0	0	0	0	0	0	0.02071	0	0	0	0	0	0	0	0	0	0	0	0	0	0.04296	0.03039	0	0	0	0	0	0	0	0	0	0	0	0
Cyanoptyche	0	0	0.004245	0	0	0	0	0	0	0	0	0.03982	0	0	0	0	0	0	0	0	0	0	0	0	0	0	0	0	0	0	0	0	0	0	0	0	0	0	0	0	0	0	0	0	0.0001577	0	0	0	0
Cyanothece	0	0	0	0.009237	0	0	0.0003342	0.0004424	0	0.00108	0	0	0	0	0.02782	0	0	0.0702	0	0	0	0.02071	0	0	0	0	0	0	0	0	0.0002607	0	0	0	0	0	0	0	0	0	0	0	0	0	0.001734	0.06086	0	0	0.03744
Cyberlindnera	0.08841	0.02367	0.04245	0.02309	0.02927	0.04635	0.0005347	0.001659	0.005366	0	0	0	0.02444	0.03879	0	0	0.00519	0.0351	0.00702	0	0.01605	0.04142	0.1522	0	0	0	0.05043	0.003365	0	0.0603	0.002259	0.01656	0	0	0	0	0	0	0	0.01612	0	0.02236	0	0	0.001104	0	0	0.0162	0.03744
Cyclobacterium	0.05894	0.02367	0.0382	0.06466	0.08781	0.05407	0.001136	0.002986	0	0.00108	0	0	0.02444	0.07758	0	0	0.00519	0	0.01053	0.05043	0.0321	0	0	0.06452	0	0	0	0	0	0	0.00252	0	0	0.0009153	0.1493	0	0.09116	0	0.02874	0.01612	0.02114	0	0	0	0.003784	0.1826	0	0.005399	0
Cycloclasticus	0	0	0.004245	0.01847	0	0.007724	0.002807	0.002654	0.005366	0.01296	0	0	0	0	0.02782	0	0	0.0351	0.01053	0	0	0	0	0	0	0	0.05043	0.00673	0	0.03015	0.002693	0	0	0.003661	0	0	0.06077	0	0.02874	0	0	0	0	0	0.009144	0	0	0	0
Cyclospora	0.009823	0.02367	0.00849	0.01386	0.01463	0.007724	0.0003342	0.0006636	0.005366	0	0	0	0	0	0	0.07138	0	0	0.00351	0	0	0	0	0	0	0.0639	0	0	0	0	0.0004344	0.01656	0	0	0.03733	0.04296	0	0	0	0	0	0	0	0	0.0003153	0	0.02976	0	0
Cyclotella	0.01965	0	0.004245	0	0	0.007724	0.0001337	0	0	0	0	0.03982	0	0	0.02782	0	0	0	0	0	0	0	0	0	0	0	0	0	0	0	0	0	0	0	0	0	0	0	0	0	0	0	0	0	0	0	0	0	0
Cyclovirus	0	0.01184	0	0	0	0	0	0	0	0	0	0	0	0	0	0	0	0	0	0	0	0	0	0	0	0	0	0	0	0	0	0	0	0	0	0	0	0	0	0	0	0	0	0	0	0	0	0	0
Cylicocyclus	0	0	0	0	0	0.007724	0	0	0	0	0	0	0	0	0	0	0	0	0	0	0	0	0	0	0	0	0	0	0	0	0	0	0	0	0	0	0	0	0	0	0	0	0	0	0	0	0	0	0
Cylindrospermum	0.04912	0	0.03396	0.02771	0.0439	0.0309	0.0008689	0.001327	0.01073	0.003781	0.02865	0	0	0	0	0	0.00519	0	0.00702	0	0.008024	0	0	0	0	0	0	0	0.02632	0	0.003128	0	0	0.004576	0.03733	0.04296	0.03039	0.1111	0.02874	0	0	0.06707	0.008666	0	0.004257	0.06086	0.02976	0	0
Cylindrotheca	0	0	0	0	0	0.007724	6.684e-05	0.0002212	0	0	0	0	0	0	0	0	0	0	0	0	0	0	0	0	0	0	0	0.003365	0	0	0.0001738	0	0	0	0.03733	0	0	0	0	0	0	0	0	0	0	0	0	0	0
Cyphellophora	0	0.01184	0.00849	0.009237	0	0.01545	0.0009358	0.0004424	0	0.00108	0.02865	0.07965	0	0	0	0.07138	0	0	0	0	0	0	0	0	0	0	0.05043	0.003365	0	0.03015	0.0004344	0	0	0.0009153	0	0	0	0	0	0	0	0	0	0	0.0007883	0	0	0	0.03744
Cyprinivirus	0	0	0	0	0	0	0	0	0	0	0	0	0	0	0	0	0	0.0351	0	0	0	0	0	0	0	0.0639	0	0	0	0	0	0	0	0	0	0	0	0	0	0	0	0	0	0	0	0	0	0	0
Cystobacter	0	0.02367	0.00849	0.01847	0	0	0.0008021	0.001659	0	0	0.02865	0.03982	0	0	0	0	0	0.0351	0.00351	0	0	0	0	0	0	0	0	0	0	0	0.000782	0	0	0	0	0	0	0	0	0	0	0	0	0	0.000473	0	0	0	0.03744
Cystodermella	0	0	0	0	0.01463	0	0	0	0	0	0	0	0	0	0	0	0	0	0	0	0	0	0	0	0	0	0	0	0	0	0	0	0	0	0	0	0	0	0	0	0	0	0	0	0	0	0	0	0
Cytomegalovirus	0	0	0.004245	0.01847	0.01463	0.007724	6.684e-05	0.0001106	0	0	0	0	0	0	0	0	0	0	0	0	0	0	0	0	0	0	0	0	0	0	8.689e-05	0	0	0	0	0	0	0	0.01437	0.01612	0	0	0.008666	0	0.0003153	0	0	0	0
Cytophaga	0.009823	0.02367	0.02122	0.009237	0.02927	0.007724	0.0004679	0.0009954	0	0.004862	0	0	0	0	0	0	0.01038	0	0.00351	0	0.008024	0.02071	0.05074	0	0	0	0	0	0	0	0.001303	0.01656	0	0.0009153	0	0	0	0	0.01437	0	0	0	0	0.07032	0.003941	0	0	0	0
Cytospora	0	0	0	0	0	0.007724	0	0	0	0	0	0	0	0	0	0	0	0	0	0	0	0	0	0	0	0	0	0	0	0	0	0	0	0	0	0	0	0	0	0	0	0	0	0	0	0	0	0	0
Dactylella	0.009823	0	0.004245	0	0.01463	0	0	0.0001106	0	0	0	0	0	0	0	0	0	0	0	0	0	0.02071	0	0	0	0	0	0	0	0	0	0	0	0	0	0	0	0	0	0	0	0	0	0	0	0	0	0	0
Dactylellina	0	0	0.00849	0.004619	0	0	0	0.0001106	0	0	0	0	0	0	0	0	0	0	0	0	0	0	0	0	0	0	0	0	0	0	0	0	0	0.0009153	0	0	0	0	0	0	0	0	0	0	0	0	0	0	0
Dactylococcopsis	0.009823	0	0.00849	0	0	0	0.0002005	0.0003318	0.005366	0.0005402	0	0	0	0	0	0	0.00519	0	0	0	0	0.02071	0	0	0	0	0	0	0	0	0.0006951	0	0	0.0009153	0	0	0	0.03704	0	0	0	0	0	0	0.003153	0	0.02976	0	0
Dactylosporangium	0	0	0	0	0	0	0	0.0001106	0	0	0	0	0	0	0	0.07138	0	0	0	0	0	0	0	0	0	0	0	0	0	0	0	0	0	0	0	0	0	0	0	0	0	0	0	0	0	0	0	0	0
Dasya	0	0	0.004245	0.009237	0.01463	0	0.0002005	0.0002212	0	0	0	0	0	0	0	0	0	0	0	0	0	0	0	0	0	0	0	0	0	0	8.689e-05	0	0	0	0	0.04296	0	0	0	0	0	0	0	0	0	0	0	0	0
Dasyclonium	0	0	0.004245	0	0	0.007724	6.684e-05	0.0001106	0	0	0	0	0.02444	0	0	0	0	0	0	0	0	0	0	0	0	0	0	0	0.02632	0	0	0	0	0	0	0	0	0	0	0	0	0	0	0	0	0	0	0	0
Dasysiphonia	0	0	0	0.004619	0	0	6.684e-05	0	0	0	0	0	0	0	0	0	0	0	0	0	0	0	0	0	0	0	0	0	0	0	0.0003475	0	0	0	0	0.04296	0	0	0	0	0	0	0	0	0	0	0	0	0
Debaryomyces	0.1179	0.03551	0.1189	0.1062	0.1317	0.06952	0.001537	0.00376	0.02146	0.004321	0.02865	0	0.04888	0.07758	0	0	0.01038	0.1404	0.00351	0.1009	0.04012	0	0.05074	0.06452	0	0.0639	0.3026	0.01009	0.02632	0	0.004257	0.03311	0	0.003661	0.112	0.04296	0.1215	0.03704	0.02874	0.01612	0.03172	0.02236	0.03467	0.07032	0.00473	0.1217	0.05952	0.02699	0.03744
Dechloromonas	0.009823	0	0	0	0	0	0.002273	0.002544	0	0.004862	0	0	0	0	0	0	0.00519	0	0	0	0	0	0	0	0	0	0	0	0	0	0.003997	0	0	0.0009153	0	0.04296	0	0	0	0	0	0	0	0.07032	0.00473	0	0.05952	0	0
Deferribacter	0.009823	0.04735	0.02122	0.01847	0.02927	0.0309	0.0005347	0.001659	0.005366	0	0	0	0.02444	0	0	0	0.00519	0	0.01053	0.05043	0.008024	0.02071	0	0	0	0.0639	0.1009	0.00673	0	0	0.001738	0	0	0.0009153	0	0.08591	0	0	0.01437	0.01612	0.01057	0.02236	0	0	0.0009459	0.06086	0.05952	0.005399	0
Defluviimonas	0	0.02367	0	0.004619	0.01463	0	0.0007353	0.0008848	0	0.0005402	0	0	0	0	0	0	0	0	0	0	0	0	0	0	0	0	0	0	0	0.03015	0.0003475	0	0	0	0	0	0	0.03704	0	0	0	0	0	0.07032	0.000473	0	0	0	0
Defluviitoga	0.02947	0.01184	0.00849	0.03233	0.0439	0.01545	0.0004679	0.0008848	0.005366	0	0	0	0	0	0	0	0	0	0	0.05043	0.008024	0.02071	0	0	0	0	0	0.003365	0	0	0.0005213	0	0	0	0.03733	0	0	0.07407	0	0	0.02114	0.02236	0	0	0.0003153	0	0.02976	0	0
Dehalobacter	0.04912	0.01184	0.03396	0.01386	0.01463	0.02317	0.0003342	0.0006636	0.01073	0.00108	0	0	0	0	0	0	0	0	0	0	0.008024	0	0	0	0	0.0639	0	0.003365	0	0	0.001303	0	0	0.0009153	0	0.04296	0.06077	0	0.05749	0	0.03172	0	0	0.07032	0.001419	0	0	0	0
Dehalobacterium	0.01965	0	0.01273	0.004619	0.02927	0.01545	6.684e-05	0.0002212	0.005366	0.00108	0	0.03982	0	0	0	0	0	0	0	0	0	0	0	0	0	0	0	0	0.02632	0	0.0004344	0	0	0	0.03733	0	0	0	0	0	0.01057	0	0	0	0.001892	0	0.02976	0	0
Dehalococcoides	0.03929	0	0.01698	0.009237	0	0	0.0004679	0.0006636	0	0.00108	0	0	0.02444	0	0	0	0	0	0	0	0	0	0	0	0	0.0639	0.05043	0	0	0	0.001477	0	0	0	0	0	0	0.07407	0	0	0	0	0	0	0.001734	0	0	0	0
Dehalogenimonas	0	0	0	0.004619	0	0.007724	0.0006016	0.0007742	0	0.0005402	0	0	0	0	0	0	0	0	0	0	0	0	0	0	0	0	0	0	0	0	8.689e-05	0	0	0	0	0	0	0	0	0	0	0.02236	0	0	0.0003153	0	0	0	0
Deinococcus	0.02947	0.04735	0.08065	0.05542	0.08781	0.05407	0.006016	0.009069	0.0161	0.01188	0.05731	0.1593	0	0.07758	0	0.1428	0.01038	0.1053	0.01053	0.1009	0.008024	0	0.05074	0.129	0.4505	0.1278	0	0.003365	0	0.0603	0.004518	0.03311	0	0.002746	0.07465	0	0.03039	0	0.02874	0	0.01057	0.04471	0.01733	0	0.003626	0.1826	0	0.0162	0
Delepquintavirus	0	0	0	0	0	0.007724	0	0	0	0	0	0	0	0	0	0	0	0	0	0	0	0	0	0	0	0	0	0	0	0	0	0	0	0	0	0	0	0	0	0	0	0	0	0	0	0	0	0	0
Delesseria	0	0	0	0.004619	0	0	0	0.0001106	0.005366	0	0	0	0	0	0	0	0	0	0	0	0	0	0	0	0	0	0	0	0	0	0	0	0	0	0	0	0	0	0	0	0	0	0	0	0	0	0	0	0
Delftia	0.009823	0.01184	0.02122	0.01847	0.01463	0.01545	0.006484	0.006415	0	0.006482	0.02865	0	0	0	0	0	0.00519	0.0351	0.02457	0	0.02407	0	0	0	0	0	0	0.00673	0	0	0.005648	0	0	0.01281	0.03733	0.04296	0.03039	0	0.02874	0.01612	0	0.04471	0	0	0.006149	0	0.02976	0.005399	0
Deltainfluenzavirus	0.009823	0	0	0	0	0	0	0	0	0	0	0	0	0	0	0	0	0	0	0	0	0	0	0	0	0	0	0	0	0	0	0	0	0	0	0	0	0	0	0	0	0	0	0	0	0	0	0	0
Deltapartitivirus	0	0	0.004245	0	0	0	0	0	0	0	0	0	0	0	0	0	0	0	0	0	0	0	0	0	0	0	0	0	0	0	0	0	0	0	0	0	0	0	0	0	0	0	0	0	0	0	0	0	0
Deltapolyomavirus	0	0	0	0	0	0	6.684e-05	0	0	0	0	0	0	0	0	0	0	0	0	0	0.008024	0	0	0	0	0	0.05043	0	0	0	0	0	0	0	0.03733	0	0	0	0	0	0	0	0	0	0	0	0	0	0
Deltaretrovirus	0	0	0	0	0	0	6.684e-05	0.0002212	0	0	0	0	0	0	0	0	0	0	0	0	0	0	0	0	0	0	0	0	0	0	8.689e-05	0	0	0	0	0	0	0	0	0	0	0	0	0	0	0	0	0	0
Deltavirus	0.009823	0	0	0	0	0	0	0.0002212	0	0	0	0	0	0	0	0	0	0	0	0	0	0	0.05074	0	0	0	0	0	0	0	0	0	0	0	0	0	0	0	0	0	0	0	0	0	0	0	0	0	0
Dendronephthya	0.1572	0.05919	0.1443	0.1062	0.161	0.139	0.001203	0.00553	0.03756	0.005942	0.08596	0.03982	0.04888	0	0	0.07138	0	0.1053	0.00702	0	0.05617	0.06212	0.2029	0.06452	0	0.2556	0.2017	0.01009	0.07897	0.09044	0.005387	0.08278	0	0	0.07465	0.08591	0.1823	0.2963	0.01437	0.04836	0.01057	0.04471	0.008666	0.211	0.003941	0.1217	0.05952	0.0162	0.1498
Denitrobacterium	0	0	0.004245	0	0	0	0.0001337	0.0001106	0	0	0	0	0	0	0	0	0	0	0	0	0	0	0	0	0	0	0	0	0	0	0	0	0	0	0	0	0	0	0	0	0	0	0	0	0.0001577	0	0	0	0
Denitrovibrio	0	0.01184	0.01698	0.009237	0	0.007724	0.0002005	0.0009954	0.005366	0.0005402	0.02865	0	0.02444	0	0	0	0	0	0	0	0.008024	0	0	0	0	0	0	0	0	0	0.0006082	0	0	0.001831	0	0	0	0	0	0	0.01057	0	0	0	0.0007883	0	0	0	0.03744
Dermabacter	0	0	0	0	0	0	0.0003342	0.0003318	0	0	0	0	0	0	0	0.07138	0	0	0	0	0	0	0	0	0	0	0	0	0	0	0	0	0	0	0	0	0	0	0	0	0	0	0	0	0	0	0	0	0
Dermacoccus	0	0.01184	0.004245	0	0	0.007724	0.0002674	0.0003318	0	0	0	0	0	0.03879	0	0	0	0	0	0	0	0	0	0	0	0	0	0	0	0.03015	8.689e-05	0	0	0	0	0	0	0	0	0	0	0	0	0	0.0001577	0	0	0	0
Dermatophilus	0	0	0	0.009237	0	0.007724	0.0002674	0.0002212	0	0	0	0	0	0	0	0	0.00519	0	0	0	0	0	0	0	0	0	0	0	0	0	0.0006082	0	0	0	0	0	0	0	0	0	0.01057	0	0	0	0.0001577	0	0	0	0
Dermonema	0	0	0	0	0	0	0	0	0	0	0	0	0	0	0	0	0	0	0	0	0	0	0	0	0	0	0	0	0	0	0	0	0	0.001831	0	0	0	0	0	0	0	0.02236	0	0	0	0	0	0	0
Desarmillaria	0	0	0	0.009237	0	0	0	0.0001106	0	0	0	0	0	0	0	0	0	0	0	0	0	0	0	0	0	0	0	0	0	0	0	0	0	0	0	0	0	0	0	0	0	0	0	0	0	0	0	0	0
Desmarestia	0	0	0	0	0	0	0	0	0	0	0	0	0	0	0.02782	0	0	0	0	0	0	0	0	0	0	0	0	0	0	0	0	0	0	0	0	0	0	0	0	0	0	0	0	0	0	0	0	0	0
Desulfallas	0.01965	0.02367	0.01273	0.01847	0.01463	0.007724	0.0004679	0.0008848	0	0.0005402	0	0	0	0	0	0	0.01038	0.0351	0	0	0	0	0	0	0	0	0	0	0	0	8.689e-05	0	0	0	0	0.04296	0	0	0.01437	0.01612	0.01057	0	0	0	0.000473	0	0.02976	0.0162	0
Desulfarculus	0	0.02367	0.004245	0.004619	0	0.007724	0.0004679	0.000553	0	0	0	0	0	0	0	0	0	0	0	0	0	0	0	0	0.4505	0	0	0	0	0	0.0002607	0	0	0	0	0	0	0.03704	0	0	0	0	0	0.07032	0.0007883	0	0	0	0
Desulfatibacillum	0	0	0.00849	0	0	0.01545	0.001069	0.0004424	0	0.0005402	0	0	0	0	0	0	0	0	0	0	0	0	0.05074	0	0	0	0	0	0	0	0	0	0	0.0009153	0	0	0	0	0.01437	0	0	0	0.008666	0	0.0003153	0	0	0	0
Desulfitobacterium	0.04912	0.01184	0.04669	0.05081	0.02927	0.0618	0.001938	0.002654	0.02683	0.004321	0	0.07965	0.02444	0.03879	0	0.07138	0	0.1404	0.01053	0.05043	0	0.02071	0	0	0	0	0	0.003365	0	0	0.004171	0	0	0	0.03733	0	0.03039	0	0.05749	0	0.03172	0	0	0.1406	0.003941	0	0.02976	0.005399	0.07488
Desulfobacca	0.009823	0	0.004245	0.009237	0	0.007724	0.0002674	0.0002212	0	0.0005402	0	0	0	0	0	0	0	0	0	0	0	0	0	0	0	0	0	0	0	0	0	0	0	0	0	0	0	0	0	0	0	0	0	0	0.0001577	0	0	0	0
Desulfobacter	0.01965	0	0.004245	0.01847	0.01463	0.007724	0.0007353	0.0006636	0	0.004321	0	0	0	0.03879	0	0	0	0	0	0	0	0	0	0	0	0	0	0	0	0	0.0006082	0	0	0.0009153	0	0	0	0	0	0	0.01057	0	0	0	0.002207	0	0	0	0
Desulfobacterium	0	0.01184	0.04669	0.03233	0.05854	0.02317	0.0006684	0.0008848	0	0.003241	0	0.03982	0	0	0	0	0	0.0351	0	0	0	0.02071	0	0.129	0	0	0	0	0	0	0.0009557	0	0	0	0	0	0	0.07407	0.02874	0	0	0	0	0	0.001104	0	0.02976	0.005399	0
Desulfobacula	0.009823	0	0.01273	0.009237	0	0.02317	0.0004011	0.0006636	0.01073	0	0.02865	0	0.07331	0.03879	0	0.07138	0	0	0.00351	0	0	0.06212	0	0	0	0.0639	0	0.003365	0	0	0.000782	0	0	0	0	0.04296	0	0	0.04312	0	0	0	0	0	0.001892	0	0.02976	0	0
Desulfobulbus	0	0.01184	0.004245	0.009237	0.01463	0.007724	0.001404	0.0008848	0.005366	0.00108	0	0	0	0	0	0	0	0	0.00351	0	0	0	0	0	0	0	0	0.003365	0	0	0.0005213	0	0	0	0	0.04296	0.03039	0.03704	0	0	0	0	0	0	0.000473	0.06086	0	0	0
Desulfocapsa	0	0.03551	0.004245	0	0	0.01545	0.0001337	0.0003318	0	0.0005402	0	0	0	0	0	0	0	0	0.00351	0	0	0.02071	0	0	0	0	0.05043	0.003365	0	0	0.0005213	0	0	0	0	0.04296	0	0	0	0	0	0.02236	0.008666	0	0.002523	0	0.02976	0	0
Desulfococcus	0.009823	0	0	0	0.02927	0.007724	0.0007353	0.0008848	0	0.001621	0	0	0	0.03879	0	0	0	0	0.00702	0.05043	0	0	0	0	0	0.0639	0	0.003365	0	0	8.689e-05	0	0	0.0009153	0	0	0.03039	0	0.01437	0	0	0	0	0	0.001577	0	0.02976	0	0
Desulfocurvibacter	0	0.01184	0	0	0	0	0.0001337	0.0004424	0	0	0	0	0	0	0	0	0	0	0.00351	0	0	0	0	0	0	0	0	0	0	0	8.689e-05	0	0	0	0	0	0	0	0	0	0	0	0	0	0.001104	0	0	0	0
Desulfofarcimen	0.01965	0.01184	0.02971	0.009237	0.01463	0.02317	0.0009358	0.0007742	0	0	0	0.03982	0	0.07758	0	0	0.00519	0	0.00351	0	0.01605	0.04142	0	0	0	0	0	0	0	0	0.001564	0	0	0.001831	0	0.04296	0	0	0.04312	0	0	0	0	0.07032	0.003311	0	0	0.005399	0
Desulfofundulus	0.009823	0	0.00849	0	0	0.007724	0	0.000553	0	0	0	0	0	0	0	0	0	0	0	0	0	0	0	0	0	0	0	0	0	0	0.0005213	0	0	0	0	0	0	0	0	0	0	0	0	0	0.0009459	0	0	0	0
Desulfoglaeba	0	0	0.004245	0	0.01463	0	0.0001337	0.0001106	0	0.0005402	0	0	0	0	0	0	0	0	0.00351	0	0	0	0	0	0	0	0	0	0	0	0.0002607	0	0	0.004576	0	0	0	0	0.01437	0	0	0	0	0	0.0001577	0.06086	0	0	0
Desulfohalobium	0.009823	0	0.004245	0.004619	0	0.01545	0.0002005	0.0006636	0.005366	0.00108	0	0	0	0	0	0	0	0	0	0	0	0	0	0	0	0	0	0	0	0	0.001564	0	0	0.001831	0	0	0	0	0	0	0	0	0	0	0.0001577	0	0	0	0
Desulfomicrobium	0	0	0.01273	0.009237	0.01463	0.007724	0.0006016	0.0009954	0.005366	0.001621	0	0	0	0	0	0	0	0	0	0	0	0.02071	0	0	0	0	0.05043	0	0	0	0.0004344	0	0	0.0009153	0	0	0	0	0.01437	0	0	0	0	0	0.000473	0	0	0	0
Desulfomonile	0	0	0	0	0	0	0.0001337	0.0001106	0	0.00108	0	0	0	0	0	0	0.00519	0	0	0	0	0.02071	0	0	0	0	0	0	0	0	0	0	0	0	0	0	0	0	0	0	0	0	0	0	0.0001577	0	0.02976	0	0
Desulfosporosinus	0.02947	0	0.05094	0.03695	0	0.0309	0.002807	0.002544	0.01073	0.004862	0	0	0	0	0.02782	0	0	0.0702	0.01755	0	0.01605	0	0	0.06452	0	0	0.05043	0.003365	0.05265	0	0.00139	0	0	0.001831	0	0.04296	0.06077	0.03704	0	0	0.02114	0	0	0.07032	0.003626	0.06086	0.02976	0	0.03744
Desulfotalea	0.01965	0	0.004245	0.01847	0.01463	0.007724	0.001069	0.000553	0	0.0005402	0	0	0.04888	0	0	0	0	0	0	0	0	0.02071	0	0	0	0	0	0.003365	0	0	0	0	0	0	0	0.08591	0	0	0.02874	0.01612	0	0	0	0	0.0006306	0	0	0	0.03744
Desulfotignum	0	0	0	0	0	0	0	0.0001106	0	0	0	0	0	0	0	0	0	0	0	0	0	0	0	0	0	0	0	0	0	0	0	0.01656	0	0	0	0	0	0	0	0	0	0	0	0	0	0	0	0	0
Desulfotomaculum	0.03929	0.02367	0.02122	0.04619	0.05854	0.02317	0.0008021	0.003097	0.005366	0.004862	0	0	0	0	0	0	0	0	0.01755	0.05043	0	0	0.05074	0	0	0	0	0.00673	0	0	0.002085	0	0	0.006407	0.03733	0.08591	0	0.07407	0.02874	0.01612	0.01057	0.02236	0	0	0.004572	0	0	0.005399	0.03744
Desulfovibrio	0.04912	0.0947	0.04245	0.07852	0.01463	0.02317	0.005414	0.007742	0.03756	0.01458	0.08596	0.07965	0.07331	0	0.02782	0.07138	0.00519	0.0351	0.02106	0	0.008024	0.04142	0.05074	0.1935	0	0	0.05043	0.00673	0.02632	0.03015	0.01069	0.03311	0	0.008238	0	0	0	0	0.05749	0.01612	0.01057	0.06707	0.01733	0.07032	0.008829	0.06086	0.02976	0.005399	0
Desulfurella	0.009823	0.02367	0.00849	0	0	0.007724	0.0002674	0.000553	0.0161	0.001621	0	0	0	0.03879	0	0	0.00519	0	0	0	0.008024	0	0	0	0	0.1278	0	0	0	0	0.002085	0	0	0	0	0	0	0	0	0	0	0	0	0	0.0001577	0	0	0	0.03744
Desulfurispirillum	0	0	0	0	0.01463	0	0.0004679	0.0007742	0	0.001621	0	0	0	0	0	0	0	0.0351	0	0	0	0	0	0	0	0	0	0	0	0	0.0002607	0	0	0.0009153	0	0	0	0	0	0	0	0	0	0	0.001104	0	0	0.005399	0
Desulfurivibrio	0	0	0	0.004619	0	0	0.0008689	0.0004424	0.005366	0.0005402	0	0	0	0	0	0	0	0	0	0.05043	0	0	0	0	0	0	0	0	0	0	0.0005213	0	0	0.002746	0	0	0	0	0	0	0.01057	0	0	0	0.0001577	0	0	0	0
Desulfurobacterium	0.009823	0.01184	0.004245	0.009237	0	0	0.0001337	0.0001106	0	0.0005402	0	0	0	0	0	0	0	0.0351	0	0.05043	0	0	0	0	0	0	0.05043	0	0	0	0.0004344	0	0	0	0	0	0.03039	0	0	0	0.01057	0.02236	0.008666	0	0.0006306	0	0	0.005399	0
Desulfurococcus	0.009823	0	0.00849	0.004619	0	0	0.0001337	0.0003318	0	0	0	0	0	0	0	0	0	0	0	0	0	0	0	0	0	0	0	0	0	0	0	0	0	0	0	0	0	0	0.01437	0	0	0	0	0	0	0	0	0	0
Desulfuromonas	0.009823	0.01184	0	0.004619	0	0	0.0005347	0.001327	0	0.00108	0	0	0	0	0	0	0	0	0.00351	0	0.008024	0	0	0	0	0	0.05043	0.003365	0	0	0.0001738	0.01656	0	0.003661	0	0	0	0	0	0	0	0	0	0	0.0001577	0	0	0	0
Devosia	0.009823	0.04735	0.004245	0.02309	0	0	0.003008	0.002212	0.01073	0.007022	0.02865	0	0	0	0	0	0	0	0.00351	0	0.01605	0	0	0	0	0	0	0	0	0.03015	0.001216	0.01656	0	0.003661	0	0.04296	0.03039	0	0.04312	0	0	0	0	0	0.001577	0	0	0	0
Devriesea	0	0	0	0.004619	0.01463	0.007724	0.0001337	0.0002212	0	0.0005402	0	0	0	0	0	0	0	0	0	0	0	0	0	0	0	0	0	0.003365	0	0	8.689e-05	0	0	0	0	0	0	0	0	0	0	0	0	0	0	0	0	0.005399	0
Dhakavirus	0	0	0	0	0	0	0.0001337	0.001548	0	0.003781	0	0	0	0	0	0	0	0	0	0	0	0	0	0.06452	0	0	0	0	0	0	0.008775	0	0	0.0009153	0	0	0	0	0	0	0	0	0	0	0.000473	0	0	0.005399	0
Diadema	0	0	0	0	0	0	0	0	0	0	0	0	0	0	0	0	0	0	0	0	0	0	0	0	0	0	0	0	0	0	0	0	0	0	0	0	0	0	0	0	0	0	0	0	0	0	0	0	0
Dialister	0.01965	0	0.01273	0.009237	0.02927	0.01545	0.0007353	0.0008848	0.01073	0.002161	0	0	0	0	0.02782	0.07138	0	0	0.00351	0.05043	0	0	0	0.06452	0	0	0	0	0	0.03015	0.0005213	0	0	0.0009153	0.07465	0	0.06077	0	0	0.01612	0	0	0.008666	0	0.0003153	0	0.02976	0	0
Diaphorobacter	0.009823	0	0	0	0	0	0.0009358	0.0003318	0	0.001621	0	0	0	0	0	0	0	0	0	0	0	0	0	0	0	0	0	0	0	0	0.0006951	0	0	0.001831	0	0.04296	0	0	0	0	0	0	0	0	0	0	0	0	0
Diaporthe	0	0	0	0.004619	0	0.007724	6.684e-05	0.0001106	0	0	0	0	0	0	0	0	0	0	0	0	0	0	0	0	0	0	0	0	0	0	0	0	0	0	0	0	0	0	0	0	0	0	0	0	0	0	0	0	0
Dibaeis	0	0	0	0	0	0	0	0	0	0	0	0	0	0	0	0	0	0	0	0	0	0	0	0	0	0	0	0	0	0	0	0	0	0	0	0	0	0	0	0	0	0	0.008666	0	0	0	0	0	0
Dibothriocephalus	0	0	0	0	0	0.007724	0	0	0	0	0	0	0	0	0	0	0	0	0	0	0	0	0	0	0	0	0	0	0	0	0	0	0	0	0	0	0	0	0	0	0	0	0	0	0	0	0	0	0
Dichelobacter	0	0.01184	0.004245	0.004619	0	0	0.0005347	0.00177	0	0.00108	0.02865	0	0.02444	0	0	0	0	0	0.00351	0	0	0	0	0	0	0	0	0	0.05265	0	0.0009557	0	0	0.003661	0	0	0	0	0.01437	0	0	0.02236	0	0	0.001892	0	0.02976	0	0
Dichomitus	0.009823	0	0.004245	0	0	0.02317	0.0002674	0.0002212	0	0.002701	0.02865	0	0	0	0	0	0	0	0	0	0	0	0	0	0	0	0	0.00673	0	0	0.0001738	0	0	0	0	0	0	0	0	0	0	0	0	0	0.0001577	0	0	0	0
Dichotomaria	0	0	0.004245	0	0	0.007724	6.684e-05	0.0001106	0	0	0	0	0	0	0	0	0	0	0	0	0	0	0	0	0	0	0	0	0	0	0	0	0	0	0	0	0	0	0	0	0	0	0	0	0	0	0	0	0
Dickeya	0.01965	0.08286	0.05943	0.0739	0.07317	0.04635	0.3591	0.0449	0.005366	0.2474	0	0.03982	0.07331	0.03879	0	0	0.1401	0	0.01755	0	0.01605	0.04142	0.05074	0	0	0.0639	0	0.08749	0.02632	0.03015	0.02494	0	0	0.1812	0.03733	0	0.03039	0.03704	0.04312	0	0.03172	0.06707	0.026	0.07032	0.03185	0.06086	0.05952	0.0162	0.03744
Dicranema	0	0	0	0.004619	0.01463	0	0	0	0	0	0	0	0	0	0	0	0	0	0	0	0.008024	0	0	0	0	0	0	0	0	0	0	0	0	0	0	0	0	0	0.01437	0	0	0	0	0	0	0	0	0	0
Dicranophorus	0.009823	0	0	0	0	0	0	0	0	0	0	0	0	0	0	0	0	0	0	0	0	0	0	0	0	0	0	0	0	0	0	0	0	0	0	0	0	0	0	0	0	0	0	0	0	0	0	0	0
Dicrocoelium	0.9627	0.5445	0.9721	0.9191	1.054	0.8497	0.01277	0.03064	0.1288	0.02701	0.3725	0.9956	0.391	0.3103	0.3894	0.6424	0.09342	0.8073	0.1193	0.7564	0.3049	0.497	0.7103	0.5161	0	1.022	0.9077	0.07066	0.3159	0.4522	0.03267	0.1821	0	0.01739	0.8959	0.988	0.7293	1.074	0.5461	0.1773	0.3277	0.2236	0.1213	0.9142	0.0186	0.7912	0.8631	0.1512	0.5241
Dictyoglomus	0.04912	0.02367	0.01273	0.004619	0.01463	0.01545	0.0009358	0.0009954	0	0.00108	0	0	0.02444	0	0.02782	0	0	0	0	0	0.01605	0	0	0.06452	0	0.0639	0.05043	0	0	0.03015	0.002259	0	0	0.001831	0	0	0	0.07407	0	0.01612	0.01057	0.02236	0	0	0.0007883	0.06086	0.02976	0.0108	0.03744
Dictyomenia	0	0	0.004245	0	0.01463	0	0	0.0001106	0.0161	0	0	0	0	0	0	0	0	0	0.00351	0	0	0	0	0	0	0	0	0	0	0	0	0	0	0	0	0	0	0	0	0	0	0	0	0	0.0003153	0	0	0	0
Dictyoneurum	0.009823	0	0	0	0	0	0	0	0	0	0	0	0	0	0	0	0	0	0	0	0	0	0	0	0	0	0	0	0	0	0	0	0	0	0	0	0	0	0	0	0	0	0	0	0	0	0	0	0
Dictyopteris	0.009823	0	0.004245	0	0	0.007724	6.684e-05	0.0001106	0	0	0	0	0	0	0	0	0	0	0	0	0	0	0	0	0	0	0	0	0	0.03015	0	0	0	0	0	0	0	0	0	0	0	0	0	0	0.0001577	0	0	0	0
Dictyostelium	0.501	0.2367	0.4669	0.4388	0.3951	0.3785	0.005414	0.01305	0.08049	0.01458	0.1433	0.1991	0.1955	0.3103	0.1113	0.2855	0.03114	0.2106	0.06669	0.5547	0.06419	0.2692	0.2029	0.3226	0.4505	0.4473	0.1513	0.02355	0.07897	0.3316	0.02667	0.04967	0	0.009153	0.5226	0.2577	0.2431	0.3704	0.2443	0.1451	0.1269	0.04471	0.04333	0.2813	0.01088	0.426	0.2679	0.04859	0.337
Dictyurus	0	0	0.00849	0.004619	0	0.007724	0	0	0	0	0	0	0	0	0	0	0	0	0	0	0	0	0	0	0	0	0	0	0	0	0	0	0	0	0	0	0	0	0	0	0	0	0	0	0	0	0	0	0
Dicyema	0	0	0	0	0	0.007724	0	0	0	0	0	0	0	0	0	0	0	0	0	0	0	0	0	0	0	0	0	0	0	0	0	0	0	0	0	0	0	0	0	0	0	0	0	0	0	0	0	0	0
Didymella	0	0	0	0	0	0	0	0	0	0	0	0	0	0	0	0	0	0	0	0	0	0	0	0	0	0	0	0	0	0.03015	0	0	0	0	0	0	0	0	0	0	0	0	0	0	0	0	0	0.005399	0
Didymium	0	0	0	0.004619	0	0.007724	0	0	0	0	0	0	0	0	0	0	0	0	0	0	0	0	0	0	0	0	0	0	0	0	0	0	0	0	0	0	0	0	0	0	0	0	0	0	0	0	0	0	0
Dietzia	0	0.03551	0.01273	0.004619	0	0.01545	0.001136	0.001548	0.005366	0.003781	0	0	0.02444	0	0.02782	0.07138	0	0.0351	0.00702	0	0.008024	0.02071	0.05074	0	0	0.0639	0	0.003365	0	0	0.0003475	0.01656	0.0497	0.0009153	0	0	0	0	0	0	0	0.04471	0	0	0.001104	0	0	0.0162	0
Digenea	0	0	0	0	0	0	6.684e-05	0	0	0	0	0	0	0	0	0	0	0	0	0	0	0	0	0	0	0	0	0	0	0	0	0	0	0	0	0	0	0	0	0	0	0	0.008666	0	0	0	0	0	0
Dinophilus	0	0	0	0	0	0	0	0	0	0	0	0	0	0	0	0	0	0	0	0	0	0	0	0	0	0	0	0	0	0	0	0	0	0	0	0	0	0	0.01437	0	0	0	0	0	0	0	0	0	0
Dinophysis	0	0	0	0.004619	0	0	0	0	0	0	0	0	0	0	0	0	0	0	0	0	0	0	0	0	0	0	0	0	0	0	0	0	0	0	0	0	0	0	0	0	0	0	0	0	0	0	0	0	0
Dinoroseobacter	0	0.01184	0	0.004619	0	0	0.0002005	0.000553	0	0.00108	0	0	0.02444	0	0	0	0	0	0	0	0	0	0	0	0	0	0	0	0	0	8.689e-05	0	0	0	0	0	0	0	0	0	0	0	0	0	0.000473	0	0	0	0
Diphyllobothrium	0	0	0	0	0	0	0	0.0001106	0	0	0	0	0	0	0	0	0	0	0	0	0	0	0	0	0	0	0	0	0	0	0	0	0	0	0	0	0	0	0	0	0.01057	0	0	0	0	0	0	0	0
Diplodia	0.01965	0	0.02122	0.01386	0.01463	0.01545	0.0003342	0.001106	0	0.004321	0.02865	0	0.02444	0	0	0	0	0	0	0.05043	0	0	0	0	0.4505	0	0	0.003365	0	0.03015	0.0005213	0	0.0497	0.001831	0	0.04296	0	0	0	0	0	0	0	0	0.000473	0	0	0	0.03744
Diplostomum	0	0	0	0.004619	0	0	0	0	0	0	0	0	0	0	0	0	0	0	0	0	0	0	0	0	0	0	0	0	0	0	0	0	0	0	0	0	0	0	0	0	0	0	0	0	0	0	0	0	0
Dipolydora	0	0	0	0	0.01463	0	0	0	0	0	0	0	0	0	0	0	0	0	0	0	0	0	0	0	0	0	0	0	0	0	0	0	0	0	0	0	0	0	0	0	0	0	0	0	0	0	0	0	0
Dipterocladia	0.009823	0	0	0.004619	0	0	0	0	0	0	0	0	0	0	0	0	0	0	0	0	0	0	0	0	0	0	0	0	0	0	0.0001738	0	0	0	0	0	0	0	0	0	0	0	0	0	0	0	0	0	0
Dipterosiphonia	0	0	0	0.004619	0	0	6.684e-05	0.0004424	0	0	0	0	0	0	0	0	0	0	0.00351	0	0	0	0	0	0	0	0	0	0	0	0.0005213	0	0	0	0	0	0	0	0	0	0	0	0	0	0.001892	0	0	0	0
Dipylidium	0	0	0	0	0	0	0	0	0	0	0	0	0	0	0	0	0	0	0	0	0.008024	0	0	0	0	0	0	0	0	0	0	0	0	0	0	0	0	0	0	0	0	0	0	0	0	0	0	0	0
Dirofilaria	0.009823	0	0.00849	0	0.01463	0	0	0	0	0	0	0	0	0	0	0	0	0	0	0	0	0	0	0	0	0	0	0	0	0	0	0	0	0	0	0	0	0	0	0	0	0	0	0	0	0	0	0	0
Discoporella	0	0	0	0	0	0	0	0	0	0	0	0	0	0	0	0	0	0	0	0	0	0	0	0	0	0	0	0	0	0	0	0	0	0	0	0	0	0	0	0	0	0	0	0	0	0	0	0	0
Dissotrocha	0	0	0	0.004619	0	0	0	0	0	0	0	0	0	0	0	0	0	0	0	0	0	0	0	0	0	0	0	0	0	0	0	0	0	0	0	0	0	0	0	0	0	0	0	0	0	0	0	0	0
Distichopora	0	0	0	0	0.01463	0	0	0	0	0	0	0	0	0	0	0	0	0	0	0	0.008024	0	0	0	0	0	0	0	0	0	0	0	0	0	0	0	0	0	0	0	0	0	0	0	0	0	0	0	0
Divavirus	0	0	0	0	0	0	0	0	0	0	0	0	0	0	0	0	0	0	0	0	0	0	0	0	0	0	0	0	0	0	0	0	0	0	0	0	0	0	0	0	0	0	0	0	0	0	0	0	0
Dokdonella	0	0	0	0.004619	0	0.007724	0.001069	0.001106	0	0.0005402	0.02865	0	0	0	0	0	0	0	0	0.05043	0	0	0	0	0	0	0	0	0	0	0.0003475	0	0	0	0	0.04296	0	0.03704	0	0	0	0	0	0	0.0003153	0	0	0	0
Dokdonia	0.06876	0.07102	0.07641	0.02309	0.02927	0.03862	0.001136	0.001991	0.005366	0.003781	0.02865	0.03982	0.09775	0	0.02782	0	0	0	0	0	0.01605	0.02071	0	0	0	0	0.05043	0.01009	0	0	0.001564	0	0	0.001831	0	0.08591	0	0	0	0	0.01057	0	0	0	0.003311	0	0	0.005399	0.03744
Dolichospermum	0.01965	0.02367	0.00849	0.02309	0.02927	0.007724	0.0005347	0.001106	0.005366	0.001621	0	0	0.02444	0	0	0	0	0	0	0	0	0	0.05074	0	0	0	0	0	0	0.03015	0.00113	0.01656	0	0	0.03733	0	0	0	0	0.01612	0	0	0	0	0.002838	0	0	0.005399	0
Dolosigranulum	0.009823	0.01184	0	0.01386	0.01463	0.007724	0.0002005	0.0002212	0	0.002161	0	0	0.02444	0	0	0	0	0.0351	0	0	0	0	0	0	0	0	0	0	0	0	0.0005213	0	0	0	0	0	0	0	0	0	0	0.02236	0	0	0.000473	0	0	0	0
Dorea	0	0	0	0	0	0	0	0	0.005366	0	0	0	0	0	0	0	0	0	0	0	0	0	0	0	0	0	0	0	0	0	0	0	0	0	0	0	0	0	0	0	0	0	0	0	0	0	0	0	0
Draconibacterium	0.03929	0	0.02122	0.03695	0	0.0309	0.0004679	0.0006636	0	0.002161	0.08596	0	0	0	0	0	0	0	0.00702	0.05043	0.01605	0	0	0	0	0	0	0.01009	0	0	0.002259	0	0	0.007322	0	0.04296	0	0.07407	0.01437	0	0.01057	0	0.01733	0	0.0006306	0	0.02976	0.005399	0.03744
Drechslerella	0.009823	0	0.004245	0.009237	0.01463	0	6.684e-05	0.0001106	0	0	0	0	0	0	0	0.07138	0	0	0	0	0.008024	0	0	0	0	0	0.05043	0	0.02632	0	0	0	0	0	0	0	0.06077	0	0	0	0	0	0	0	0.0001577	0	0.02976	0	0
Drulisvirus	0.009823	0	0	0	0.01463	0.007724	0	0.0002212	0	0.005402	0	0	0	0	0	0	0	0	0.02457	0	0	0	0	0	0	0	0	0	0	0	0.0009557	0	0	0	0	0	0	0	0	0	0	0	0	0	0.0003153	0	0	0	0
Dugesia	0.009823	0.01184	0.01273	0.004619	0	0	0.0001337	0.0001106	0	0.0005402	0	0	0.02444	0	0	0	0	0.0351	0.00351	0	0	0.02071	0.05074	0	0	0	0.05043	0.003365	0	0	0.0006082	0	0	0.002746	0	0	0	0	0	0	0	0	0.008666	0	0.000473	0	0	0	0
Duncaniella	0.009823	0.01184	0	0.009237	0	0.007724	0.0003342	0.0001106	0.01073	0	0	0	0	0	0	0	0	0	0	0	0	0	0	0	0	0	0	0	0	0	0	0	0	0	0	0	0	0	0	0	0	0	0	0	0.0003153	0	0	0	0
Durinskia	0	0	0	0.004619	0	0	0	0.0001106	0	0	0	0	0	0	0	0	0	0	0	0	0	0	0	0	0	0	0	0	0	0	0	0	0	0	0	0	0	0	0	0	0	0	0	0	0	0	0	0	0
Dyadobacter	0.03929	0.03551	0.0382	0.03695	0.02927	0.0309	0.001069	0.001659	0.005366	0.001621	0	0.03982	0	0	0	0	0	0	0.00351	0	0	0.02071	0	0	0	0	0	0	0	0	0.001477	0	0	0.001831	0.03733	0.04296	0	0	0	0.01612	0	0	0	0.07032	0.002838	0	0	0.005399	0
Dyella	0	0.03551	0.004245	0	0.01463	0	0.005815	0.004313	0	0.01242	0.02865	0.03982	0	0	0	0.1428	0	0	0.00351	0.05043	0	0	0	0	0	0	0	0.003365	0	0	0.001477	0	0	0	0	0.08591	0.03039	0.03704	0.01437	0	0.01057	0.02236	0.008666	0.07032	0.004572	0	0	0	0
Dynamena	0	0	0	0	0	0	0	0	0	0	0	0	0	0	0	0	0	0	0	0	0	0	0	0	0	0	0	0	0	0	0	0	0	0	0	0	0	0	0.01437	0	0	0	0	0	0	0	0	0	0
Dyokappapapillomavirus	0	0	0	0.004619	0	0	0.0001337	0.0001106	0	0	0	0	0	0	0	0	0	0	0	0	0	0	0	0	0	0	0	0	0	0	0	0	0	0	0	0	0	0	0	0	0	0	0	0	0	0	0	0	0
Dyoxipapillomavirus	0	0	0	0	0	0	0	0	0	0	0	0	0	0	0	0	0	0	0	0	0	0	0	0	0	0	0	0	0	0	0	0	0	0	0	0	0	0	0	0	0	0	0	0	0	0	0	0	0
Dysosmobacter	0	0	0	0	0	0	0.0001337	0.0001106	0	0.00108	0	0	0	0	0	0	0	0	0	0	0	0	0	0	0	0	0	0	0	0	0.0002607	0	0	0	0	0	0	0	0	0	0	0	0	0.07032	0	0	0	0	0
Ebolavirus	0	0.01184	0.004245	0	0	0	0	0	0	0	0	0	0	0	0	0	0	0	0	0	0	0	0	0	0	0	0	0	0	0	0	0	0	0	0	0	0	0	0	0	0	0	0	0.07032	0	0	0	0	0
Echinicola	0.05894	0.05919	0.07216	0.02771	0.01463	0.05407	0.001805	0.002876	0.005366	0.006482	0	0	0.09775	0	0.05563	0.07138	0.00519	0.0702	0.00702	0	0.008024	0.02071	0.05074	0	0	0	0	0.01346	0	0	0.002433	0	0	0.009153	0	0.04296	0.03039	0.03704	0	0	0.02114	0	0.008666	0.1406	0.006149	0.06086	0.119	0.0162	0
Echiniscoides	0	0	0	0	0	0	0	0	0	0	0	0	0	0	0	0	0	0	0	0	0	0	0	0	0	0	0	0	0	0	0	0	0	0	0	0	0	0	0	0.01612	0	0	0	0	0	0	0	0	0
Echinococcus	0.009823	0.02367	0.04245	0.01847	0.01463	0.02317	0.0002005	0.001217	0.005366	0.00108	0	0	0	0	0	0	0	0	0	0.1009	0	0.04142	0.05074	0	0	0	0	0	0	0	0.00113	0.01656	0	0.001831	0.03733	0	0	0	0.02874	0.01612	0.02114	0	0	0	0.0003153	0	0.02976	0.0162	0.03744
Echinoderes	0	0	0	0	0	0.007724	0	0	0	0	0	0	0	0	0	0	0	0	0	0	0	0	0	0	0	0	0	0	0	0	0	0	0	0	0	0	0	0	0	0	0	0	0	0	0	0	0	0	0
Eclunavirus	0	0	0	0.004619	0	0	0.0001337	0.0008848	0	0	0	0	0	0	0	0	0	0	0	0	0	0	0	0	0	0	0	0	0	0	0.0001738	0	0	0	0	0	0	0	0	0	0	0	0	0	0.0001577	0	0	0	0
Ectocarpus	0	0	0	0.004619	0	0	6.684e-05	0	0	0	0	0	0	0	0	0	0	0	0	0	0	0	0	0	0	0	0	0	0	0	0	0	0	0.0009153	0	0	0.03039	0	0.01437	0	0	0	0	0	0	0	0	0	0
Ectothiorhodospira	0.009823	0	0.01273	0.004619	0	0	0.001337	0.001991	0	0.0005402	0	0	0	0	0	0	0	0	0	0	0	0	0	0	0	0	0	0	0	0	0.0003475	0	0	0	0.03733	0	0	0	0	0.01612	0	0	0	0	0.0003153	0	0	0	0
Ectyoplasia	0	0	0	0	0	0	0	0	0	0	0	0	0	0	0	0	0	0	0	0	0	0	0	0	0	0	0	0	0	0	0	0	0	0	0	0	0.03039	0	0	0	0	0	0	0	0	0	0	0	0
Edwardsiella	0.04912	0.01184	0.02547	0.01847	0.05854	0.0309	0.1176	0.01958	0	0.1097	0.02865	0.07965	0.07331	0.03879	0	0.07138	0.06228	0.0351	0.01053	0	0.008024	0	0	0	0	0.0639	0.05043	0.01682	0	0	0.01173	0	0	0.07505	0	0	0	0.03704	0.01437	0	0.01057	0	0.008666	0	0.01198	0	0	0.0162	0
Efquatrovirus	0	0	0.00849	0	0	0	0	0.0002212	0	0	0	0	0	0	0	0	0	0	0	0	0	0	0	0	0	0.0639	0	0	0	0	0	0	0	0	0	0	0	0	0	0	0.1586	0	0	0	0.0003153	0	0	0	0
Eggerthella	0	0	0	0.009237	0	0	0.0004011	0.0007742	0.02146	0.0005402	0	0	0	0	0	0	0	0	0.00351	0	0	0	0	0	0	0	0	0	0	0	0.000782	0	0	0.002746	0	0	0	0	0	0	0	0	0	0	0.0001577	0	0	0	0
Egibacter	0	0	0	0	0	0	6.684e-05	0.0003318	0	0	0	0	0	0	0	0	0	0.0351	0.00351	0	0	0	0	0	0	0	0	0	0	0	0.0009557	0	0	0	0	0	0	0	0.01437	0	0	0.02236	0	0	0	0	0	0.005399	0
Egicoccus	0	0	0	0	0.01463	0	0.0001337	0.0003318	0.005366	0.00108	0	0	0	0	0	0	0	0	0.00351	0	0.008024	0	0	0	0	0	0	0	0	0	0.0004344	0	0	0.0009153	0	0	0	0	0	0	0	0.02236	0	0	0	0	0	0	0
Ehrlichia	0.1081	0.03551	0.1061	0.1155	0.05854	0.1313	0.001938	0.003539	0.01073	0.002161	0.05731	0.1195	0	0.07758	0.02782	0.07138	0.01557	0.1053	0.01053	0.1009	0.008024	0.02071	0.05074	0.129	0	0.1278	0.05043	0.003365	0.02632	0.03015	0.005387	0.01656	0.0497	0	0.112	0.1289	0.1519	0.1111	0.04312	0.01612	0.04229	0	0.008666	0	0.002995	0.06086	0.05952	0.02159	0
Eikenella	0	0.01184	0.004245	0	0	0	0.0006016	0.0009954	0	0.003781	0	0	0	0	0	0	0	0	0.00351	0	0	0	0	0	0	0.0639	0	0	0	0	0.0008689	0	0	0.0009153	0	0	0	0	0	0	0	0	0	0	0.003784	0	0	0	0
Eimeria	0.05894	0.1894	0.1104	0.07852	0.1171	0.05407	0.002607	0.004535	0	0.002161	0.05731	0.03982	0.07331	0.07758	0.05563	0	0.02076	0.0351	0.01755	0	0.01605	0.08283	0.1522	0.06452	4.054	0.0639	0.1009	0.003365	0.02632	0.0603	0.004953	0.01656	0.0497	0.008238	0.112	0.08591	0.1519	0.03704	0.01437	0.06448	0.4546	0.04471	0.008666	0.1406	0.002838	0.1217	0.02976	0.005399	0.03744
Eleutherascus	0	0	0	0	0	0	0	0	0	0	0	0	0	0	0	0	0	0	0	0	0	0.02071	0	0	0	0	0	0	0	0	0	0	0	0	0	0	0	0	0	0	0	0	0	0	0	0	0	0	0
Elizabethkingia	0.275	0.1184	0.2632	0.3048	0.1903	0.2858	0.007754	0.01161	0.04293	0.02161	0.08596	0.1991	0.07331	0.1164	0.08345	0	0.02076	0.1404	0.04563	0.05043	0.04012	0.06212	0.1522	0.2581	0	0.2556	0.1009	0.01682	0.1053	0.09044	0.01633	0.03311	0	0.01373	0.03733	0.1289	0.2127	0.2593	0.07186	0.04836	0.03172	0.08943	0.01733	0.211	0.01545	0.2435	0.2083	0.03779	0.07488
Ellisella	0	0	0.004245	0	0	0	0	0	0	0	0	0	0	0	0	0	0	0	0	0	0	0	0	0	0	0	0	0	0	0	0	0	0	0	0	0	0	0	0	0	0	0	0	0	0	0	0	0	0
Ellisolandia	0	0	0	0.004619	0	0	0	0	0	0	0	0	0	0	0	0	0	0	0	0	0	0	0	0	0	0	0	0	0	0	0	0	0	0	0	0	0	0	0	0	0	0	0	0	0	0	0	0	0
Elusimicrobium	0	0.01184	0.004245	0.02309	0	0.007724	0.0006016	0.0008848	0	0.001621	0	0	0	0	0	0	0	0	0	0	0	0	0	0	0	0	0	0	0	0	0.0008689	0	0	0.0009153	0	0	0.03039	0	0.01437	0	0	0	0	0	0.0001577	0	0	0.0108	0
Emaravirus	0	0.01184	0.004245	0.004619	0.01463	0	6.684e-05	0.0003318	0	0.0005402	0	0	0	0	0	0	0	0	0	0	0	0	0	0.06452	0	0	0	0	0	0	0	0	0	0	0	0	0	0	0	0	0	0	0	0	0.0001577	0	0	0	0
Emcibacter	0.01965	0.01184	0.004245	0.004619	0	0.007724	0.001471	0.0007742	0	0.002701	0.02865	0	0	0	0	0	0	0.0351	0.00351	0.05043	0.008024	0.02071	0	0.06452	0	0	0	0	0	0	0.0002607	0	0	0.003661	0	0	0	0	0	0	0	0	0	0	0.003468	0.06086	0.02976	0.005399	0
Emdodecavirus	0	0	0	0.009237	0	0	6.684e-05	0.0001106	0	0	0	0	0	0	0	0	0	0	0	0	0	0	0	0	0	0	0	0	0	0	8.689e-05	0	0	0	0	0	0	0	0	0	0	0	0	0	0	0	0	0	0
Emiliania	0.04912	0.03551	0.0382	0.02771	0.01463	0.03862	0.00127	0.002212	0.005366	0.003241	0	0	0.04888	0	0	0	0	0.0351	0.00351	0	0.01605	0	0	0	0.4505	0	0	0.003365	0	0.03015	0.001477	0	0	0	0	0	0.03039	0	0	0	0	0	0	0	0.0001577	0	0.02976	0	0
Emplectonema	0	0	0.004245	0	0	0	0	0	0	0	0	0	0	0	0	0	0	0	0	0	0	0	0	0	0	0	0	0	0	0	0	0	0	0	0	0	0	0	0	0	0	0	0	0	0	0	0	0	0
Emticicia	0.02947	0.01184	0.02547	0.03695	0.02927	0.03862	0.0004011	0.001438	0.005366	0.001621	0	0	0.02444	0.03879	0	0	0.00519	0	0	0	0	0.02071	0	0	0	0	0.1009	0	0	0	0.00139	0	0	0.0009153	0.03733	0	0.1215	0	0	0	0.02114	0	0	0	0.0006306	0	0.02976	0	0
Encephalitozoon	0.009823	0.03551	0.02971	0.02309	0	0.02317	0.0006684	0.0004424	0.005366	0.00108	0	0	0	0	0.02782	0	0.00519	0	0.00702	0	0.008024	0	0	0	0	0.1278	0.05043	0.01682	0.07897	0	8.689e-05	0.01656	0	0.002746	0.07465	0.04296	0	0	0	0	0.02114	0.04471	0.008666	0	0.0009459	0	0.02976	0.0108	0
Enchytraeus	0	0	0.004245	0	0	0	0	0	0	0	0	0	0	0	0	0	0	0	0	0	0	0	0	0	0	0	0	0	0	0	0	0	0	0	0	0	0	0	0	0	0	0	0	0	0	0	0	0	0
Endeolophos	0	0	0	0	0	0	6.684e-05	0	0	0	0	0	0	0	0	0	0	0	0	0	0	0	0	0	0	0	0	0	0	0	0	0	0	0	0	0	0	0	0	0	0	0.02236	0	0	0	0	0	0	0
Endocarpon	0	0.01184	0	0.004619	0.01463	0.007724	0.0002005	0.0006636	0	0	0	0.03982	0	0	0	0	0	0	0	0	0.008024	0	0.1522	0	0	0	0	0	0	0	0.0008689	0	0	0.0009153	0.03733	0.04296	0	0	0.01437	0	0.01057	0	0	0	0	0	0.02976	0.0108	0
Endoconidiophora	0	0	0.004245	0	0.01463	0.007724	0	0.0001106	0	0	0	0	0	0	0	0	0	0	0	0	0	0	0	0	0	0	0	0	0	0	8.689e-05	0	0	0.0009153	0	0	0	0	0	0	0	0	0	0	0	0	0	0	0
Endomicrobium	0.01965	0	0.01273	0.009237	0	0.007724	0.0003342	0.0003318	0	0.0005402	0	0	0	0	0	0	0	0	0	0	0.008024	0	0	0	0	0	0	0	0	0	0.001651	0	0	0	0.03733	0	0	0	0.01437	0	0	0	0	0	0.0009459	0	0	0	0
Endoperplexa	0	0	0	0	0	0	0	0	0	0	0	0	0	0	0	0.07138	0	0	0	0	0	0	0	0	0	0	0	0	0	0	0	0	0	0	0	0	0	0	0	0	0	0	0	0	0	0	0	0	0
Endoreticulatus	0	0	0	0	0	0	0	0	0	0	0.02865	0	0	0	0	0	0	0	0	0	0	0	0	0	0	0	0	0	0	0	0	0	0	0	0	0	0	0	0	0	0	0	0	0	0	0	0	0	0
Endozoicomonas	0	0.01184	0	0.004619	0	0.007724	0.00254	0.003097	0	0.005942	0	0	0	0.03879	0	0	0	0	0.00351	0.05043	0	0	0	0	0	0	0	0	0	0	0.003128	0	0	0.004576	0	0	0	0.07407	0	0	0	0	0	0	0.01072	0	0	0	0
Eneladusvirus	0	0.01184	0.00849	0.01386	0	0	0.0004679	0.0009954	0.005366	0.05564	0	0	0.02444	0	0	0	0	0	0	0	0	0	0	0	0	0	0	0	0	0	0.05031	0.01656	0	0	0	0	0	0	0	0	0.01057	0	0.008666	0	0.0009459	0	0	0	0
Ensifer	0.009823	0.02367	0.00849	0.02771	0.0439	0	0.002674	0.002101	0	0.007562	0	0.03982	0	0	0	0	0	0	0.01053	0	0.008024	0	0	0	0	0	0	0	0	0	0.001043	0	0	0.007322	0	0	0.03039	0	0.01437	0	0	0	0	0	0.001734	0.06086	0.08929	0	0
Entamoeba	0.3929	0.1065	0.3311	0.3233	0.3366	0.2704	0.003743	0.0104	0.06439	0.01188	0.08596	0.1593	0.09775	0.03879	0.08345	0.07138	0.03114	0.2457	0.02808	0.2521	0.07221	0.08283	0.2537	0.2581	0	0.1278	0.3026	0.03028	0.05265	0.211	0.01303	0.03311	0	0.006407	0.1866	0.2148	0.1823	0.2593	0.1293	0.129	0.1057	0	0.01733	0.211	0.006306	0.1217	0.1786	0.05399	0.1872
Enterobacter	0.1277	0.142	0.1231	0.1663	0.2342	0.2935	3.06	0.2682	0.8102	6.21	0.05731	0.03982	0.07331	0	0	0.07138	2.792	0.0702	2.513	0.1009	0	1.284	0.2029	0	0	0.1278	0.05043	0.7302	2.001	0.0603	0.1262	0.6623	0	13.91	0.112	0.1718	0.09116	0.07407	0.2443	0.1451	0.1057	0.1341	0.03467	0.07032	0.1638	0.2435	0.119	0.4319	0.1123
Enterococcus	0.5108	0.509	0.3905	0.485	0.4098	0.3708	0.0248	0.03716	0.8853	0.3306	0.2006	0.1991	0.5621	0.1552	0.08345	0.3569	4.137	0.3861	0.05967	0.2017	0.0321	7.993	0.2537	0.1935	0	0.1917	0.2017	0.5148	0.02632	0.2713	0.04214	0.04967	61.53	0.05492	0.2986	0.2148	0.09116	0.2963	0.3162	0.06448	18.9	2.325	0.06933	0.211	0.04068	0.3652	0.3274	1.9	15.24
Enterocytozoon	0	0	0	0	0	0	0	0.0001106	0	0	0.02865	0	0	0	0	0	0	0	0	0	0	0	0	0	0	0	0	0	0	0	0	0	0	0	0	0	0	0	0	0	0	0	0	0	0.0001577	0	0	0	0
Enterovibrio	0.02947	0	0.01273	0.009237	0.01463	0.007724	0.00254	0.001659	0	0.002161	0	0	0	0	0	0	0	0	0	0	0	0.02071	0	0	0	0	0	0.003365	0	0	0.000782	0	0	0.001831	0	0	0	0	0	0	0.01057	0	0	0.07032	0.001419	0	0	0	0.03744
Enterovirus	0.3536	0.2604	0.3099	0.2771	0.2342	0.2086	0.001671	0.01471	0.1019	0.01296	0.8023	0.677	0.3177	0.9697	0.3338	0.3569	0.1246	0.8073	0.0351	0.6556	0.2969	0.2485	1.015	0.9677	0	0.8946	0.9581	0.05384	0.2106	0.7235	0.00278	0.2318	0.0497	0.009153	0.6719	0.2148	0.4254	0.4815	0.2443	0.1451	0.1269	0.3577	0.1993	0.7736	0.0007883	0.5478	0.2381	0.2105	0.599
Entoloma	0	0	0.004245	0	0	0	0	0.0001106	0	0	0	0	0	0	0	0	0	0	0	0	0	0.02071	0	0	0	0	0	0	0	0	0	0	0	0	0.03733	0	0	0.03704	0	0	0	0	0	0	0	0	0	0	0
Entomoneis	0	0	0.004245	0	0	0	0	0	0	0	0	0	0	0	0	0	0	0	0.00351	0	0	0	0	0	0	0	0	0	0	0	0	0	0	0	0	0	0	0	0	0	0	0	0	0	0	0	0	0	0
Entomoplasma	0.04912	0.05919	0.06792	0.01386	0.1024	0.0618	0.0007353	0.001659	0.01073	0.00108	0	0	0	0	0	0	0.00519	0	0.00702	0	0.01605	0.04142	0	0	0	0	0.05043	0	0.02632	0	0.003128	0	0	0	0.03733	0.04296	0	0.03704	0.05749	0	0	0	0	0.1406	0.0001577	0	0.05952	0.005399	0.03744
Ephemerovirus	0	0	0.00849	0	0	0	0	0.0001106	0	0	0	0	0	0	0	0	0	0	0	0	0	0	0	0	0	0	0	0	0	0	0.0002607	0	0	0	0	0	0	0	0	0	0	0	0	0	0.0001577	0	0	0	0
Ephydatia	0	0	0.004245	0	0	0	0	0	0	0	0	0	0	0	0	0	0	0	0	0	0	0	0	0	0	0	0	0	0	0	0	0	0	0	0	0	0	0	0	0	0	0	0	0	0	0	0	0	0
Epibacterium	0	0	0	0	0	0	0.0007353	0.0003318	0	0.002701	0	0	0.02444	0	0	0	0	0	0	0	0	0.02071	0	0.06452	0	0.0639	0	0	0	0	0.0001738	0	0	0.001831	0	0	0	0	0	0	0	0	0	0	0.000473	0	0	0	0
Epichloe	0.05894	0.04735	0.07216	0.06928	0.05854	0.06952	0.001003	0.003207	0.0161	0.002701	0.05731	0.03982	0.04888	0.03879	0	0.07138	0.00519	0.0351	0.01053	0.05043	0.008024	0.02071	0.05074	0	0	0	0	0.01682	0.02632	0.1206	0.002693	0.04967	0	0	0.07465	0	0.09116	0	0.01437	0	0	0	0	0	0.001734	0	0.05952	0.03239	0
Ereboglobus	0.01965	0.01184	0.004245	0	0	0	0.0004679	0	0	0	0	0	0	0	0	0.07138	0	0	0.00702	0	0.008024	0	0	0	0	0	0	0.003365	0	0	0	0	0	0	0	0	0.03039	0	0	0	0	0	0	0	0	0	0	0	0
Eremothecium	0.03929	0.07102	0.07216	0.08776	0.1024	0.1236	0.001537	0.001991	0.02146	0.003241	0	0.07965	0	0.07758	0.02782	0	0.00519	0.1053	0.00702	0.05043	0.008024	0.08283	0	0	0	0	0	0.00673	0	0	0.004257	0.01656	0	0.002746	0.112	0.08591	0	0.1111	0.02874	0	0.03172	0.02236	0.01733	0	0.0007883	0	0.05952	0.0108	0
Erpobdella	0	0	0	0	0	0	0	0	0	0	0	0	0	0	0	0	0	0	0	0	0	0	0	0	0	0	0	0	0	0	0	0	0	0	0	0	0	0	0	0	0	0	0	0	0	0	0	0	0
Erskinevirus	0	0	0	0	0.01463	0	0	0	0	0.002161	0	0	0	0	0	0	0.00519	0	0	0	0	0	0	0	0	0	0	0	0	0	0.0002607	0	0	0	0	0	0	0	0	0	0	0	0	0	0	0	0	0	0
Erwinia	0.1866	0.1657	0.174	0.4064	0.3512	0.4171	1.413	0.3023	0.0161	1.823	0.1146	0.3186	0.02444	0	0	0	5.201	0.1404	0.05265	0.2017	0.01605	0.2485	0.2537	0.06452	0	0.0639	0.1513	0.7033	0.07897	0.09044	0.08098	7.036	0	3.009	0.1493	0.1718	0.1519	0.2963	4.599	0.08061	0.04229	0.08943	0.04333	0.07032	0.2713	0.5478	0	0.2429	0.1872
Erysipelatoclostridium	0.009823	0	0.02547	0.009237	0	0	0.0004011	0.0001106	0.07512	0.0005402	0	0	0	0	0	0	0	0	0.00351	0	0	0	0	0	0	0	0	0	0	0	0.0008689	0	0	0	0	0	0	0	0	0.01612	0	0	0	0	0.000473	0	0	0.005399	0
Erysipelothrix	0.03929	0.02367	0.0382	0.02771	0.02927	0.01545	0.001404	0.002101	0.04293	0.005402	0	0	0.02444	0	0	0	0	0	0	0	0.008024	0	0.05074	0.06452	0	0.0639	0	0	0	0.03015	0.001651	0	0	0.0009153	0	0.04296	0.06077	0.03704	0.01437	0.01612	0.03172	0.02236	0	0.07032	0.003311	0	0.02976	0.005399	0
Erysiphe	0	0	0.00849	0	0	0	0	0	0	0	0	0	0	0	0	0	0	0	0	0	0	0	0	0	0	0	0	0	0	0	0	0	0	0	0	0	0	0	0	0	0	0	0	0	0	0	0	0	0
Erythrobacter	0.009823	0.03551	0.00849	0.03695	0.02927	0.03862	0.002741	0.004313	0.01073	0.008103	0	0	0	0.03879	0.02782	0.07138	0	0	0.01053	0	0.008024	0	0.05074	0	0	0	0	0.00673	0	0.0603	0.002693	0.03311	0.1491	0.0119	0	0	0.03039	0	0.01437	0	0	0.04471	0.008666	0	0.00536	0.06086	0	0	0
Erythroglossum	0	0	0	0	0	0	6.684e-05	0.0001106	0.005366	0	0	0	0	0	0	0	0	0	0	0	0	0	0	0	0	0	0	0	0	0	0	0	0	0	0	0	0	0	0	0	0	0	0	0	0	0	0	0	0
Erythrotrichia	0	0	0	0	0	0	0	0.0001106	0	0	0	0	0	0	0	0	0	0	0	0	0	0	0	0	0	0	0	0	0	0	0	0	0	0	0	0	0	0	0	0	0	0	0	0	0	0	0	0	0
Escharoides	0	0	0.004245	0	0	0	0	0	0	0	0	0	0	0	0	0	0	0	0	0	0	0	0	0	0	0	0	0	0	0	0	0	0	0	0	0	0	0	0	0	0	0	0	0	0	0	0	0	0
Escherichia	0.2456	0.2723	0.2462	0.2679	0.322	0.3476	1.036	0.11	10.54	0.6925	0.05731	0.2389	0.1222	0.2327	0.1391	0.07138	0.2439	0.1053	0.1931	0	0.04814	0.4763	0.3044	0	0.4505	0.0639	0.1009	0.1279	3.738	0.0603	0.1992	0.1159	0	0.854	0.112	0.2577	0.3646	0.4815	0.1293	53.36	6.026	0.04471	2.522	0.1406	0.0927	0.4869	0.1786	36.45	0.07488
Etaarterivirus	0	0	0	0	0	0	0	0	0	0	0	0	0	0	0	0	0	0	0	0	0	0	0	0	0	0	0	0	0	0	0	0	0	0	0	0	0	0	0	0	0	0	0	0	0	0	0	0	0
Ethanoligenens	0.009823	0	0.004245	0.01386	0	0	0.0003342	0	0	0	0	0	0	0	0	0	0	0	0	0	0	0	0	0	0	0	0	0	0	0	0.0005213	0	0	0.0009153	0	0	0	0	0	0	0	0	0	0	0	0	0.02976	0	0
Eubacterium	0.06876	0.03551	0.05943	0.03233	0.01463	0.03862	0.002807	0.003539	0.01073	0.003241	0.02865	0.03982	0.02444	0	0.02782	0	0.00519	0.0702	0.02106	0.05043	0	0.02071	0	0.06452	0	0	0	0.00673	0	0.03015	0.004084	0.01656	0	0.005492	0	0	0.06077	0	0	0	0.01057	0	0	0	0.002207	0	0	0	0.03744
Euglena	0.01965	0.01184	0.00849	0.01386	0.02927	0.007724	0	0.0004424	0	0.0005402	0	0	0	0	0	0	0	0	0	0	0.008024	0	0	0	0	0	0	0	0	0	0.0006951	0	0	0	0	0	0.03039	0	0	0	0	0	0.008666	0	0	0	0	0	0
Euglenaformis	0	0	0	0	0	0.007724	0	0	0	0	0	0	0	0	0	0	0	0	0	0	0	0	0	0	0	0	0	0	0	0	0	0	0	0	0.03733	0	0	0	0	0	0	0	0	0	0	0	0	0	0
Eunice	0	0	0.004245	0	0	0	0	0	0	0	0	0	0	0	0	0	0	0	0	0	0	0	0	0	0	0	0	0	0	0	0	0	0	0	0	0	0	0	0	0	0	0	0	0	0	0	0	0	0
Eunotia	0	0	0	0.004619	0	0	6.684e-05	0	0	0	0	0	0	0	0	0	0	0	0	0	0	0	0	0	0	0	0	0	0	0	0	0	0	0	0	0	0	0	0	0	0	0	0	0	0	0	0	0	0
Eunotogramma	0.009823	0	0	0.004619	0	0.007724	0	0.0001106	0	0	0	0	0	0	0	0	0	0	0	0	0	0	0	0	0	0	0	0	0	0	0	0	0	0	0	0	0	0	0	0	0	0	0	0	0	0	0	0.0162	0
Euperipatoides	0.009823	0	0	0	0	0	0.0002005	0	0	0	0	0	0	0	0	0	0	0	0	0	0	0	0	0	0	0	0	0	0	0	0	0	0	0	0	0	0	0	0	0	0	0	0	0	0	0	0	0	0
Euphyllia	0	0	0	0	0.01463	0	0	0	0	0	0	0	0	0	0	0	0	0	0	0	0	0	0	0	0	0	0	0.003365	0	0	0	0	0	0	0	0	0	0	0	0	0	0	0	0	0	0	0	0	0
Euphysa	0	0.01184	0.004245	0	0	0	0	0	0	0	0	0	0	0	0	0	0	0	0	0	0	0	0	0	0	0	0	0	0	0	0	0	0	0	0	0	0	0	0	0	0	0	0	0	0	0	0	0	0
Eutreptiella	0	0.01184	0	0	0	0	0	0	0	0	0	0	0	0	0	0	0	0	0	0	0	0	0	0	0	0	0	0	0	0	0	0	0	0	0	0	0	0	0	0	0	0	0	0	0	0	0	0	0
Euzebya	0	0.01184	0	0.004619	0	0	0.0004679	0.000553	0	0.00108	0	0	0.02444	0	0	0	0	0	0.00351	0	0	0	0	0	0	0	0	0.003365	0	0	0.0001738	0	0	0	0	0	0	0	0	0	0	0	0	0	0.0001577	0	0.02976	0	0.03744
Euzebyella	0.009823	0.01184	0.01273	0.009237	0	0.007724	0.0003342	0.001106	0.005366	0.003241	0	0.03982	0	0.03879	0	0	0	0	0	0	0.008024	0	0	0	0	0	0	0	0	0.03015	0.001216	0	0	0	0	0	0	0	0	0	0.01057	0	0	0	0.003153	0	0.02976	0.005399	0
Exaiptasia	0.2358	0.1065	0.174	0.1755	0.161	0.224	0.002005	0.007078	0.02146	0.004862	0.1146	0.1195	0.04888	0.07758	0.05563	0.07138	0.00519	0.1755	0.01404	0.1513	0.04012	0.04142	0.05074	0.129	0	0.2556	0.2521	0	0.05265	0.1809	0.01581	0.03311	0	0.001831	0.1866	0.2148	0.1823	0.2593	0.1868	0.06448	0.06343	0.02236	0.01733	0.07032	0.005518	0.06086	0.2083	0.02699	0.1498
Exiguobacterium	0.01965	0.08286	0.06367	0.2309	0.02927	0.03862	0.002607	0.00376	0.0161	0.01026	0	0.03982	0.09775	0.03879	0.02782	0	0	0.0702	0.00702	0	0	0.02071	0	0.06452	0	0	0	0.003365	0	0	0.005821	0.03311	0	0.004576	0.03733	0	0.03039	0.03704	0.01437	0.01612	0	0.5589	0.008666	0	0.005045	0	0	0	0
Exobasidium	0	0	0.004245	0	0	0	0	0	0	0	0	0	0	0	0	0	0	0	0	0	0	0	0	0	0	0	0	0	0	0	0	0	0	0	0	0	0	0	0	0	0	0	0	0	0	0	0	0	0
Exophiala	0.07859	0.1065	0.1401	0.1016	0.1756	0.1004	0.003409	0.009733	0.03756	0.01675	0.8883	0.3186	0.3177	7.874	3.839	0.7852	0.1401	0.1404	0.01755	0.1513	0.008024	0.08283	0.2029	0.2581	0	0.3834	0.6051	0.02019	0.3422	13.39	0.01503	10.03	13.12	1.827	0.1866	0.2148	0.1519	0.03704	0.1006	0.09673	0.08458	0.06707	0.182	1.266	0.01261	0.1217	0.08929	0.02159	0.2621
Exserohilum	0	0.01184	0.01698	0.01847	0.01463	0.0309	0.0004011	0.001217	0	0.00108	0	0	0	0	0	0	0	0.0351	0.00702	0.05043	0.01605	0.02071	0.1015	0	0	0	0	0	0	0.0603	0.001651	0.01656	0	0	0	0	0	0	0.02874	0	0	0	0	0	0.001419	0.06086	0.02976	0	0
Ezakiella	0.009823	0	0.00849	0.004619	0.01463	0.01545	0.0001337	0.0004424	0	0	0	0	0	0	0	0	0	0	0.00351	0	0	0	0	0.06452	0	0	0	0	0	0	0	0	0	0	0	0	0	0	0	0	0	0	0	0	0	0	0	0.005399	0
Fabavirus	0	0	0.004245	0	0	0	0	0	0	0	0	0	0	0	0	0	0	0	0	0	0	0	0	0	0	0	0	0	0	0.03015	0	0	0	0	0	0	0	0	0	0	0	0	0	0	0	0	0	0	0
Fabibacter	0.02947	0.01184	0.02547	0.004619	0	0.04635	0.0007353	0.001217	0.01073	0.00108	0	0	0	0	0	0	0.00519	0	0	0	0	0.02071	0.05074	0	0	0.0639	0	0.00673	0	0.03015	0.001651	0	0	0	0	0.04296	0	0.03704	0	0	0.01057	0.04471	0	0.07032	0.002523	0.06086	0	0.005399	0.03744
Faecalibacterium	0.009823	0.01184	0.01698	0.009237	0.01463	0.007724	0.002206	0.002212	0.005366	0.004862	0.02865	0.03982	0	0	0	0	0.00519	0	0.00702	0	0.008024	0	0	0	0	0	0	0.01009	0.02632	0.03015	0.0006082	0	0	0.003661	0	0	0	0	0	0	0.01057	0	0.1647	0	0.001577	0	0	0	0
Faecalibaculum	0	0	0	0.004619	0	0	0.0003342	0.0004424	0	0	0	0	0	0	0	0	0	0	0	0	0	0	0	0	0	0	0	0.003365	0	0	0.0003475	0	0	0	0	0	0	0	0	0	0	0	0	0	0.0003153	0	0	0	0
Faecalitalea	0.009823	0	0.00849	0.004619	0	0.007724	0.0001337	0.0003318	0.02146	0	0	0	0	0	0	0.07138	0	0	0	0	0	0	0	0	0	0	0	0	0	0	0.0004344	0	0	0	0	0.04296	0	0	0	0.01612	0	0.02236	0	0	0.0006306	0	0	0.005399	0
Fasciolopsis	0	0	0	0	0	0	0	0	0	0	0	0	0	0	0	0	0	0	0	0	0.008024	0	0	0	0	0	0	0	0	0	0	0	0	0	0	0	0	0	0	0	0	0	0	0	0	0	0	0	0
Fastidiosipila	0.04912	0.01184	0.01273	0.01386	0.01463	0.007724	0.0002005	0.000553	0	0	0	0	0	0.03879	0	0	0	0.0351	0	0	0.008024	0.02071	0	0	0	0	0	0	0	0	0.0005213	0	0	0	0	0	0	0	0	0	0	0	0	0	0.0001577	0	0	0	0
Favia	0	0	0	0.004619	0	0	0	0	0	0	0	0	0	0	0	0	0	0	0	0	0	0	0	0	0	0	0	0	0	0	0	0	0	0	0	0	0	0	0	0	0	0	0	0	0	0	0	0	0
Felixounavirus	0.009823	0	0.004245	0.004619	0	0.007724	0	0	0	0	0	0	0	0	0	0	0	0	0.00702	0	0	0	0	0	0	0	0	0	0	0	0.003215	0	0	0	0	0	0	0	0	0	0	0	0	0	0.0001577	0	0.02976	0.0108	0
Feravirus	0	0	0	0	0	0	0	0	0	0	0	0	0	0	0	0	0	0	0	0	0	0	0	0	0	0	0	0	0	0.03015	0	0	0	0	0	0	0	0	0	0	0	0	0	0	0	0	0	0	0
Fermentimonas	0.02947	0.01184	0.02547	0.02309	0.0439	0.01545	6.684e-05	0.0004424	0.005366	0.0005402	0	0	0	0	0.02782	0	0	0	0	0.05043	0.008024	0	0	0	0	0.0639	0.05043	0	0	0	8.689e-05	0	0	0	0	0	0.03039	0	0.01437	0	0	0	0	0	0.0001577	0.1217	0	0.005399	0
Ferrimonas	0	0	0.004245	0	0	0	0.003142	0.002433	0	0.005402	0	0	0	0	0	0	0	0	0	0	0	0	0	0	0	0	0	0	0	0	0.001651	0.03311	0	0.003661	0	0	0	0	0	0	0	0	0	0	0.002523	0	0	0	0
Ferriphaselus	0	0	0.004245	0	0	0	0.0005347	0.0008848	0	0.00108	0	0	0	0	0	0	0	0	0	0	0	0	0	0	0	0	0	0	0	0	0.0004344	0	0	0.003661	0	0	0	0	0	0	0	0	0	0	0.001104	0	0	0	0
Ferroglobus	0	0.02367	0.00849	0.004619	0	0	6.684e-05	0	0	0	0	0	0	0	0	0	0	0	0	0	0	0	0	0	0	0	0	0	0	0	8.689e-05	0	0	0	0	0	0	0	0	0	0	0	0	0	0.0001577	0	0	0	0
Ferroplasma	0.01965	0	0.03396	0.01386	0.02927	0.01545	0.0003342	0.0007742	0	0.0005402	0	0	0	0	0	0.07138	0	0	0.01404	0.05043	0	0	0	0	0	0	0	0	0	0	0.0006951	0	0	0	0	0	0.03039	0.03704	0	0.01612	0	0	0	0	0.0001577	0	0	0	0.03744
Ferrovibrio	0	0	0	0	0	0	0.0007353	0.0004424	0	0.001621	0	0.03982	0	0	0	0	0	0	0	0	0	0	0	0	0	0	0	0	0	0	0.0001738	0	0	0.001831	0	0	0	0	0	0	0	0	0	0	0.0003153	0	0	0	0
Fervidicoccus	0	0.01184	0.01273	0.004619	0	0.007724	0.0001337	0.0001106	0.005366	0	0	0.03982	0	0	0	0	0.00519	0	0	0	0.008024	0	0.05074	0	0	0	0.05043	0.003365	0	0	0.0006082	0	0	0	0	0	0	0	0	0	0.01057	0	0	0	0	0	0	0.005399	0
Fervidobacterium	0.02947	0.01184	0.02122	0.03695	0.02927	0.04635	0.001003	0.001438	0.005366	0.00108	0	0	0.02444	0	0	0	0	0.0351	0.00351	0	0	0	0	0	0	0	0.05043	0.003365	0	0.03015	0.001825	0	0	0.001831	0.07465	0.04296	0.06077	0	0	0	0.03172	0.02236	0	0.07032	0.00205	0	0	0.005399	0
Fibrella	0.009823	0	0	0	0.02927	0.007724	0.001604	0.0008848	0.005366	0.004862	0	0.03982	0	0	0	0	0.00519	0	0.00702	0	0	0	0	0	0	0	0	0	0	0	0.0005213	0	0	0	0.03733	0	0	0	0	0	0	0	0	0	0.001892	0	0.02976	0	0.03744
Fibrobacter	0.01965	0.02367	0.00849	0.01386	0	0	0.0002674	0.0006636	0	0.0005402	0	0.03982	0	0	0	0	0	0	0	0	0	0	0	0	0	0	0	0	0	0	0	0	0	0.0009153	0	0	0	0	0	0.01612	0.01057	0	0	0	0.000473	0.06086	0	0	0
Fibroporia	0	0	0.01273	0.004619	0	0	0.0001337	0.0003318	0	0.0005402	0	0.03982	0	0	0	0	0	0	0	0	0	0	0	0	0	0	0	0	0	0	0.0001738	0	0	0.001831	0	0	0	0	0	0	0	0	0	0	0	0	0	0	0
Fibrovirus	0	0	0	0	0	0	0	0	0	0	0	0	0	0	0	0	0	0	0	0	0	0	0	0	0	0	0	0	0	0	0.001564	0	0	0	0	0	0	0	0	0	0	0	0	0	0	0	0	0	0
Ficleduovirus	0	0	0	0	0	0	0	0.0001106	0.005366	0	0	0	0.02444	0	0	0	0	0	0.00351	0	0	0	0	0	0	0	0	0	0	0	0	0	0	0	0	0	0	0	0	0	0	0	0	0	0	0	0	0	0
Fictibacillus	0	0	0.02122	0.04157	0.0439	0.0309	0.001604	0.001106	0.02683	0.003781	0.02865	0.07965	0.02444	0	0	0	0.00519	0	0.00351	0	0.008024	0	0.05074	0	0	0	0	0	0	0	0.001564	0	0	0.001831	0	0	0	0	0.01437	0.01612	0	0	0	0	0.00205	0.06086	0	0	0
Filifactor	0.009823	0	0.01273	0.009237	0.01463	0	0.0006016	0.0006636	0.01073	0	0	0	0	0	0.02782	0	0	0	0	0	0	0	0	0	0	0	0	0	0	0	0.0004344	0.01656	0	0	0	0	0	0	0	0	0	0	0.008666	0	0.000473	0	0	0.0162	0
Filimonas	0.009823	0	0.00849	0	0	0.02317	0.0008689	0.001548	0.01073	0.004321	0	0	0	0	0	0	0	0	0	0	0.01605	0.02071	0	0	0	0	0	0.003365	0.05265	0	0.001043	0.01656	0	0	0	0.04296	0	0	0	0	0	0	0.01733	0	0.001104	0	0.02976	0.005399	0
Filipodium	0	0	0.004245	0	0	0	0	0	0	0	0	0	0	0	0	0	0	0	0	0	0	0	0	0	0	0	0	0	0	0	0	0	0	0	0	0	0	0	0	0	0	0	0	0	0	0	0	0	0
Filobasidium	0	0.02367	0	0	0	0	0	0	0	0	0	0	0	0	0	0	0	0	0	0	0	0	0	0	0	0	0	0	0	0	0	0	0	0	0	0	0	0	0	0	0	0	0	0	0	0	0	0	0
Filomicrobium	0	0	0	0	0	0	0.0003342	0.0004424	0	0	0	0	0	0	0	0	0	0	0	0.05043	0.008024	0	0	0	0	0	0	0	0	0	0.0004344	0	0	0	0	0	0	0	0	0	0	0	0	0	0.0006306	0	0	0	0
Fimbriimonas	0	0.01184	0.00849	0	0	0	0.0001337	0.0001106	0	0	0	0	0	0	0	0	0	0	0	0	0.008024	0	0	0	0	0	0	0	0	0	0.0003475	0	0	0	0	0	0	0	0	0	0	0	0	0	0	0	0.02976	0	0
Finegoldia	0.01965	0.01184	0.004245	0.009237	0.01463	0.007724	0.001069	0.000553	0.005366	0	0	0	0.02444	0	0	0	0.00519	0	0	0	0	0	0	0	0.4505	0	0	0.003365	0	0	0.001043	0	0	0	0.03733	0.04296	0	0	0	0	0.01057	0	0.008666	0	0.000473	0	0	0	0
Fipvunavirus	0	0	0	0	0	0.007724	0	0.0004424	0	0	0	0	0	0	0	0	0	0	0	0	0	0	0	0	0	0	0	0	0	0	0.001825	0	0	0	0	0	0	0	0	0	0	0	0	0	0	0	0	0	0
Firehammervirus	0.01965	0	0.01698	0.004619	0.01463	0	0	0.0001106	0	0.00108	0	0.03982	0.02444	0	0	0	0	0.0351	0	0	0	0	0	0	0	0	0	0	0	0	8.689e-05	0	0	0	0	0	0	0	0	0	0	0	0	0	0.0001577	0	0	0.005399	0
Fischerella	0.05894	0.02367	0.0382	0.02771	0.0439	0.007724	0.001203	0.001327	0	0.002161	0	0	0	0	0	0	0.00519	0	0.00702	0	0.008024	0.02071	0.1015	0	0	0.0639	0.1009	0.00673	0.02632	0	0.001998	0	0	0	0	0.04296	0	0	0.04312	0	0	0	0.01733	0.07032	0.001892	0.1217	0	0.005399	0.03744
Fischoederius	0	0	0	0.004619	0	0	0	0	0	0	0	0	0	0	0	0	0	0	0	0	0	0	0	0	0	0	0	0	0	0	0	0	0	0	0	0	0	0	0	0	0	0	0	0	0	0	0	0	0
Fistulifera	0	0	0	0.004619	0.01463	0.007724	0	0	0	0	0	0	0	0	0	0	0	0	0	0	0	0	0	0	0	0	0	0	0	0	8.689e-05	0	0	0	0	0	0	0	0	0	0	0	0	0	0	0	0	0	0
Flagellimonas	0	0	0.03396	0.02309	0.05854	0.01545	0.0006016	0.0002212	0	0.0005402	0	0	0	0.03879	0	0	0	0	0	0.05043	0	0	0	0	0	0.0639	0	0.003365	0	0	0.0002607	0	0	0.0009153	0	0	0	0.03704	0	0	0	0	0.008666	0	0.0001577	0	0	0.005399	0
Flammeovirga	0.09823	0.08286	0.1189	0.09237	0.1756	0.06952	0.002139	0.004645	0.01073	0.004862	0	0.07965	0.02444	0	0	0.07138	0	0.1755	0.01755	0.1009	0.02407	0.02071	0.1015	0.129	0	0.0639	0	0	0	0	0.00391	0	0.0497	0.005492	0.112	0.04296	0.06077	0.1481	0.02874	0.03224	0.01057	0	0.01733	0	0.008513	0.1217	0.05952	0.02159	0.03744
Flammulina	0	0	0	0	0	0	0	0	0	0	0	0	0	0	0	0	0	0	0	0	0	0	0	0	0	0	0	0	0	0	8.689e-05	0	0	0	0	0	0	0	0	0	0	0	0.008666	0	0	0	0	0	0
Flaumdravirus	0	0	0	0	0	0	0	0.005198	0	0	0	0	0	0	0	0	0	0	0	0	0	0	0	0	0	0	0	0	0	0	0.001216	0	0	0	0	0	0	0	0	0	0	0	0	0	0	0	0	0	0
Flaviflexus	0	0	0	0	0	0	6.684e-05	0	0.01073	0.00108	0	0	0	0	0	0	0	0	0.00351	0	0	0	0	0	0	0	0	0	0	0	0	0	0	0	0	0	0	0	0	0	0	0	0	0	0.0007883	0	0	0	0
Flavisolibacter	0.05894	0.03551	0.0382	0.1016	0.01463	0	0.002339	0.001217	0	0.0005402	0	0	0	0	0	0	0.00519	0.0351	0	0	0.02407	0	0	0	0	0	0	0.00673	0	0	0.002867	0	0	0.0009153	0	0.04296	0	0	0.01437	0.03224	0.01057	0	0	0	0.00205	0	0	0	0.07488
Flavivirga	0.03929	0.03551	0.05943	0.02771	0.0439	0.04635	0.0005347	0.001327	0.0161	0.001621	0	0.03982	0.02444	0	0	0	0	0.0702	0.01404	0	0	0	0.05074	0	0	0.0639	0	0	0	0.03015	0.0005213	0.01656	0	0.003661	0	0.04296	0	0	0	0	0.02114	0	0.008666	0	0.001734	0.1217	0	0	0
Flavivirus	0	0.01184	0.02547	0	0	0.007724	6.684e-05	0.0003318	0.005366	0	0	0.03982	0	0	0	0	0	0	0	0	0	0	0	0	0	0	0.05043	0	0	0	0	0	0	0	0	0	0	0	0	0	0	0	0	0	0	0	0	0	0
Flavobacterium	0.7269	0.6037	0.6919	0.6512	0.7025	0.6411	0.06049	0.073	0.1127	0.07995	0.2006	0.5177	0.1711	0.1552	0.2225	0.1428	0.03633	0.4563	0.06669	0.1009	0.1605	0.3727	0.1522	0.2581	0	0.3834	0.353	0.08412	0.07897	0.3919	0.0994	0.1325	0.0497	0.0357	0.4479	0.945	0.4254	0.5185	0.4455	0.1773	0.2114	0.1789	0.06066	0.211	0.04115	0.426	0.6548	0.08638	0.3744
Flavonifractor	0.009823	0.02367	0.00849	0.004619	0	0	0.0002674	0.0004424	0	0.0005402	0.02865	0	0	0	0	0	0	0	0	0	0	0	0	0	0	0.0639	0	0	0	0	0	0	0	0.0009153	0	0	0	0	0	0	0	0	0	0.07032	0.0003153	0	0	0	0
Fletchervirus	0.01965	0	0.02122	0.01847	0	0	0.0001337	0.0001106	0.005366	0	0	0	0	0	0	0	0	0	0	0	0	0	0	0	0	0	0.05043	0	0	0	0	0	0	0	0.03733	0	0	0	0	0	0	0	0	0	0.0001577	0	0	0	0
Flexistipes	0	0	0.01698	0.004619	0.01463	0	0.001136	0.0003318	0	0	0	0.03982	0	0	0	0	0	0	0	0	0	0	0	0	0	0	0	0.003365	0	0	0.0002607	0	0	0	0	0	0	0	0	0	0	0	0	0	0	0	0	0	0
Floricoccus	0	0	0	0.004619	0	0	0	0	0	0	0	0	0	0	0	0	0	0	0	0	0	0	0	0	0	0	0	0	0	0	0	0	0	0	0	0	0	0	0	0	0	0	0	0	0	0	0	0	0
Flustrellidra	0	0	0	0	0.01463	0	0	0	0	0	0	0	0	0	0	0	0	0	0	0	0	0	0	0	0	0	0	0	0	0	0	0	0	0	0	0	0	0	0	0	0	0	0	0	0	0	0	0	0
Fluviicola	0.03929	0.02367	0.02547	0.02771	0	0.01545	0.001471	0.002654	0.005366	0.004321	0.02865	0	0.02444	0	0	0	0	0	0.01053	0	0	0.02071	0	0	0	0.0639	0	0	0	0	0.002954	0.01656	0	0	0.03733	0.04296	0	0	0	0.01612	0.01057	0	0	0	0.002523	0	0	0	0.03744
Fomitiporia	0.01965	0.04735	0.02971	0.02771	0.01463	0	6.684e-05	0.0004424	0	0.00108	0.02865	0.03982	0.02444	0.03879	0.02782	0.07138	0.00519	0	0.00702	0.05043	0	0	0.05074	0	0	0	0.05043	0.003365	0	0.03015	0.001043	0	0	0.0009153	0	0	0	0	0.01437	0.01612	0	0	0	0	0.000473	0	0	0	0
Fomitopsis	0	0	0.004245	0	0	0	0	0	0	0	0	0	0	0	0	0	0	0	0	0	0	0	0	0	0	0	0	0	0	0	0	0	0	0	0	0	0	0	0	0	0	0	0	0	0	0	0	0	0
Fonsecaea	0.02947	0	0.0382	0.01386	0.02927	0.05407	0.001872	0.002654	0.005366	0.003241	0	0	0.07331	0	0.02782	0	0.00519	0.0351	0.01755	0	0	0	0.05074	0	0	0.1278	0	0.003365	0	0.0603	0.003736	0.04967	0.0994	0.01373	0	0	0	0	0	0	0	0	0	0.07032	0.002207	0	0.02976	0.0162	0
Fonticula	0.01965	0.02367	0.00849	0.01386	0	0.007724	0.0004679	0.002101	0	0.0005402	0.05731	0	0	0	0	0	0	0.0351	0.00702	0.05043	0.008024	0.02071	0	0	0	0	0	0	0	0.03015	0.0005213	0.01656	0	0	0	0	0	0	0.02874	0	0.01057	0.02236	0.008666	0	0.0003153	0	0	0	0.03744
Formosa	0.07859	0.07102	0.08914	0.06466	0.1171	0.1159	0.002807	0.005088	0.01073	0.01026	0	0	0	0.07758	0	0.07138	0.00519	0.0351	0.02106	0.05043	0.02407	0.02071	0.05074	0	0	0.0639	0	0.01009	0.1053	0.0603	0.008949	0.01656	0	0.0009153	0.224	0	0.1215	0.1111	0.02874	0.01612	0.02114	0.02236	0	0	0.008513	0	0	0.02699	0.07488
Foveavirus	0	0	0	0	0.01463	0	6.684e-05	0	0	0.0005402	0	0	0	0	0	0	0	0	0	0	0	0	0	0	0	0	0	0	0	0	0	0	0	0	0	0	0	0	0	0	0	0	0	0	0.0003153	0	0	0	0
Fragilariopsis	0	0	0	0.009237	0	0.007724	0	0	0	0	0	0	0	0	0	0	0	0	0	0	0	0	0	0	0	0	0	0	0	0	0	0	0	0	0	0	0	0	0	0	0	0	0	0	0	0	0	0	0
Francisella	0.2456	0.1184	0.2122	0.2356	0.2342	0.2086	0.009157	0.01427	0.09122	0.02161	0.1146	0.07965	0.07331	0.07758	0.08345	0	0.03633	0.1755	0.02106	0.2017	0.0321	0.08283	0.05074	0.2581	0	0.1917	0.1009	0.03028	0.05265	0.0603	0.01242	0.03311	0	0.01373	0.1493	0.3866	0.1215	0.1111	0.08623	0.01612	0.08458	0.06707	0.03467	0.07032	0.01529	0.1826	0.2679	0.04859	0.1872
Franconibacter	0	0	0	0	0	0	0.002741	0	0	0.002161	0	0	0	0	0	0	0	0	0	0	0	0	0	0	0	0	0	0	0	0	8.689e-05	0	0	0.006407	0	0	0	0	0	0	0	0	0	0	0	0	0	0	0
Frankia	0.01965	0.04735	0.03396	0.02309	0.02927	0.02317	0.002139	0.004313	0.005366	0.009183	0	0	0	0.03879	0	0.07138	0	0.0702	0.01755	0.1009	0	0	0.05074	0	0	0	0.05043	0.00673	0	0	0.00113	0.01656	0	0.0009153	0	0	0.03039	0	0.04312	0	0	0.04471	0	0.07032	0.002207	0	0	0.005399	0
Frateuria	0	0	0	0	0	0.01545	0.004345	0.0009954	0	0.00108	0.02865	0	0	0	0	0	0	0	0.00351	0	0	0	0	0	0	0	0	0	0	0	0.0006951	0	0	0.0009153	0	0	0	0	0	0.01612	0	0	0	0	0.00205	0	0	0	0
Fretibacterium	0	0	0	0	0	0	0.0002674	0.0007742	0	0.0005402	0	0	0	0	0	0	0	0	0.00351	0	0	0	0	0	0	0	0	0	0	0	0	0	0	0	0	0	0	0	0	0	0	0	0	0	0.001104	0	0.02976	0	0
Freyastera	0	0	0	0	0	0	0	0	0	0	0	0	0	0	0	0	0	0	0	0	0	0	0	0	0	0	0	0	0	0	0	0	0	0	0	0	0	0	0.01437	0	0	0	0	0	0	0	0	0	0
Fridericia	0	0	0	0	0	0	0	0	0	0	0	0	0	0	0	0	0	0	0	0	0	0	0	0	0	0	0	0	0	0	0	0	0	0	0	0	0	0	0	0	0	0	0	0	0	0	0	0	0
Friedmanniella	0	0.03551	0.004245	0.04157	0	0.02317	0.0004011	0.001659	0	0.003781	0.02865	0	0	0	0	0	0	0	0.00702	0	0.008024	0	0.05074	0.06452	0	0	0	0	0	0	0.0006082	0.01656	0.0497	0.0009153	0	0	0.03039	0.03704	0	0	0	0	0	0	0.0006306	0	0	0	0
Frischella	0	0.01184	0.01698	0.009237	0.0439	0.007724	0.004278	0.00365	0.005366	0.005942	0	0	0.02444	0	0	0	0	0	0	0	0	0.02071	0	0	0	0	0	0	0	0	0.001216	0	0	0.003661	0	0	0	0	0	0	0.01057	0	0	0	0.00473	0.1217	0.05952	0	0
Friunavirus	0	0	0.004245	0	0	0	0	0.0001106	0	0.0005402	0	0	0	0	0	0	0	0	0.01755	0	0	0	0	0	0	0	0	0	0	0	0.03528	0	0	0	0	0	0	0	0	0	0	0	0	0	0.0007883	0	0	0	0
Fromanvirus	0	0	0.004245	0.004619	0	0	0.0002674	0.0001106	0	0	0	0	0	0	0	0	0	0	0	0	0	0	0	0	0	0	0	0	0	0	0.0004344	0	0	0	0	0	0	0	0	0	0	0	0	0	0	0	0	0	0
Frondihabitans	0	0	0	0	0.01463	0	0.0005347	0.001106	0	0.006482	0	0	0	0	0	0.07138	0	0	0	0	0	0	0.05074	0	0	0	0	0	0	0	8.689e-05	0.01656	0	0	0	0	0.03039	0	0	0	0	0.02236	0	0	0.0006306	0	0	0	0
Fucus	0	0	0	0.004619	0.01463	0.007724	0	0	0	0	0	0	0	0	0	0	0	0	0	0.05043	0	0	0	0	0	0	0	0	0	0	0	0	0	0	0	0	0	0	0	0	0	0	0	0	0	0	0	0	0
Fuerstia	0.01965	0	0.004245	0	0	0	0.0003342	0.0004424	0	0.00108	0	0	0	0	0	0	0	0	0	0	0	0	0	0	0	0	0	0	0	0	0.0008689	0	0	0	0	0	0	0	0	0	0	0.02236	0	0	0.000473	0	0	0	0
Fukuyoa	0	0	0	0.004619	0	0	0	0	0	0	0	0	0	0	0	0	0	0	0	0	0	0	0	0	0	0	0	0	0	0	0	0	0	0	0	0	0	0	0	0	0	0	0	0	0	0	0	0	0
Fulvimarina	0	0	0	0	0	0	0.0002005	0	0	0	0	0	0	0	0	0	0	0	0	0	0	0	0	0	0	0	0	0	0	0.03015	0	0	0	0	0	0	0	0	0	0	0	0	0	0	0	0	0	0	0
Fusarium	0.3929	0.1539	0.2717	0.3279	0.3512	0.2935	0.006016	0.01714	0.04829	0.01458	0.1719	0.1991	0.1222	0.03879	0.05563	0.2141	0.0519	0.2457	0.0702	0.353	0.05617	0.1864	0.2029	0.2581	0	0.5112	0.2521	0.02355	0.1316	0.1507	0.01521	0.06623	0.0497	0.01556	0.4106	0.1289	0.1519	0.2222	0.04312	0.129	0.1057	0.06707	0.104	0.211	0.01104	0.2435	0.1488	0.04319	0.1872
Fusobacterium	0.8055	0.3551	0.8193	0.7344	0.8196	0.6875	0.02099	0.02079	0.1932	0.02701	0.2292	0.4779	0.2199	0.2327	0.1391	0.07138	0.02595	0.351	0.09126	0.6556	0.2247	0.3106	0.5581	0.4516	0	0.5112	0.5043	0.04374	0.2106	0.3316	0.02972	0.06623	0	0.01556	0.4853	0.945	0.5469	0.6667	0.3018	0.129	1.512	0.1565	0.06066	0.1406	0.02412	0.426	0.5952	0.108	0.3744
Gaeumannomyces	0.01965	0	0.02971	0.02771	0.02927	0.04635	0.001069	0.002544	0	0.002161	0	0	0	0	0	0	0	0	0	0	0.008024	0.02071	0	0	0	0	0	0.003365	0	0	0.0008689	0	0	0	0.03733	0	0.03039	0.03704	0	0	0	0	0.008666	0	0.000473	0	0	0	0
Galathealinum	0	0	0	0.004619	0	0	0	0	0	0	0	0	0	0	0	0	0	0	0	0	0	0	0	0	0	0	0	0	0	0	0	0	0	0	0	0	0	0	0	0	0	0	0	0	0	0	0	0	0
Galaxaura	0	0	0	0.004619	0	0	0	0.0001106	0	0	0	0	0	0	0	0	0	0	0	0	0	0	0	0	0	0	0	0	0	0.03015	8.689e-05	0	0	0	0	0	0	0	0	0	0	0	0	0	0.0001577	0	0	0	0
Galdieria	0.08841	0	0.09763	0.05542	0.1024	0.08497	0.0007353	0.002323	0.0161	0.001621	0.02865	0.03982	0	0.07758	0.02782	0.07138	0.00519	0.1053	0.00702	0.1009	0.04012	0.04142	0.05074	0.06452	0	0.1278	0.05043	0.003365	0	0.0603	0.002867	0.06623	0	0	0.03733	0.08591	0.1519	0.07407	0.02874	0.01612	0.02114	0.04471	0.008666	0.1406	0.001892	0.1217	0.08929	0.03239	0.03744
Gallacea	0	0.01184	0	0	0	0	0	0	0	0	0	0	0	0	0	0	0	0	0	0	0	0	0	0	0	0	0	0	0	0	0	0	0	0	0	0	0	0	0	0	0	0	0	0	0	0	0	0	0
Gallaecimonas	0.01965	0	0.004245	0	0.01463	0	0.004011	0.003982	0	0.007022	0	0	0	0	0	0	0	0	0.00351	0	0	0	0	0	0	0	0	0.003365	0	0	0.003128	0	0	0.005492	0	0	0	0	0	0.01612	0	0	0	0	0.006622	0	0	0	0
Gallibacterium	0.009823	0.01184	0.01698	0	0.02927	0	0.005815	0.00376	0.005366	0.007562	0	0	0	0	0	0	0.02076	0	0.00351	0	0	0	0.1015	0	0	0	0	0.00673	0	0	0.001825	0	0	0.002746	0	0	0	0.03704	0	0	0.01057	0	0	0	0.006306	0	0.02976	0	0
Gallionella	0	0	0	0	0	0	0.001069	0.0003318	0	0.002701	0	0	0	0	0	0	0	0	0.00351	0	0	0	0	0	0	0	0	0	0	0	0.0004344	0	0	0.004576	0	0	0	0	0	0	0	0	0	0	0.002838	0	0	0	0
Gamaleyavirus	0.009823	0	0	0	0	0	0.0001337	0	0	0.002161	0	0	0	0	0	0	0	0	0.00351	0	0	0	0	0	0	0	0	0	0	0	0.005908	0	0	0	0.03733	0	0	0	0.01437	0	0.02114	0	0	0	0.001104	0	0	0	0
Gammaarterivirus	0	0	0	0	0	0	0	0	0	0	0	0	0	0	0	0	0	0	0	0	0	0.02071	0	0	0	0	0	0	0	0	0	0	0	0	0	0	0	0	0	0	0	0	0	0	0	0	0	0	0
Gammacoronavirus	0	0	0	0	0	0.007724	0	0.0002212	0	0	0	0	0	0	0	0	0	0	0	0	0	0	0	0	0	0	0	0	0	0.03015	8.689e-05	0	0	0	0	0	0	0.03704	0	0	0	0	0	0	0	0	0	0.005399	0.03744
Gammainfluenzavirus	0	0	0	0	0	0	0	0.0001106	0	0	0	0	0	0	0	0	0	0	0	0	0	0	0	0	0	0	0	0	0	0	0	0	0	0	0.03733	0	0	0	0	0	0	0	0	0	0	0	0	0	0
Gammapapillomavirus	0	0	0.00849	0.009237	0.01463	0.01545	0	0	0	0	0	0	0	0	0	0	0.00519	0	0	0	0	0	0	0	0	0	0	0.003365	0	0.03015	0.0001738	0	0	0	0.03733	0.04296	0	0	0.01437	0	0	0	0	0.07032	0	0	0	0	0
Gammaretrovirus	0	0	0	0.004619	0.01463	0	0	0	0	0	0	0	0	0	0	0	0	0	0.00351	0	0	0	0	0	0	0.0639	0	0	0	0.03015	0	0	0	0	0	0	0.03039	0	0.01437	0	0.01057	0	0	0	0.0001577	0.06086	0	0	0
Gammatorquevirus	0	0	0.004245	0	0	0	0	0	0	0	0	0	0	0	0	0	0	0	0	0	0	0	0	0	0	0	0	0	0	0	0	0	0	0	0	0	0	0	0	0	0	0	0	0	0	0	0	0	0
Ganoderma	0	0.01184	0.01273	0.009237	0	0	0.0004011	0.0001106	0	0.0005402	0	0	0	0	0	0	0	0	0	0	0	0	0	0	0	0	0	0.01346	0.02632	0	0.0005213	0	0	0.0009153	0	0	0	0	0	0	0	0	0	0	0.0003153	0	0	0.005399	0
Gaprivervirus	0	0	0.004245	0	0	0	0	0.0003318	0	0	0	0	0	0	0	0	0	0	0	0	0	0	0	0	0	0	0	0	0	0	0.002346	0	0	0	0	0.04296	0	0	0	0	0.01057	0	0	0	0	0	0	0	0
Gardnerella	0	0.01184	0.01698	0.009237	0	0.01545	0.00127	0.0008848	0.005366	0	0	0	0	0	0.05563	0	0	0	0.00351	0	0	0	0	0	0	0	0	0.003365	0.02632	0	0.002172	0	0	0	0	0	0	0	0.01437	0	0	0	0	0	0.002365	0	0	0	0
Gastrothylax	0	0	0	0	0	0.007724	0	0	0	0	0	0	0	0	0	0	0	0	0	0	0	0	0	0	0	0	0	0	0	0	0	0	0	0	0	0	0	0	0	0	0	0	0	0	0	0	0	0	0
Gayliella	0	0	0	0.004619	0	0	0.0001337	0.0001106	0	0	0	0	0	0	0	0	0	0	0	0	0	0	0	0	0	0	0	0	0	0	8.689e-05	0	0	0	0	0	0.03039	0	0	0	0	0	0	0	0.0001577	0	0.02976	0	0
Geastrum	0	0	0	0.004619	0	0	0	0	0	0	0	0	0	0	0	0	0	0	0	0	0	0	0	0	0	0	0	0	0	0	0	0	0	0	0	0	0	0.03704	0	0	0	0	0	0	0	0	0	0	0
Geitlerinema	0	0.01184	0	0.004619	0	0.007724	6.684e-05	0.0003318	0	0.0005402	0	0.03982	0	0	0	0	0	0	0.00351	0	0	0.02071	0	0	0	0	0	0	0	0	0.0002607	0	0	0	0	0	0	0	0	0	0	0	0	0	0	0	0	0	0
Gelderlandvirus	0.009823	0	0	0	0	0	0	0	0.005366	0.0005402	0	0	0	0	0	0	0	0	0	0	0	0	0	0	0	0.0639	0	0	0	0	0.005995	0	0	0	0	0	0.03039	0	0	0	0	0	0	0	0.0001577	0	0	0	0
Gelidium	0.009823	0.01184	0.004245	0.01386	0	0	6.684e-05	0.0003318	0	0.00108	0	0	0	0	0	0	0	0	0	0	0.008024	0	0	0	0	0	0	0	0	0	0.0006082	0	0	0	0	0	0.03039	0	0	0	0.01057	0	0	0	0	0	0	0	0
Gemella	0.05894	0.04735	0.02547	0.03695	0.0439	0.0618	0.001604	0.003429	0.04293	0.003241	0.02865	0	0.07331	0	0.02782	0.07138	0.00519	0	0	0.1009	0.02407	0.02071	0	0	0	0	0.05043	0.00673	0	0	0.00391	0.01656	0	0.003661	0.112	0	0.06077	0.03704	0.01437	0	0.01057	0	0	0	0.002523	0	0.02976	0.0108	0
Geminocystis	0.03929	0.03551	0.07641	0.0739	0.0439	0.05407	0.0009358	0.002212	0.0161	0.003241	0	0.1195	0.02444	0.07758	0	0	0	0.0351	0.00351	0.05043	0.008024	0.02071	0.05074	0	0	0.0639	0.05043	0.01682	0.05265	0.03015	0.001651	0	0	0.0009153	0.03733	0.04296	0	0	0.01437	0.01612	0.01057	0.04471	0.008666	0	0.002838	0	0.05952	0.0162	0
Gemmata	0	0	0.004245	0.004619	0	0.02317	0.001003	0.001659	0.005366	0.001621	0	0	0	0	0.02782	0.07138	0.01038	0	0	0	0.008024	0	0	0	0	0	0	0	0	0	0.0001738	0	0	0	0.03733	0	0.03039	0	0	0	0	0.02236	0	0	0.0001577	0	0.02976	0.005399	0
Gemmatimonas	0.009823	0	0.00849	0.004619	0	0.007724	0.0007353	0.0009954	0	0	0	0	0	0	0	0	0	0	0	0	0.008024	0	0	0	0	0	0	0	0.02632	0	0.0004344	0	0	0	0.03733	0	0	0.03704	0	0	0	0	0	0	0.000473	0	0	0	0
Gemmatirosa	0	0	0.004245	0.009237	0	0.007724	0.0003342	0.0006636	0	0.001621	0	0	0	0	0	0	0	0.0351	0.01053	0	0.01605	0	0	0	0	0	0	0	0	0.03015	0	0	0	0.0009153	0.03733	0	0	0	0	0	0	0	0	0	0.000473	0	0	0	0
Gemmobacter	0	0	0	0.004619	0	0	0.0005347	0.0006636	0	0.0005402	0	0	0	0	0	0	0.00519	0	0.00351	0	0	0	0	0	0	0	0	0	0	0	0.0003475	0	0	0.003661	0	0	0	0	0	0	0	0	0	0	0.001261	0	0	0	0
Genabea	0	0	0	0	0	0	0	0	0	0	0	0	0	0	0	0	0	0	0	0	0	0	0	0	0	0	0	0	0	0	0	0	0	0	0	0	0	0.03704	0	0	0	0	0	0	0	0	0	0	0
Geoalkalibacter	0	0	0	0.009237	0.01463	0.007724	0.0004679	0.0006636	0	0.001621	0	0	0.04888	0	0	0	0	0	0	0.05043	0	0	0	0	0	0	0	0	0	0.03015	0.0006082	0	0.0994	0	0	0	0.03039	0	0	0	0.02114	0	0.008666	0	0.001104	0	0	0.02699	0.03744
Geobacillus	0.08841	0.07102	0.08065	0.08776	0.1024	0.05407	0.005013	0.007963	0.0161	0.01783	0	0.1195	0.04888	0.03879	0	0	0.01557	0.0351	0.01404	0.05043	0.02407	0	0.1015	0.129	0	0	0.05043	0.01009	0	0.03015	0.005126	0	0	0.008238	0.1493	0	0.03039	0.07407	0.02874	0	0.03172	0	0	0.07032	0.008829	0.06086	0	0.0108	0
Geobacter	0.01965	0.03551	0.03396	0.04157	0.02927	0.06952	0.004144	0.005309	0.005366	0.008643	0	0	0.02444	0	0.02782	0	0	0	0.01053	0	0.01605	0.02071	0	0	0	0	0	0	0	0.03015	0.005821	0.03311	0.0497	0.01098	0	0	0.09116	0	0	0	0	0	0.01733	0	0.004414	0.06086	0.08929	0.005399	0
Geodermatophilus	0	0	0	0.004619	0	0	0.0002674	0.0003318	0	0.0005402	0	0	0	0	0	0	0	0	0	0	0.008024	0	0	0	0	0	0	0	0	0	0.0004344	0	0	0	0	0	0	0	0	0	0	0.04471	0	0	0.0003153	0	0	0	0
Geoglobus	0	0.01184	0.00849	0.009237	0	0.007724	0.0001337	0.0004424	0	0.0005402	0	0	0	0	0	0	0	0	0.00351	0.05043	0	0	0	0	0	0	0	0	0	0	0.0001738	0.01656	0	0	0	0	0	0	0.01437	0	0	0	0	0	0	0	0	0	0
Georgenia	0	0.02367	0.004245	0.02309	0.01463	0.02317	0.0006684	0.0007742	0.005366	0.005402	0	0	0.04888	0	0	0.07138	0	0	0.01404	0.1009	0	0	0	0	0	0	0	0	0	0	0.000782	0	0	0	0.07465	0	0	0	0	0	0	0.02236	0	0	0.00268	0	0	0	0
Geosporobacter	0.02947	0.01184	0.02547	0.01847	0.02927	0.0309	0.001537	0.001217	0.005366	0.0005402	0	0	0	0.03879	0.02782	0	0.00519	0.0702	0.01053	0	0	0.02071	0	0	0	0.0639	0	0.003365	0	0	0.00139	0	0	0.0009153	0	0	0	0.03704	0	0	0.01057	0	0	0	0.001734	0	0.02976	0.0162	0
Geotrichum	0	0	0	0	0	0	6.684e-05	0.0001106	0	0	0	0	0	0	0	0	0	0	0	0	0	0	0	0	0	0	0	0	0	0	0	0	0	0	0	0	0	0	0	0	0	0	0	0	0	0	0	0	0
Geovibrio	0	0.01184	0.004245	0.004619	0	0	0.0002674	0	0.005366	0.00108	0	0	0	0	0	0	0.00519	0	0.00351	0	0	0	0	0	0	0	0	0	0	0	0.0001738	0	0	0.001831	0	0	0	0	0.01437	0	0	0	0	0	0.0006306	0	0	0	0
Giardia	0	0.01184	0	0	0	0.0309	0.0002005	0.0004424	0	0.0005402	0	0	0	0	0	0	0	0	0	0	0	0	0	0	0	0	0	0	0	0	0.0002607	0	0	0	0	0	0	0.03704	0	0	0	0.02236	0.008666	0	0.0003153	0	0	0	0
Gibbsiella	0.009823	0	0	0.009237	0	0.01545	0.07306	0.005419	0.005366	0.05024	0	0	0	0	0	0	0.02595	0	0	0	0	0	0	0	0	0	0	0.01009	0	0	0.003389	0	0	0.02197	0	0	0	0	0	0	0	0	0	0	0.006149	0	0	0	0
Gigantobilharzia	0	0	0	0	0	0	0	0	0	0	0	0	0	0	0	0	0	0	0	0	0	0	0	0	0	0	0	0	0	0	0	0	0	0	0	0	0	0	0	0	0	0	0	0	0	0	0	0	0
Gigaspora	0	0	0	0.004619	0	0	0	0	0	0	0	0	0	0	0	0	0	0	0	0	0	0	0	0	0	0	0	0	0	0	0	0	0	0.0009153	0	0	0	0	0	0	0	0	0	0	0	0	0	0	0
Gilliamella	0.01965	0.01184	0.04669	0.01386	0.02927	0.0309	0.008756	0.001991	0.01073	0.003781	0	0.03982	0	0	0	0.07138	0.00519	0	0.01053	0	0	0	0	0	0	0	0.05043	0	0	0	0.003389	0.01656	0	0.0009153	0	0.04296	0	0.07407	0.02874	0	0	0	0.008666	0.07032	0.004099	0.1217	0.02976	0	0
Gillisia	0.01965	0.03551	0.01698	0.03695	0.02927	0.007724	0.0003342	0.001438	0.01073	0.003241	0	0.03982	0	0	0	0	0	0	0	0.05043	0.008024	0	0.05074	0	0	0	0	0.003365	0	0.03015	0.000782	0	0	0	0	0	0	0	0	0.01612	0.01057	0	0	0	0.001104	0	0.02976	0	0.03744
Gilvibacter	0.009823	0	0.004245	0.004619	0	0	0.0005347	0.0002212	0	0	0	0	0	0	0	0	0	0	0	0	0	0	0	0	0	0	0	0	0	0	0.0002607	0	0	0.0009153	0	0	0	0.03704	0	0	0	0	0	0	0.0007883	0	0	0	0
Girardia	0.009823	0	0.004245	0	0	0	0	0	0	0	0	0	0	0	0	0	0	0	0	0	0	0	0	0	0	0	0	0	0	0	0	0	0	0	0	0	0	0	0	0	0	0	0	0	0	0	0	0	0
Glaciecola	0.01965	0.01184	0.02971	0.02309	0.01463	0.03862	0.006484	0.005419	0.005366	0.01621	0	0.03982	0	0	0	0	0.00519	0.0351	0.00702	0	0	0	0	0	0	0	0.05043	0.003365	0	0.0603	0.01025	0	0	0.01098	0	0	0	0	0	0	0.01057	0	0	0	0.01214	0.06086	0.05952	0.0108	0.03744
Glaesserella	0.03929	0	0.01698	0.01847	0.02927	0.0309	0.01564	0.00741	0	0.01512	0	0.03982	0	0	0	0	0.04671	0.0351	0.00702	0	0	0.02071	0	0	0	0	0	0.01346	0	0.0603	0.006169	0	0	0.02105	0	0.08591	0	0.03704	0.02874	0.03224	0.04229	0.02236	0.008666	0	0.01797	0	0.05952	0.02159	0.03744
Glarea	0.04912	0.03551	0.01273	0.03695	0.01463	0.02317	0.0004679	0.001548	0	0.00108	0	0	0.04888	0	0.02782	0.07138	0.01038	0.0351	0	0.05043	0	0	0	0	0	0.0639	0	0.003365	0	0.03015	0.001216	0.01656	0	0.0009153	0	0	0	0.07407	0.01437	0	0	0	0	0	0.0001577	0	0	0.005399	0
Glaucocystis	0	0	0.004245	0	0	0	0	0.0001106	0	0	0	0	0	0	0	0	0	0	0	0	0	0	0	0	0	0	0	0	0	0	0	0	0	0	0	0	0	0	0	0	0	0	0	0	0	0	0	0	0
Glaucoma	0	0	0	0	0	0.007724	0	0	0	0	0	0	0	0	0	0	0	0	0	0	0	0	0	0	0	0	0	0	0	0	0	0	0	0	0	0	0	0	0	0	0	0	0	0	0	0	0	0	0
Globodera	0	0	0	0.004619	0	0	6.684e-05	0.0003318	0	0	0	0.03982	0	0	0.02782	0	0	0	0.00351	0	0	0	0	0	0	0	0	0	0	0	0.0002607	0	0	0	0	0	0	0	0	0	0	0	0	0	0	0	0	0	0
Gloeobacter	0.009823	0	0.004245	0.009237	0	0.01545	0.0003342	0.001217	0.01073	0	0	0	0	0.07758	0	0	0	0	0	0	0	0	0	0	0	0	0	0	0	0	0.0002607	0	0	0	0	0	0	0	0	0	0	0	0	0	0.000473	0	0	0	0
Gloeocapsa	0.01965	0	0.01273	0.004619	0.0439	0.007724	0.0008021	0.001659	0.005366	0.0005402	0	0.03982	0	0.03879	0	0	0	0.0351	0.00351	0	0	0.02071	0	0	0	0	0	0	0.02632	0.03015	0.00139	0	0	0	0	0	0	0.03704	0	0.01612	0	0	0	0.07032	0.00268	0	0	0	0
Gloeochaete	0	0	0	0.009237	0	0.007724	6.684e-05	0	0	0	0	0	0	0	0	0	0	0	0	0	0	0	0	0	0	0	0	0	0	0	0	0	0	0	0	0	0	0	0	0	0	0	0	0	0	0	0	0	0
Gloeocystidiellum	0	0	0	0	0	0	0	0	0	0	0	0	0	0	0	0	0	0	0	0	0	0	0	0	0	0	0	0	0	0	0	0.01656	0	0	0	0	0	0	0	0	0	0	0	0	0	0	0	0	0
Gloeomargarita	0	0	0.004245	0	0	0	0.0002674	0.0002212	0.005366	0.001621	0	0	0	0	0	0	0	0	0	0	0	0	0	0	0	0	0	0	0	0	0.00252	0	0	0	0.03733	0	0	0	0	0	0	0	0	0	0.000473	0	0	0	0
Gloeophyllum	0.02947	0	0.00849	0.004619	0	0	0	0.0001106	0	0.00108	0.02865	0	0	0	0	0	0	0	0	0	0.01605	0.02071	0	0	0	0	0	0	0	0	0	0	0	0	0	0	0.03039	0	0.01437	0	0	0	0	0	0.0003153	0	0	0	0
Gloeothece	0.06876	0.05919	0.07641	0.06004	0.05854	0.05407	0.001136	0.001438	0	0.00108	0	0	0.04888	0	0.02782	0	0.00519	0	0.00351	0.05043	0.008024	0.02071	0.05074	0.129	0	0.0639	0.05043	0.003365	0	0	0.001564	0.01656	0.0497	0.0009153	0.07465	0.04296	0.06077	0.03704	0.04312	0.01612	0.04229	0	0.008666	0	0.003311	0	0.02976	0	0
Glomus	0	0	0.00849	0	0	0	0	0	0.005366	0	0	0	0	0	0	0	0	0	0	0	0	0	0	0	0	0	0	0	0	0	0	0	0	0	0	0	0	0	0	0	0	0	0	0	0	0	0	0	0
Glossinavirus	0.009823	0	0	0	0	0	6.684e-05	0	0	0.0005402	0	0	0	0	0	0	0	0	0	0	0	0	0	0	0	0	0	0	0	0	0.0002607	0	0	0	0	0	0	0	0	0	0	0	0	0	0.0006306	0	0	0	0
Gluconacetobacter	0	0.01184	0	0	0	0	0.0003342	0.0009954	0	0.00108	0.02865	0	0	0	0.02782	0	0	0	0	0	0	0	0	0	0	0	0	0	0	0	0.0002607	0.03311	0	0.001831	0.03733	0	0	0	0	0	0	0	0	0	0.001104	0	0	0	0
Gluconobacter	0	0.01184	0.01273	0.004619	0	0	0.001337	0.00177	0	0.007562	0	0	0.02444	0.03879	0	0	0.01038	0	0.00702	0	0	0	0	0	0	0	0	0	0	0.03015	0.000782	0	0	0.006407	0	0	0	0	0	0	0	0	0	0	0.002207	0	0	0	0.03744
Glutamicibacter	0.01965	0.7576	0.00849	0.004619	0	0.02317	0.0009358	0.00177	0	0.009723	0.02865	0	0	0.03879	0	0.07138	0	0	0.01053	0	0	0	0	0	0	0	0	0.003365	0	0	0.00669	0.01656	0	0	0	0	0	0	0	0	0.04229	0	0	0	0.008356	0	0	0	0
Glycera	0	0	0	0.004619	0	0	0	0.0001106	0	0	0	0	0	0	0	0	0	0	0	0	0	0	0	0	0	0	0	0	0	0	0	0	0	0	0	0	0	0	0	0	0	0	0	0	0	0	0	0	0
Glycocaulis	0	0	0	0	0	0	0.0001337	0.0002212	0	0.0005402	0	0	0	0	0	0	0	0	0.00351	0	0	0	0	0	0	0	0	0	0	0	8.689e-05	0	0	0	0	0	0	0	0	0	0	0	0	0	0.0006306	0	0	0	0
Glypholecia	0	0	0	0	0	0	0	0	0	0	0	0	0	0	0	0	0.00519	0	0	0	0	0	0	0	0	0	0	0	0	0	0	0	0	0	0	0	0	0	0	0	0	0	0	0	0	0	0	0	0
Gomphoneis	0.009823	0	0.004245	0	0	0	0	0.0001106	0	0	0	0	0	0	0	0	0	0	0	0	0	0	0	0	0	0	0	0	0	0	0	0	0	0	0	0	0	0	0	0	0	0	0	0	0	0	0	0	0
Gongylonema	0	0	0	0	0	0	0	0	0	0.0005402	0	0	0	0	0	0	0	0	0	0	0	0	0	0	0	0	0	0	0	0	0	0	0	0	0	0	0	0	0	0	0	0	0	0	0	0.06086	0	0	0
Goniastrea	0	0	0	0	0	0	0	0	0	0	0	0	0	0	0	0	0	0	0.00351	0	0	0	0	0	0	0	0	0	0	0	0	0	0	0	0	0	0	0	0	0	0	0	0	0	0	0	0	0	0
Goniomonas	0	0	0	0	0	0	0	0	0	0	0	0	0	0	0	0	0	0	0	0	0	0	0	0	0	0	0	0	0	0	0	0	0	0	0	0	0	0	0.01437	0	0	0	0	0	0	0	0	0	0
Gordionus	0	0	0	0	0	0	0	0	0	0	0	0	0	0	0	0	0	0	0	0	0	0	0	0	0	0	0	0	0	0	0	0	0	0	0	0.04296	0	0	0	0	0	0	0	0	0	0	0	0	0
Gordonia	0.009823	0.0947	0.02971	0.009237	0.05854	0.03862	0.003476	0.004092	0.005366	0.01026	0	0	0	0	0	0	0	0	0.02106	0.05043	0.008024	0	0.05074	0	0	0	0	0.003365	0	0.0603	0.002346	0.03311	0.0497	0.003661	0.03733	0.04296	0	0	0	0	0.01057	0.04471	0.008666	0	0.003784	0	0.05952	0	0
Gordonibacter	0	0.01184	0	0	0	0.007724	0.0006684	0.0007742	0.005366	0	0	0	0	0	0	0	0	0	0	0	0.008024	0	0	0	0	0	0	0	0	0	0.0001738	0	0	0	0	0.04296	0	0	0.01437	0	0	0	0	0	0.0001577	0	0	0	0
Gorgonocephalus	0	0	0.004245	0	0	0	0	0	0	0	0	0	0	0	0	0	0	0	0	0	0	0	0	0	0	0	0	0	0	0	0	0	0	0	0	0	0	0	0	0	0	0	0	0	0	0	0	0	0
Gottschalkia	0.05894	0.03551	0.02122	0.01847	0.05854	0.04635	0.003543	0.001548	0.005366	0.001621	0	0	0	0	0	0	0	0	0.00702	0	0	0	0	0	0	0	0	0.003365	0	0	0.001303	0	0	0.0009153	0.03733	0	0.03039	0	0.02874	0	0.01057	0.02236	0	0.1406	0.0003153	0	0	0.0108	0
Goukovirus	0	0	0	0	0	0.007724	0	0	0	0	0	0	0	0	0	0	0	0	0	0	0	0	0	0	0	0	0	0	0	0	0	0	0	0	0	0	0	0	0	0	0	0	0	0	0	0	0	0	0
Gracilaria	0.01965	0.02367	0	0.009237	0	0	0.0002005	0.0002212	0	0.001621	0	0	0	0	0	0	0	0	0	0	0	0	0	0	0	0	0	0	0	0.0603	0.0003475	0.01656	0	0	0	0	0	0	0.01437	0	0.01057	0	0	0	0	0	0	0	0
Gracilariopsis	0.009823	0	0.02122	0.009237	0	0.007724	0.0001337	0.0009954	0.005366	0.0005402	0	0	0	0	0	0	0	0.0351	0	0	0	0.04142	0	0	0	0	0	0	0	0	0.0001738	0	0	0	0	0	0.03039	0	0	0	0	0	0	0.07032	0.0006306	0	0	0	0
Gramella	0.1081	0.07102	0.1104	0.0739	0.05854	0.03862	0.003142	0.005309	0.005366	0.007022	0.05731	0.03982	0.02444	0.07758	0	0.1428	0.01038	0	0.02457	0	0.04012	0.04142	0.1522	0.06452	0	0	0	0.00673	0	0.0603	0.004518	0	0	0.009153	0.112	0.08591	0.06077	0.07407	0.01437	0.03224	0.01057	0.02236	0.026	0	0.00741	0.06086	0	0.0108	0.07488
Grania	0	0	0	0	0	0	0	0	0	0	0	0	0	0	0	0	0	0	0	0	0	0	0	0	0	0	0	0	0	0	0	0	0	0	0	0	0	0	0.01437	0	0	0	0	0	0	0	0	0	0
Granulibacter	0	0	0.00849	0.01847	0	0.01545	0.001671	0.001217	0	0.002701	0	0	0	0	0	0	0.00519	0	0	0	0.008024	0.02071	0	0.06452	0	0	0	0.003365	0	0	0.00113	0	0	0.004576	0	0	0	0	0	0	0	0	0	0	0.002365	0.06086	0	0	0
Granulicella	0	0	0.00849	0.01386	0	0.007724	0.001136	0.0006636	0	0.001621	0	0.03982	0	0	0	0	0.00519	0	0	0	0	0	0	0	0	0	0	0	0	0	0.00113	0	0	0.001831	0	0	0	0	0	0	0	0.02236	0	0	0.001419	0	0	0	0
Granulosicoccus	0.009823	0.01184	0.004245	0.009237	0	0	0.00254	0.001217	0.01073	0.004321	0	0	0	0	0	0	0	0	0.01404	0	0	0	0	0	0	0	0	0	0	0.0603	0.0006082	0	0	0	0	0	0	0	0	0	0	0	0.008666	0	0.001892	0	0	0	0
Graphis	0	0.01184	0	0	0	0	0	0	0	0	0	0	0	0	0	0	0	0	0	0	0	0	0	0	0	0	0	0	0	0	0	0	0	0	0	0	0	0	0	0	0	0	0	0	0	0	0	0	0
Grateloupia	0.009823	0	0.01273	0.009237	0	0	0.0001337	0.0003318	0	0.0005402	0	0	0	0	0	0	0	0	0	0	0.008024	0	0	0	0	0	0	0	0	0	8.689e-05	0	0	0	0	0	0	0	0	0	0	0	0	0	0.0006306	0	0	0	0
Gredgaria	0	0	0.004245	0	0	0	0	0	0	0	0	0	0	0	0	0	0	0	0	0	0	0	0	0	0	0	0	0	0	0	8.689e-05	0	0	0	0	0	0	0	0	0	0	0	0	0	0.0001577	0	0	0	0
Gregarina	0	0	0.004245	0	0.01463	0	0.0002674	0.0003318	0	0.0005402	0	0.03982	0	0	0	0	0	0.0351	0.00351	0	0.008024	0.02071	0.05074	0	0	0	0	0	0.02632	0	0.0005213	0	0	0	0	0	0	0	0	0.01612	0	0	0	0	0	0	0	0.005399	0
Grimontia	0	0	0.004245	0	0.01463	0.007724	0.007754	0.003982	0	0.005942	0	0	0	0	0.02782	0	0.01038	0	0.01053	0	0	0	0	0.06452	0	0	0	0.003365	0	0	0.002607	0	0	0.002746	0	0	0	0	0	0	0	0.02236	0	0	0.003468	0	0	0.005399	0
Groenewaldozyma	0	0	0	0	0	0	0	0	0	0	0	0	0	0	0	0	0	0	0	0	0	0	0	0	0	0	0	0	0	0	0	0	0	0	0	0	0	0.03704	0	0	0	0	0	0	0	0	0	0	0
Grosmannia	0.009823	0.02367	0.004245	0.009237	0	0.007724	0.0002005	0.0008848	0	0.002161	0.02865	0.03982	0	0	0	0	0	0	0.00351	0	0	0.02071	0	0	0	0	0.05043	0.003365	0	0	0.0003475	0.01656	0	0.0009153	0.03733	0	0	0	0	0	0	0	0	0	0.0009459	0	0	0.005399	0
Gryllotalpicola	0	0	0	0	0.01463	0	0.0001337	0	0	0.002161	0	0	0	0	0	0.07138	0	0	0.00351	0	0	0	0	0	0	0	0	0	0	0	0	0.01656	0	0	0	0	0	0	0	0	0	0	0	0	0.000473	0	0	0	0
Guillardia	0.04912	0.05919	0.04245	0.05081	0.01463	0.0618	0.001136	0.002544	0.01073	0.002701	0.05731	0	0.07331	0	0.02782	0	0	0.0351	0	0.1513	0.008024	0.1035	0	0.06452	0	0.0639	0.05043	0.003365	0.1316	0.0603	0.003128	0.01656	0.0497	0.0009153	0.07465	0.04296	0.06077	0	0.02874	0.04836	0.01057	0.04471	0.01733	0.2813	0.0007883	0.1826	0.02976	0.02159	0.07488
Guinardia	0	0	0	0	0.01463	0	0	0	0	0	0	0	0	0	0	0	0	0	0	0	0	0	0	0	0	0	0	0	0	0	0	0	0	0	0	0	0	0	0	0	0	0	0	0	0	0	0	0	0
Gyalectidium	0	0	0	0	0	0	0	0	0	0	0	0	0	0	0	0	0	0	0	0	0	0	0	0	0	0	0	0	0	0	0	0	0	0	0	0	0	0	0	0	0	0	0	0	0	0	0	0	0
Gyalidea	0	0	0	0	0	0.007724	0	0	0	0	0	0	0	0	0	0	0	0	0	0	0	0	0	0	0	0	0	0	0	0	0	0	0	0	0	0	0	0	0	0	0	0	0	0	0	0	0	0	0
Gymnochlora	0	0	0	0	0	0	0	0	0	0	0	0	0	0	0	0	0	0	0.00351	0	0	0	0	0	0	0	0	0	0	0	0	0	0	0	0	0	0	0	0	0	0	0	0	0	0	0.1217	0	0	0
Gynuella	0.01965	0.01184	0.00849	0.004619	0	0	0.002406	0.003097	0	0.005942	0	0	0.02444	0	0	0	0.00519	0.0351	0.00351	0	0	0	0	0	0	0	0.05043	0.003365	0	0	0.00139	0	0	0.0009153	0.03733	0	0	0.07407	0.01437	0	0	0	0.008666	0	0.008829	0.06086	0.02976	0	0
Gyrodactylus	0.009823	0	0.004245	0.004619	0	0	0	0	0	0	0	0	0	0	0	0	0	0	0	0	0	0	0	0	0	0	0	0	0	0.03015	0.0001738	0	0	0	0	0	0	0	0	0	0	0	0	0	0	0	0	0	0
Haematobacter	0.01965	0	0.004245	0	0	0	0.0004679	0.0003318	0	0.0005402	0	0	0	0	0	0	0	0	0	0	0	0	0	0	0	0	0	0	0	0	0.0001738	0	0	0.0009153	0	0	0	0	0.01437	0	0	0	0	0	0.0003153	0	0	0	0
Haematospirillum	0	0	0	0	0	0	0.0004011	0.000553	0	0	0	0	0.02444	0	0	0	0	0	0	0	0	0	0	0	0	0	0	0	0	0	8.689e-05	0.01656	0	0.001831	0	0	0	0	0	0	0	0	0	0	0.000473	0	0	0	0
Haemonchus	1.189	0.8168	1.38	1.122	1.068	1.035	0.01477	0.04136	0.1717	0.03349	0.4871	0.916	0.6354	0.4655	0.2503	0.2855	0.05709	0.8073	0.09477	0.6556	0.2086	0.5591	0.8118	0.4516	0	1.214	1.462	0.111	0.2369	0.603	0.03415	0.1325	0	0.0302	1.082	0.6443	0.9723	1	0.4455	0.403	0.3594	0.2459	0.13	0.7736	0.02523	1.339	1.488	0.2213	0.7862
Haemophilus	0.1375	0.04735	0.09763	0.1062	0.05854	0.1545	0.05641	0.03749	0.03756	0.0632	0.05731	0.1593	0	0	0	0	0.06747	0	0.06669	0.1009	0.05617	0.06212	0.1522	0	0	0	0.05043	0.03365	0.07897	0.1206	0.03206	0.01656	0	0.0476	0.03733	0.3007	0.03039	0.1481	0.04312	0	0.074	0	0.01733	0.07032	0.08135	0.06086	0.05952	0.02699	0.07488
Haemoproteus	0	0	0	0.004619	0	0	6.684e-05	0.0003318	0	0	0	0	0	0	0	0	0	0	0	0	0	0	0	0	0	0	0	0	0	0	0	0	0	0	0	0	0	0	0	0	0	0	0	0	0	0	0	0	0
Hafnia	0.03929	0	0.01698	0.04157	0.0439	0.0309	0.2282	0.02046	0.0161	0.09885	0	0	0.02444	0	0.02782	0.07138	0.2336	0	0.02808	0	0.008024	0.02071	0.05074	0	0	0.0639	0	0.111	0	0.03015	0.0212	0.01656	0	0.0476	0	0.2577	0	0	0.1437	0.01612	0.01057	0	0	0	0.01986	0	0	0.04319	0
Hahella	0	0.01184	0.01698	0.004619	0.01463	0.01545	0.003208	0.003318	0.005366	0.003241	0	0	0	0	0	0	0.00519	0	0.00351	0	0	0	0.1015	0.06452	0	0	0	0	0	0.03015	0.003128	0	0	0.0119	0	0.04296	0	0	0	0.01612	0	0.04471	0	0	0.008513	0	0	0.005399	0.03744
Halalkalicoccus	0	0	0	0	0	0	6.684e-05	0	0	0	0	0	0	0	0	0	0	0	0	0	0	0	0	0	0	0	0	0	0	0	0	0	0	0	0	0	0	0	0	0	0	0	0	0	0	0	0	0.005399	0
Halamphora	0.009823	0	0.004245	0.004619	0	0	6.684e-05	0	0	0	0	0	0	0	0	0	0	0	0	0	0	0	0	0	0	0	0	0	0	0	0	0	0	0	0	0	0	0	0	0	0	0	0	0	0	0	0	0	0
Halanaeroarchaeum	0	0	0	0	0	0	0	0.0001106	0	0	0	0	0	0	0	0	0	0	0	0	0	0	0	0	0	0	0	0	0	0	0	0	0	0	0.03733	0	0.03039	0	0	0	0	0	0	0	0.0001577	0	0	0	0
Halanaerobium	0.02947	0	0.05943	0.02771	0.1171	0.05407	0.001471	0.0006636	0.01073	0.004321	0.05731	0	0	0	0	0	0.00519	0	0.01404	0	0.01605	0.06212	0.1015	0.06452	0	0	0	0.003365	0.05265	0.0603	0.00113	0	0	0.002746	0.07465	0.04296	0	0.1111	0.02874	0	0.04229	0	0	0.07032	0.002207	0.06086	0	0	0
Halapricum	0	0.01184	0	0	0	0	0	0	0	0.0005402	0	0	0	0	0	0	0	0	0	0	0	0	0	0	0	0	0	0	0	0	0.0003475	0	0	0	0	0	0	0	0	0	0	0	0	0	0	0	0	0	0
Halcampoides	0	0	0	0	0	0	0	0	0	0	0	0	0	0	0	0	0	0	0	0	0	0	0	0	0	0	0	0	0	0	0	0	0	0	0	0	0	0	0	0	0	0	0	0	0	0	0	0.005399	0
Halcurias	0	0	0	0.004619	0	0	0	0	0	0	0	0	0	0	0	0	0	0	0	0	0	0	0	0	0	0	0	0	0	0	0	0	0	0	0	0	0	0	0	0	0	0	0	0	0	0	0	0	0
Haliangium	0	0	0	0.004619	0.01463	0.007724	0.0006016	0.0008848	0	0.00108	0	0	0	0	0	0	0	0	0	0	0	0	0	0	0	0	0	0	0	0	0.0003475	0	0	0	0.03733	0	0	0	0.01437	0	0.01057	0	0	0	0.000473	0	0.02976	0	0
Halicryptus	0	0	0	0	0.01463	0	0	0	0	0	0	0	0	0	0	0	0	0	0	0	0	0	0	0	0	0	0	0	0	0	0	0	0	0	0	0	0	0	0	0	0	0	0	0	0	0	0	0	0
Halioglobus	0	0	0.00849	0.009237	0	0	0.001738	0.002323	0.005366	0.004321	0	0	0.02444	0.03879	0	0.07138	0	0	0	0	0	0	0	0	0	0	0	0	0	0	0.00113	0	0	0.0009153	0	0	0	0	0	0	0	0	0	0	0.002207	0	0	0	0
Haliotrema	0	0	0	0	0	0	0	0	0	0	0.02865	0	0	0	0	0	0	0	0	0	0	0	0	0	0	0	0	0	0	0	0	0	0	0	0	0	0	0	0	0	0	0	0	0	0	0	0	0	0
Halisarca	0	0	0	0	0	0	0	0	0	0	0	0	0	0	0	0	0	0	0	0	0	0	0	0	0	0	0	0.003365	0	0	8.689e-05	0	0	0	0	0	0	0	0	0	0	0	0	0	0	0	0	0	0
Haliscomenobacter	0	0.01184	0	0.01847	0	0.007724	0.0006684	0.0008848	0	0.0005402	0	0	0	0.03879	0	0	0	0	0.00351	0	0	0.02071	0.05074	0	0	0	0.05043	0	0	0	0.0009557	0	0	0	0	0.08591	0	0	0	0	0.01057	0	0	0	0.001104	0	0	0	0
Halitholus	0	0	0	0	0	0	0	0	0	0	0	0	0	0	0	0	0	0	0	0	0	0	0	0	0	0	0	0	0	0	0	0	0	0	0	0	0	0	0	0	0	0	0	0	0	0	0	0	0
Haloarcula	0	0	0.00849	0.009237	0.01463	0.007724	0.0005347	0.0002212	0.005366	0	0	0	0.02444	0	0	0	0	0	0.00351	0	0	0	0	0	0	0	0	0	0	0	0.00139	0	0	0	0	0	0	0	0	0	0	0	0	0	0.0001577	0	0	0	0
Halobacillus	0.01965	0	0.03396	0.04157	0.02927	0.007724	0.001738	0.001438	0.005366	0.006482	0.02865	0.07965	0.02444	0.03879	0	0	0	0	0.00702	0.05043	0	0	0.05074	0	0	0	0	0.00673	0	0	0.001477	0	0	0.008238	0.03733	0.04296	0.03039	0.03704	0.02874	0.01612	0.01057	0.04471	0.008666	0	0.004414	0	0.02976	0.005399	0
Halobacteriovorax	0.03929	0.01184	0.01273	0.04619	0.0439	0.0309	0.0008021	0.00177	0	0.002701	0	0.03982	0.04888	0	0	0	0.00519	0.0351	0.00702	0.05043	0	0.02071	0	0	0	0	0	0.003365	0.02632	0	0.001477	0	0	0.001831	0	0	0	0	0.01437	0.01612	0.02114	0	0	0	0.001892	0	0.02976	0.005399	0.03744
Halobacterium	0	0	0.004245	0	0	0	0.0003342	0.0007742	0	0.002161	0	0	0	0	0	0	0.00519	0	0	0	0	0	0	0	0	0	0	0	0	0	8.689e-05	0	0	0	0	0	0	0	0.01437	0	0	0	0	0	0.0003153	0	0	0	0
Halobacteroides	0.05894	0.01184	0.01273	0.01847	0.02927	0.02317	0.001069	0.0009954	0.0161	0.0005402	0.02865	0	0	0	0	0	0	0	0.01053	0	0	0	0	0	0	0.0639	0	0	0	0	0.001216	0	0	0	0	0	0	0.03704	0	0	0.01057	0	0	0.07032	0.000473	0	0	0	0
Halobellus	0	0	0	0.004619	0	0.007724	6.684e-05	0.0001106	0	0	0	0	0	0	0	0	0	0	0.00351	0.05043	0	0	0	0	0	0	0	0	0	0	8.689e-05	0	0	0	0	0	0	0	0	0	0	0	0	0	0	0	0	0	0
Halobiforma	0	0	0.004245	0.004619	0.01463	0.007724	0.0001337	0.0002212	0	0	0	0	0	0	0	0	0	0	0	0	0.008024	0	0	0	0	0	0	0	0	0	8.689e-05	0	0	0	0	0	0	0	0.01437	0	0	0	0	0	0	0	0	0	0
Halocella	0.04912	0.02367	0.02122	0.02771	0.02927	0.0309	0.0006016	0.0008848	0.01073	0	0	0	0	0	0	0	0.00519	0.0351	0	0	0	0	0	0	0	0	0	0	0	0	0.00113	0	0	0	0	0	0	0	0.04312	0.01612	0	0	0	0	0.001104	0.06086	0.02976	0.005399	0
Halocynthiibacter	0	0	0.004245	0.004619	0	0.007724	0.0009358	0.0004424	0	0.002161	0	0	0	0	0	0	0	0	0.00351	0	0	0	0	0	0	0	0	0.003365	0	0	0.0003475	0	0	0	0	0	0	0	0	0	0	0	0.008666	0	0.001419	0	0	0	0
Halodesulfurarchaeum	0	0	0	0	0.01463	0	6.684e-05	0.0001106	0	0	0	0	0	0	0	0	0	0.0702	0	0	0	0	0	0	0	0	0	0	0	0	0.0002607	0	0	0	0	0	0	0	0	0	0	0	0	0	0	0	0	0	0
Haloferax	0.009823	0.02367	0.01273	0	0	0.007724	0.001069	0.000553	0	0.001621	0	0	0	0	0	0	0	0	0	0	0	0	0	0	0	0	0	0.003365	0	0	0.0001738	0.01656	0	0	0	0	0	0	0	0	0	0	0	0	0.0001577	0	0	0	0
Halogeometricum	0	0.01184	0	0	0	0	0	0.0001106	0	0	0	0	0	0	0	0	0	0	0	0	0	0	0	0	0	0	0	0	0	0	8.689e-05	0	0	0	0	0	0	0	0	0	0	0	0	0	0	0	0	0	0
Halohasta	0	0	0.004245	0	0	0	6.684e-05	0.0001106	0.005366	0	0	0	0	0	0	0	0	0	0	0	0	0	0	0	0	0	0	0	0	0	0	0	0	0	0	0	0	0	0	0	0	0	0	0	0	0	0	0	0
Halomicrobium	0	0	0	0	0	0	0.0002005	0.0004424	0	0.00108	0	0.03982	0.02444	0	0	0	0.00519	0	0	0	0	0	0	0	0	0	0	0	0	0	0	0	0	0	0	0	0	0	0	0	0	0	0	0	0.0006306	0	0	0	0
Halomicronema	0	0.01184	0.00849	0	0.01463	0	0.0004011	0.0003318	0	0.0005402	0	0	0	0	0	0	0	0	0.00702	0	0	0	0	0	0	0	0	0	0	0	0.0002607	0	0	0.0009153	0	0	0	0	0.01437	0	0	0	0	0	0.0009459	0	0.02976	0	0
Halomonas	0.05894	0.1065	0.04669	0.07852	0.08781	0.06952	0.0397	0.05088	0.005366	0.09723	0.05731	0	0.02444	0	0	0	0.02076	0.0351	0.04914	0	0.01605	0	0.05074	0	0	0	0.1009	0.01346	0.02632	0.0603	0.02476	0.03311	0	0.0659	0.07465	0	0	0.03704	0.01437	0	0.02114	0	0.008666	0	0.07851	0.06086	0	0.0162	0
Haloplanus	0	0.01184	0	0.004619	0	0.007724	6.684e-05	0.0001106	0	0.001621	0	0	0.02444	0	0	0	0	0	0	0	0.008024	0	0.05074	0	0	0	0	0	0	0	0	0	0	0.002746	0	0	0	0	0	0	0	0	0	0	0	0	0	0.005399	0
Haloprofundus	0	0	0	0.004619	0	0	6.684e-05	0.0001106	0	0	0	0	0	0	0	0	0	0	0	0	0	0	0	0	0	0	0	0	0	0	8.689e-05	0	0	0	0	0	0	0	0	0	0	0.02236	0	0	0	0	0	0	0
Halopteris	0	0	0	0.004619	0	0	0	0	0	0	0	0	0	0	0	0	0	0	0	0	0	0	0	0	0	0	0	0	0	0	0	0	0	0	0	0	0	0	0	0	0	0	0	0	0	0	0	0	0
Halopteris	0	0	0	0	0	0	0	0	0	0	0	0	0	0	0	0	0	0	0	0	0	0	0	0	0	0	0	0	0	0	0	0	0	0	0	0	0	0	0.01437	0	0	0	0	0	0	0	0	0	0
Haloquadratum	0	0	0.004245	0	0	0	0	0	0	0	0	0	0	0	0	0	0	0	0	0	0	0	0	0	0	0	0	0	0	0	0.002346	0	0	0	0	0	0	0	0	0	0.01057	0	0	0	0	0	0	0	0
Halorhabdus	0.009823	0	0.004245	0.004619	0	0.007724	0.0001337	0.0003318	0	0	0	0	0	0	0	0	0	0	0	0	0	0	0	0	0	0	0	0	0	0	8.689e-05	0	0	0	0	0	0	0	0	0	0	0	0	0	0	0	0	0	0
Halorhodospira	0	0	0	0.009237	0	0	0.0006684	0.0003318	0	0.00108	0	0	0	0	0	0	0	0	0	0	0	0	0	0	0	0	0	0	0	0	0.0006082	0	0	0	0	0	0	0	0	0	0	0	0	0	0.0006306	0	0	0	0
Halorientalis	0	0	0.004245	0.004619	0	0	0.0001337	0	0	0	0	0	0	0	0	0	0	0	0	0	0.008024	0	0	0	0	0	0	0	0	0	0.0002607	0	0	0	0	0	0	0	0	0	0	0	0	0	0	0	0	0	0
Halorubrum	0.01965	0.01184	0	0.004619	0.01463	0.02317	0.0004679	0.001106	0.005366	0.002161	0	0	0	0	0	0	0	0	0.00702	0.05043	0	0	0	0	0	0	0.05043	0	0	0	0.0003475	0	0	0.0009153	0.03733	0	0.03039	0	0.01437	0	0	0	0	0	0.0003153	0	0	0	0.03744
Halorussus	0	0	0	0.004619	0	0.007724	0	0.0001106	0	0	0	0	0	0	0	0	0	0	0	0	0	0	0	0	0	0	0	0	0	0	8.689e-05	0.01656	0	0	0	0	0	0	0	0	0	0	0	0	0	0	0	0	0
Halostagnicola	0	0	0	0	0	0.007724	6.684e-05	0	0	0	0	0	0	0	0	0	0	0	0	0	0	0	0	0	0	0	0	0	0	0	0.0005213	0	0	0	0	0	0	0	0	0	0	0	0	0	0	0	0	0	0
Halostella	0	0.01184	0	0	0	0.007724	0.0001337	0	0	0	0	0	0	0	0	0	0	0	0	0	0	0	0	0	0	0	0	0	0	0	0	0	0	0	0	0	0	0	0	0	0	0	0	0	0	0	0	0	0
Halosydna	0	0.01184	0	0	0	0	0	0	0	0	0	0	0	0	0	0	0	0	0	0	0	0	0	0	0	0	0	0	0	0	0	0	0	0	0	0	0	0	0	0	0	0	0	0	0	0	0	0	0
Halotalea	0	0.01184	0.004245	0	0	0	0.001738	0.001327	0	0.003781	0	0	0	0	0	0	0	0	0	0	0	0	0	0	0	0	0	0	0	0	0.001216	0	0	0.001831	0	0	0	0	0	0	0	0.02236	0	0	0.0007883	0	0	0	0
Haloterrigena	0	0.02367	0	0.004619	0	0	0.0004679	0.0006636	0	0	0	0	0	0	0	0	0	0	0	0	0.008024	0	0	0	0	0	0	0	0	0	0.0004344	0	0	0	0	0	0	0	0	0	0	0	0	0	0.0003153	0	0	0	0
Halothece	0.009823	0.01184	0.00849	0.004619	0.01463	0.007724	0.0003342	0.001548	0.02146	0.002161	0	0.03982	0	0	0	0	0.00519	0.0351	0	0	0	0	0	0	0	0	0	0	0	0	0.0004344	0.01656	0	0	0	0	0	0	0.01437	0	0	0	0	0	0.001734	0	0.05952	0	0
Halothermothrix	0.009823	0.02367	0.01273	0.004619	0	0.007724	0.0001337	0.001217	0.01073	0.0005402	0	0	0.02444	0	0.02782	0	0.00519	0	0	0	0	0.02071	0	0	0	0	0	0	0	0	0.0006951	0	0	0	0.03733	0	0.03039	0	0	0	0.01057	0	0	0	0.0009459	0.1217	0	0	0
Halothiobacillus	0	0	0	0	0	0	0.001337	0.002323	0	0.003781	0	0	0	0	0	0	0.00519	0	0.01053	0	0	0	0	0	0	0	0	0.003365	0	0	0.001998	0	0	0.002746	0.03733	0	0	0	0	0	0	0	0	0	0.006464	0	0	0	0
Halovivax	0	0	0	0	0	0	0	0	0	0	0	0	0	0	0	0	0	0	0.00351	0	0.008024	0	0	0	0	0	0	0.003365	0	0	0	0	0	0	0	0	0	0	0	0	0	0	0	0	0	0	0	0	0
Halydictyon	0	0	0	0	0	0	0	0	0	0	0	0	0	0	0	0	0	0	0	0.05043	0	0	0	0	0	0	0	0	0	0	0	0	0	0	0	0	0	0	0	0	0	0	0	0	0	0	0	0	0
Hanrivervirus	0	0	0	0	0	0	0	0	0.01073	0	0	0	0	0	0	0	0	0	0	0	0	0	0	0	0	0	0	0	0	0	0	0	0	0	0	0	0	0	0	0	0	0	0	0	0	0	0	0	0
Hapavirus	0.009823	0	0.004245	0	0	0	0	0	0	0	0	0	0	0	0	0	0	0	0	0	0	0	0	0	0	0	0	0	0	0	8.689e-05	0	0	0	0	0	0	0	0	0	0	0.02236	0	0	0	0	0	0	0
Hapunavirus	0	0	0	0	0	0.007724	0	0	0	0.0005402	0	0	0	0	0	0	0	0	0	0	0	0	0.05074	0	0	0	0	0	0	0	0.0002607	0	0	0	0.03733	0	0	0	0	0	0	0	0	0	0	0.06086	0	0	0
Haraldiophyllum	0	0	0	0.004619	0	0	0	0.0001106	0	0	0	0	0	0	0	0	0	0	0	0	0	0	0.05074	0	0	0	0	0	0	0	0	0	0	0	0	0	0	0	0	0	0	0	0	0	0.0006306	0	0	0	0
Harrimania	0	0	0	0	0	0	0	0	0	0	0	0	0	0	0	0	0	0	0	0	0	0	0	0	0	0	0	0	0	0	0	0	0	0	0	0	0	0	0	0	0	0	0	0	0	0	0.02976	0	0
Hartmanivirus	0	0	0	0	0	0.007724	0	0	0	0	0	0	0	0	0	0	0	0	0	0	0	0	0	0	0	0	0	0	0	0	0	0	0	0	0	0.04296	0	0	0	0	0	0	0	0	0	0	0	0	0
Hartmannibacter	0	0	0	0.004619	0.01463	0	0.0008021	0.0002212	0	0.0005402	0	0	0.02444	0	0	0	0	0	0	0	0	0	0	0	0	0	0	0	0	0	0	0	0	0.002746	0	0	0	0	0.01437	0	0	0	0.008666	0	0	0	0	0	0
Harveyella	0	0	0	0	0	0	0	0	0	0	0	0	0.02444	0	0	0	0	0	0	0	0	0	0	0	0	0	0	0	0	0	0	0	0	0	0	0	0	0	0	0	0	0	0	0	0	0	0	0	0
Hathewaya	0.009823	0	0.04669	0.04619	0	0.04635	0.005949	0.0009954	0.005366	0.002161	0	0	0.02444	0	0	0	0	0	0.00351	0.05043	0	0.02071	0.05074	0	0	0	0	0	0	0	0.000782	0	0	0.0009153	0.03733	0	0.06077	0	0	0	0.074	0	0	0	0.0001577	0.1217	0.02976	0.005399	0
Hebeloma	0	0	0.004245	0	0	0	0	0	0	0	0	0	0	0	0	0	0	0	0	0	0	0	0	0	0	0	0	0	0	0	8.689e-05	0	0	0	0	0	0	0	0	0	0	0	0	0	0	0	0	0	0
Heleopera	0	0	0	0	0	0	0	0	0	0	0	0	0	0	0	0	0	0	0	0	0	0	0	0	0	0	0	0	0	0	0	0.01656	0	0	0	0	0	0	0	0	0	0	0	0	0	0	0	0	0
Helicobacter	0.4322	0.1894	0.433	0.3741	0.3805	0.3862	0.006617	0.01593	0.06975	0.01567	0.1146	0.07965	0.1222	0.1552	0.1113	0.07138	0.05709	0.2457	0.0351	0.6556	0.1685	0.1242	0.3044	0.3871	0	0.2556	0.1513	0.02355	0.1316	0.1206	0.01529	0.03311	0.1491	0.01556	0.3359	0.4725	0.1823	0.4074	0.2156	0.06448	0.09515	0.04471	0.06933	0.2813	0.02176	0.4869	0.2083	0.03779	0.1872
Heliobacterium	0	0	0	0	0	0.007724	0.0002674	0.0001106	0	0.001621	0	0	0	0	0.02782	0	0	0	0	0	0	0	0	0.06452	0	0	0	0	0	0	0.0009557	0	0	0	0	0	0	0	0	0	0	0	0	0	0.0001577	0	0	0	0
Heliocidaris	0	0	0	0	0	0	0	0	0	0	0	0	0	0	0	0	0	0	0	0	0	0	0	0	0	0	0	0	0.02632	0	0	0	0	0	0	0	0	0	0	0	0	0	0	0	0	0	0	0	0
Helminthocladia	0.009823	0	0	0	0	0	0	0	0	0	0	0	0	0	0	0	0	0	0	0	0	0	0	0	0	0	0	0.003365	0	0	0	0	0	0	0	0	0	0	0	0	0	0	0	0	0.0001577	0	0	0	0
Helminthora	0.009823	0	0.004245	0	0	0	6.684e-05	0	0	0	0	0	0	0	0	0	0	0	0	0	0	0	0	0	0	0	0	0	0	0	0	0	0	0	0	0	0	0	0	0	0	0	0	0	0	0	0	0	0
Helobdella	0.1375	0.07102	0.1231	0.07852	0.1024	0.1004	0.002339	0.003871	0.02146	0	0.05731	0.07965	0.04888	0.03879	0.02782	0	0.02076	0.2106	0.00702	0.2017	0.04814	0.04142	0.2537	0.06452	0	0.1278	0.353	0.01346	0.02632	0	0.008341	0.01656	0	0.005492	0.07465	0.08591	0.06077	0.07407	0.02874	0.03224	0.04229	0	0.01733	0.211	0.002995	0.1217	0.2679	0.04319	0.1123
Helsingorvirus	0	0	0.00849	0	0	0	0	0	0	0	0	0	0	0	0	0	0	0	0	0	0	0	0	0	0	0	0	0	0	0	0	0	0	0	0	0	0	0	0	0	0	0	0	0	0	0	0	0	0
Hemicentrotus	0	0	0.004245	0	0	0	0	0	0	0	0	0	0	0	0	0	0	0	0	0	0.008024	0	0	0	0	0	0	0	0	0	0	0	0	0	0	0	0	0	0	0	0	0	0	0	0	0	0	0	0
Hemileia	0	0	0.02122	0.01847	0	0.01545	0	0.0001106	0	0.0005402	0	0	0	0	0	0	0.00519	0	0	0	0.008024	0.02071	0	0	0	0	0	0	0	0	8.689e-05	0	0	0	0	0.04296	0	0	0	0	0	0	0	0	0	0	0	0.005399	0
Hemipristicola	0	0	0	0	0	0	0	0	0	0	0	0	0	0	0	0	0	0	0	0	0	0	0	0	0	0	0	0	0	0.03015	0	0	0	0	0	0	0	0	0	0	0	0	0	0	0	0	0	0	0
Hemiselmis	0.009823	0	0.01273	0.004619	0	0	6.684e-05	0.0002212	0	0	0	0	0	0	0	0	0	0	0	0	0	0	0	0	0	0	0	0	0	0	0.0001738	0	0	0.0009153	0	0	0	0	0	0	0	0	0	0	0	0	0	0	0
Hendrixvirus	0	0	0	0	0	0	0.001404	0.0001106	0.01073	0.00108	0	0	0	0	0	0	0	0	0	0	0	0	0	0	0	0	0	0	0	0	0.0002607	0.01656	0	0.0009153	0	0	0	0	0	0	0	0	0	0	0.0001577	0	0	0	0
Henneguya	0	0	0	0.009237	0	0	0	0	0	0	0	0	0	0	0	0	0	0	0	0	0	0	0	0	0	0	0	0	0	0	0	0	0	0	0	0	0	0	0	0	0	0	0	0	0	0	0	0	0
Hepacivirus	0.009823	0.01184	0.02547	0.01847	0.01463	0.007724	0.0001337	0.0004424	0.005366	0	0	0	0	0	0	0	0	0	0	0	0.008024	0	0.05074	0	0	0	0	0	0	0	0.0003475	0	0	0	0	0	0.03039	0	0.01437	0	0	0	0	0	0.0001577	0.06086	0	0	0.03744
Hepatovirus	0	0	0.00849	0	0.01463	0	0	0.0001106	0	0	0	0	0	0	0	0	0	0	0	0	0	0	0	0	0	0	0	0	0	0	8.689e-05	0	0	0	0	0	0	0	0	0	0	0	0	0	0	0	0.02976	0	0
Herbaspirillum	0.009823	0.03551	0.00849	0.03695	0	0.02317	0.01357	0.01681	0	0.02647	0.02865	0.03982	0.02444	0.03879	0	0	0.02076	0	0.01404	0.05043	0	0	0.05074	0	0	0	0	0.003365	0	0.03015	0.007298	0.03311	0	0.01464	0.03733	0.04296	0	0	0	0	0	0.02236	0	0	0.01309	0	0	0.005399	0
Herbinix	0.01965	0	0	0.02309	0.01463	0.02317	0.0004679	0.000553	0	0.00108	0	0.03982	0	0.03879	0	0	0	0	0.00351	0	0	0	0	0	0	0	0	0.00673	0	0	0.0006082	0	0	0	0	0.04296	0.03039	0.03704	0	0	0	0	0.008666	0	0.0003153	0	0.02976	0.005399	0
Herminiimonas	0.009823	0	0.004245	0.004619	0	0.007724	0.001805	0.003429	0	0.01026	0	0	0.02444	0	0	0	0.01038	0	0.00351	0	0.01605	0	0	0	0	0	0	0	0	0	0.004692	0	0	0.004576	0	0	0	0	0	0	0	0	0	0	0.007568	0	0	0	0.03744
Herpetosiphon	0	0.01184	0	0.004619	0	0	0.0006684	0.000553	0	0.003241	0	0	0.04888	0	0	0	0	0	0	0	0	0	0	0	0	0	0	0	0	0.03015	0.001043	0	0	0	0.03733	0	0	0	0	0	0	0	0	0	0.001577	0	0	0	0
Herposiphonia	0	0	0.00849	0	0	0	0	0	0	0	0	0	0	0	0.02782	0	0	0	0	0.05043	0	0	0	0	0	0	0	0	0	0	0	0	0	0	0	0	0.03039	0	0	0	0	0	0	0	0	0	0	0	0
Heterobasidion	0.03929	0	0.0382	0.01847	0.01463	0.02317	0.0006016	0.0004424	0	0.0005402	0	0	0	0	0	0	0.00519	0	0	0.1009	0.008024	0.02071	0	0	0	0	0	0.003365	0	0	0.0003475	0.01656	0	0.0009153	0.07465	0	0.03039	0.03704	0.01437	0.01612	0.01057	0	0	0.07032	0.0006306	0.06086	0	0	0.03744
Heterocapsa	0	0	0	0	0	0.007724	0	0	0	0	0	0	0	0	0	0	0	0	0	0	0	0	0	0	0	0	0	0	0	0	0	0	0	0	0	0	0	0	0	0	0	0	0	0	0	0	0	0	0
Heterodera	0	0	0.00849	0.004619	0	0	0	0	0	0	0	0	0	0	0	0	0	0	0	0	0	0	0	0.06452	0	0	0	0	0	0	0	0	0	0.004576	0	0	0	0	0	0	0	0	0	0	0	0	0	0	0
Heterodermia	0	0.01184	0.004245	0	0	0	0	0	0	0	0.02865	0	0	0	0	0	0	0	0	0	0	0.02071	0	0	0	0	0	0	0	0	0	0	0	0.001831	0.03733	0	0	0	0	0	0	0	0	0	0	0.06086	0	0	0
Heterokrohnia	0	0	0	0	0	0	0	0	0	0	0	0	0	0	0	0	0	0	0	0	0.008024	0	0	0	0	0	0	0	0	0	0	0	0	0	0	0	0	0	0	0	0	0	0	0	0	0	0	0.005399	0
Heterorhabditis	0.009823	0	0	0	0	0	0	0	0	0	0	0	0	0	0	0	0	0	0	0	0	0	0	0	0	0	0	0	0	0	0	0	0	0	0	0	0	0.03704	0	0	0	0	0	0	0	0	0	0	0
Heterosigma	0	0	0	0	0	0.007724	0	0.0001106	0	0	0	0	0	0	0	0	0	0	0	0	0	0	0	0	0	0	0	0	0	0	0	0	0	0	0	0	0	0	0	0	0	0	0	0	0	0	0	0	0
Heterostelium	0.03929	0.05919	0.07641	0.09699	0.08781	0.139	0.001337	0.00365	0.0161	0.005942	0.02865	0.1195	0.04888	0.03879	0.02782	0	0.00519	0.0702	0.01053	0	0.008024	0.04142	0.1015	0.06452	0	0.0639	0.2017	0.00673	0.05265	0	0.003649	0.01656	0	0.0009153	0.07465	0.08591	0.09116	0.1481	0.02874	0.03224	0.02114	0.04471	0.01733	0.07032	0.005203	0.06086	0.02976	0.0162	0.1123
Hildenbrandia	0.009823	0	0	0	0	0	6.684e-05	0	0	0	0	0	0	0	0	0	0	0	0	0	0	0	0	0	0	0	0	0	0	0	8.689e-05	0	0	0	0	0	0	0	0	0	0	0	0	0	0	0	0	0	0
Hippea	0.01965	0	0.02547	0.004619	0	0.01545	0.0002005	0.0004424	0.005366	0	0.02865	0.07965	0.02444	0.03879	0	0	0	0.0702	0.00351	0	0.008024	0	0.05074	0.06452	0	0.0639	0	0.00673	0	0	0.0004344	0	0	0	0.03733	0	0	0	0	0.03224	0	0	0	0	0.0003153	0.06086	0	0	0
Hirschia	0.009823	0.02367	0.01698	0.01847	0	0.007724	0.0008689	0.001327	0	0.001621	0	0	0	0	0	0	0.00519	0	0.00351	0	0	0	0	0	0	0	0	0.00673	0	0	0.001043	0	0	0.0009153	0	0	0	0	0	0	0	0	0	0	0.00205	0	0	0	0
Hirsutella	0	0	0.004245	0	0	0	6.684e-05	0	0	0	0	0	0	0	0	0	0	0	0	0	0	0	0	0	0	0	0	0	0	0	0	0	0	0	0	0.04296	0	0	0	0	0	0	0	0	0	0	0	0	0
Hirudo	0	0	0	0	0	0	0	0	0	0	0	0	0	0	0	0	0	0	0	0	0	0	0	0	0	0	0.05043	0	0	0	0	0	0	0	0	0	0	0	0	0	0	0	0	0	0	0	0	0	0
Histomonas	0	0	0.004245	0	0	0	0	0	0	0.0005402	0	0	0	0	0	0	0	0	0	0	0	0	0	0	0	0	0	0	0	0	0	0	0	0	0	0	0	0	0	0	0	0	0	0	0	0	0	0	0
Histophilus	0.02947	0.01184	0.02971	0.01847	0	0.01545	0.006751	0.002765	0.005366	0.01026	0	0	0	0	0	0	0.00519	0.0351	0.00351	0	0	0	0	0.06452	0	0	0	0	0	0.0603	0.002085	0	0	0.005492	0	0.08591	0	0	0	0	0	0	0	0	0.006622	0	0	0.005399	0
Histoplasma	0.009823	0.02367	0.00849	0.01386	0	0.007724	0.0002005	0.000553	0.005366	0.00108	0.02865	0	0	0	0	0	0.00519	0	0.00351	0.05043	0	0	0	0	0	0	0	0	0	0	0.0004344	0	0	0.001831	0	0	0	0	0.01437	0	0	0	0	0	0.0006306	0	0	0	0
Hoeflea	0.01965	0	0.00849	0	0	0	0.0005347	0.0003318	0	0.0005402	0	0	0	0	0	0	0	0	0	0	0	0	0	0	0	0	0	0	0	0.03015	0.0003475	0	0	0.0009153	0	0	0	0	0	0	0.01057	0	0	0	0.000473	0	0	0	0
Hofstenia	0	0	0	0.004619	0	0	0	0	0.005366	0	0	0	0	0	0	0	0	0	0	0	0	0	0	0	0	0	0	0	0	0	0	0	0	0	0	0	0	0	0	0	0	0	0	0	0	0	0	0	0
Hokovirus	0.01965	0.01184	0.02547	0.009237	0.01463	0.007724	0.0004011	0.0008848	0.01073	0	0	0	0	0	0.02782	0	0	0.0351	0.00351	0	0.02407	0.02071	0.05074	0	0	0.0639	0.05043	0.00673	0	0.0603	0.0005213	0.01656	0	0.0009153	0.03733	0	0.06077	0	0	0	0	0	0	0	0.0003153	0.1826	0	0	0
Holospora	0	0	0	0	0	0	0	0	0	0	0	0	0	0	0	0	0	0	0	0	0	0	0	0	0	0	0	0	0	0	0	0	0	0	0	0	0	0	0	0	0	0	0	0	0	0	0	0.005399	0
Holothuria	0	0	0.004245	0.009237	0	0.007724	0	0.0001106	0	0	0	0	0	0	0	0	0	0	0	0	0	0	0	0	0	0	0	0	0	0.03015	0	0	0	0	0	0	0	0	0	0	0	0	0	0	0	0	0	0	0
Homalogaster	0	0	0	0	0	0	0	0	0	0	0	0	0	0	0	0	0	0	0	0	0	0	0	0	0	0	0	0	0	0	0	0.01656	0	0	0	0	0	0	0	0	0	0	0	0	0	0	0	0	0
Hommersandiophycus	0	0	0	0	0.01463	0	0	0	0	0	0	0	0	0	0	0	0	0	0	0	0	0	0	0	0	0	0	0	0	0	0	0	0	0	0	0	0	0	0	0	0	0	0	0	0	0	0	0	0
Hoploplana	0	0	0	0	0	0	0	0	0	0	0	0	0	0	0	0	0	0	0	0	0	0	0	0	0	0	0	0	0	0	0	0	0	0	0	0	0	0	0	0	0	0	0	0.07032	0	0	0	0	0
Hormiphora	0.009823	0	0	0	0	0	0	0	0	0	0	0	0	0	0	0	0	0	0	0	0	0	0	0	0	0	0	0	0	0	0	0	0	0	0	0	0	0	0	0	0	0	0	0	0	0	0	0	0
Hormogaster	0	0	0	0	0	0	0	0	0	0	0	0	0	0	0	0	0	0	0	0	0	0	0	0	0	0	0	0	0	0	0	0	0	0	0	0	0	0	0	0	0	0	0	0	0	0	0	0.005399	0
Horwuvirus	0	0	0	0	0.01463	0	0	0	0	0	0	0	0	0	0	0	0	0	0	0	0	0	0	0	0	0	0	0	0	0	0	0	0	0	0	0	0	0	0	0	0	0	0	0	0	0	0	0	0
Hostuviroid	0	0	0	0	0	0.007724	0	0.0002212	0	0	0.02865	0	0	0	0	0	0	0	0	0	0	0	0	0	0	0	0.05043	0	0	0	8.689e-05	0	0	0	0	0.04296	0	0	0	0	0	0	0	0	0	0	0	0	0
Hoyosella	0	0.01184	0	0	0.01463	0	0.0004011	0.0008848	0	0	0	0	0	0	0	0.07138	0	0	0.00351	0	0	0	0	0	0	0	0	0	0	0	0.0001738	0	0	0	0	0	0	0	0	0	0	0	0	0	0.0001577	0	0	0	0
Hpunavirus	0	0	0	0	0	0	6.684e-05	0.003207	0	0	0	0	0	0	0	0	0	0	0	0	0	0	0	0	0	0	0	0	0	0	0.0005213	0	0	0	0	0	0	0	0	0	0	0	0	0	0	0	0	0	0
Humibacter	0	0.01184	0.00849	0	0.01463	0.007724	0.0002005	0.0001106	0	0.002161	0	0	0	0	0	0.07138	0	0	0	0	0	0	0	0	0	0	0	0	0	0	8.689e-05	0	0	0	0	0	0	0	0	0	0	0.02236	0	0	0.0001577	0	0	0	0
Hungateiclostridium	0.04912	0.04735	0.09339	0.1062	0.161	0.09269	0.002406	0.003871	0.01073	0.002701	0	0.1195	0.04888	0.03879	0.02782	0	0	0.0702	0.00351	0	0.008024	0.06212	0	0	0	0.0639	0.05043	0.01009	0	0.0603	0.003475	0.03311	0	0.0009153	0	0.08591	0.03039	0.1481	0.08623	0.01612	0	0.02236	0.008666	0	0.001577	0	0.05952	0.005399	0.03744
Hungatella	0	0.04735	0.03396	0.009237	0.01463	0.007724	0.0006684	0.000553	0.01073	0.00108	0	0	0	0.03879	0	0	0	0	0	0	0.008024	0	0	0	0	0	0	0.003365	0	0	0.001564	0	0	0	0.07465	0	0	0	0.01437	0	0	0	0	0	0	0	0	0.005399	0
Hyaloperonospora	0.009823	0	0.01698	0.01386	0	0	0.0002674	0.0003318	0	0	0	0.03982	0	0.03879	0	0	0.00519	0	0	0	0.008024	0	0	0	0	0	0	0	0	0.0603	0.001651	0	0	0.0009153	0	0	0.03039	0	0.01437	0	0.01057	0	0	0	0	0	0	0	0
Hyalophysa	0	0	0.004245	0	0	0	0	0	0	0	0	0	0	0	0	0	0	0	0	0	0	0	0	0	0	0	0	0	0	0	0	0	0	0	0	0	0	0	0	0	0	0	0	0	0	0	0	0	0
Hyaloscypha	0.02947	0.02367	0.00849	0.01386	0.02927	0.02317	0.0008021	0.001327	0.005366	0.00108	0.02865	0	0.02444	0	0	0	0	0	0	0.05043	0.008024	0	0	0.06452	0	0.1278	0	0	0	0.03015	0.0006951	0.01656	0	0.0009153	0.03733	0	0	0	0	0.03224	0.02114	0.02236	0.008666	0	0.001104	0.1217	0.02976	0	0
Hydatigera	0	0	0	0.004619	0	0	0	0	0	0	0	0	0	0	0	0	0	0	0	0	0	0	0	0	0	0	0	0	0	0	0	0	0	0	0	0	0	0	0	0	0	0	0	0	0	0	0	0	0
Hydnellum	0	0	0	0	0	0	0	0	0	0	0	0	0	0	0	0	0	0	0.00351	0	0	0	0	0	0	0	0	0	0	0	0	0	0	0	0	0	0	0	0	0	0	0	0	0	0	0	0	0	0
Hydnoporia	0	0	0	0	0.01463	0	0	0	0	0	0	0	0	0	0	0	0	0	0	0	0	0	0	0	0	0	0	0	0	0	0	0	0	0	0	0	0	0	0	0	0	0	0	0	0	0	0	0	0
Hydra	0.2554	0.1657	0.2038	0.157	0.2049	0.139	0.00254	0.004866	0.02683	0.003781	0.08596	0.1195	0.04888	0.03879	0.02782	0.07138	0.00519	0.1404	0.01755	0.05043	0.02407	0.04142	0.2029	0.06452	0	0.1278	0.2521	0.01346	0.05265	0.1507	0.007298	0	0.0497	0.003661	0.112	0.08591	0.09116	0.1852	0.1293	0.1128	0.03172	0.1118	0.01733	0.07032	0.003941	0.1217	0.2083	0.02159	0.2246
Hydractinia	0.05894	0.02367	0.03396	0.04619	0.1024	0.03862	0.0002005	0.000553	0.005366	0.0005402	0.02865	0.03982	0.02444	0	0	0.07138	0.01038	0	0.00702	0.05043	0.01605	0	0	0	0	0.0639	0.05043	0	0	0.03015	0.00139	0	0	0	0	0	0.03039	0.07407	0.05749	0	0	0.04471	0.008666	0	0.0003153	0	0.05952	0.0162	0.07488
Hydrogenimonas	0	0	0	0	0	0	0.0002674	0.0001106	0	0	0	0	0	0	0	0	0	0	0	0	0	0	0	0	0	0	0	0	0	0	0	0	0	0	0	0	0	0	0	0	0	0	0.008666	0	0.0001577	0	0.02976	0	0
Hydrogenobacter	0.01965	0.01184	0	0	0.01463	0.007724	0	0.0001106	0	0	0	0	0	0	0	0	0	0.0351	0	0	0	0	0	0	0	0	0	0	0	0.03015	0	0	0	0.001831	0	0	0	0	0	0	0	0	0	0	0.0003153	0	0	0	0
Hydrogenobaculum	0	0.01184	0.02122	0.02771	0.01463	0.0309	0.0003342	0.0006636	0	0.0005402	0	0.03982	0	0	0.02782	0	0	0.0351	0	0.05043	0	0.02071	0	0	0	0	0.05043	0	0	0	0.0002607	0	0	0.001831	0	0	0	0	0.04312	0	0	0	0.008666	0.07032	0	0	0	0	0
Hydrogenophaga	0.02947	0.03551	0.01273	0.02309	0.02927	0.02317	0.004946	0.006525	0.005366	0.009723	0	0	0	0.03879	0.02782	0	0.00519	0.0351	0.02457	0	0	0	0	0.06452	0	0	0	0.00673	0	0.03015	0.004171	0	0	0.01281	0	0	0.03039	0	0	0	0	0.04471	0	0.07032	0.005676	0	0	0.005399	0
Hydrogenophilus	0	0.01184	0	0	0	0	0.0004679	0.0003318	0	0.00108	0	0	0	0	0	0	0	0	0	0	0	0	0	0	0	0	0	0	0	0	0.0003475	0	0	0	0	0	0	0	0	0	0	0	0	0	0.001577	0	0	0	0
Hydrogenovibrio	0	0.01184	0.01698	0.009237	0	0	0.003008	0.0073	0.0161	0.01188	0	0	0	0	0	0	0.00519	0	0.01053	0	0.008024	0.02071	0	0	0	0.0639	0.05043	0.003365	0	0	0.008949	0	0	0.01373	0	0.04296	0	0	0	0	0	0	0	0	0.01671	0.06086	0	0	0
Hydromonas	0	0	0.004245	0	0	0	0.0006684	0.002544	0	0.005402	0	0	0	0	0	0	0	0	0	0	0	0	0	0	0	0	0	0.003365	0	0	0.002259	0.01656	0	0	0	0	0	0	0	0	0.01057	0	0	0	0.007883	0	0	0	0
Hydropuntia	0	0	0.004245	0	0	0	0	0	0	0	0	0	0	0	0	0	0	0	0	0	0	0	0	0	0	0	0	0	0	0	0	0	0	0	0	0	0	0	0	0	0	0	0	0	0.0001577	0	0	0	0
Hyella	0	0	0	0	0	0	0	0	0	0	0	0	0	0	0	0	0	0	0	0	0	0	0	0	0	0	0	0	0	0	0	0	0	0	0	0	0	0	0	0	0	0	0	0	0	0	0	0	0
Hygrocybe	0	0	0	0	0	0	0	0	0	0	0	0	0	0	0	0	0	0	0	0	0	0	0	0	0	0	0	0	0	0	0	0	0	0	0	0	0	0	0	0	0	0	0	0	0	0	0	0.005399	0
Hygrophorus	0	0	0	0.004619	0	0	6.684e-05	0.0001106	0	0	0	0	0	0	0	0	0	0	0	0	0	0	0	0	0	0	0	0	0	0	0	0	0	0	0	0	0	0	0	0	0	0	0	0	0	0	0	0	0
Hylemonella	0	0	0.004245	0	0	0	0.0008021	0.0007742	0	0.0005402	0	0	0	0	0	0	0	0	0.00351	0	0	0	0	0	0	0	0	0	0	0	0	0	0	0.001831	0	0	0	0	0	0	0	0	0	0	0.0003153	0	0	0	0
Hymenagaricus	0	0	0	0	0	0	0	0	0	0	0	0	0	0	0	0	0	0	0	0	0	0	0	0	0	0	0	0	0	0	0	0.01656	0	0	0	0	0	0	0	0	0	0	0	0	0	0	0	0	0
Hymenaster	0	0	0	0.004619	0	0	0	0	0	0	0	0	0	0	0	0	0	0	0	0	0	0	0	0	0	0	0	0	0	0	0	0	0	0	0	0	0	0	0	0	0	0	0	0	0	0	0	0	0
Hymenobacter	0.07859	0.05919	0.07216	0.09237	0.02927	0.09269	0.006283	0.01217	0.005366	0.01134	0.02865	0.1593	0	0	0	0.07138	0	0	0.01755	0	0.0321	0	0.05074	0.06452	0	0	0.1009	0.003365	0	0	0.004084	0.06623	0	0.001831	0.03733	0	0	0	0.02874	0	0	0.1341	0	0.211	0.006464	0	0	0.005399	0.1123
Hymenochaete	0	0	0.004245	0	0	0	0	0	0	0	0	0	0	0	0	0	0	0	0	0	0	0	0	0	0	0	0	0	0	0	0	0	0	0	0	0	0	0	0	0	0	0	0	0	0	0	0	0	0
Hymenolepis	0.8644	0.58	0.9339	0.8083	0.922	1.02	0.009959	0.02356	0.1234	0.02107	0.4585	0.5177	0.1222	0.1939	0.1391	0.2855	0.06228	0.5265	0.0702	0.5043	0.2086	0.4556	0.964	0.7742	0	0.639	0.8069	0.07739	0.3422	0.2713	0.02832	0.08278	0.0497	0.02471	0.7465	0.6873	0.6989	0.8148	0.5174	0.04836	0.2537	0.1565	0.04333	0.211	0.01908	0.7304	0.5952	0.1404	0.5616
Hyperthermus	0	0	0.004245	0	0	0	0.0001337	0.0002212	0	0	0	0	0	0	0	0	0	0.0351	0	0	0	0	0	0	0	0	0	0	0	0.03015	0	0	0	0	0	0	0	0	0	0	0	0	0	0	0	0	0	0	0
Hyphomicrobium	0	0.03551	0.01273	0.004619	0	0	0.001136	0.001991	0.005366	0.002701	0	0	0	0	0	0	0	0	0	0	0	0	0	0	0	0	0	0	0	0	0.0004344	0.01656	0	0	0	0	0	0	0	0	0	0	0.008666	0	0.001734	0	0	0	0
Hyphomonas	0	0.01184	0	0.004619	0	0.007724	0.0007353	0.001217	0	0.002701	0.02865	0	0	0	0	0	0.00519	0	0	0	0	0	0	0	0	0	0	0	0	0	0.0009557	0.01656	0	0.0009153	0	0	0.03039	0	0	0	0.01057	0	0	0	0.00205	0	0	0	0
Hyphopichia	0.167	0.1657	0.1613	0.1478	0.2049	0.1159	0.002473	0.005972	0.02683	0.007562	0.05731	0.07965	0.02444	0.07758	0.02782	0.07138	0.01038	0.1053	0.0351	0.1009	0.02407	0.1242	0.05074	0.06452	0	0.0639	0.1513	0.003365	0.05265	0.0603	0.0113	0	0	0.002746	0.03733	0.04296	0	0.07407	0.02874	0.01612	0.06343	0.04471	0.026	0	0.005833	0.1826	0.2083	0.02699	0.1123
Hypnea	0	0	0	0.004619	0	0	0	0.0001106	0	0	0	0	0	0	0	0	0	0	0	0	0	0	0	0	0	0	0	0	0	0	0	0	0	0	0	0	0	0	0	0	0	0	0	0	0	0	0	0	0
Hypocrella	0	0	0	0	0	0	0	0	0	0	0	0	0	0	0	0	0	0	0	0	0	0	0	0	0	0	0	0	0	0	0	0	0	0	0	0	0	0	0	0	0	0	0	0	0	0	0	0	0
Hypogymnia	0	0	0	0	0.01463	0	0	0	0	0	0	0	0	0	0	0	0	0	0	0	0	0	0	0	0	0	0	0	0	0	0	0	0	0	0	0	0	0	0	0	0	0	0	0	0	0	0	0	0
Hypomyces	0	0	0	0	0	0	0	0	0	0	0	0	0	0	0	0	0	0	0	0	0	0	0	0	0	0	0	0	0	0	0	0	0	0	0	0	0	0.03704	0	0	0	0	0	0	0	0	0	0	0
Hypomyzostoma	0	0	0	0	0.01463	0	0	0	0	0	0	0	0	0	0	0	0	0	0	0	0	0	0	0	0	0	0	0	0	0	0	0	0	0	0	0	0	0	0	0	0	0	0	0	0	0	0	0	0
Hypovirus	0	0	0	0	0	0.007724	0	0	0	0	0	0	0	0	0	0	0	0	0	0	0	0	0	0	0	0	0	0	0	0	0	0	0	0	0	0	0	0	0	0	0	0	0	0	0	0	0	0	0
Hypoxylon	0	0	0	0	0	0	0	0	0	0	0	0	0	0	0	0	0	0	0	0	0	0	0	0	0	0	0	0	0	0	0	0	0	0	0	0	0	0	0	0	0	0	0.008666	0	0	0	0	0	0
Hypsizygus	0	0	0	0	0	0.007724	0	0	0	0	0	0	0	0	0	0	0	0	0	0	0	0	0	0	0	0	0	0	0	0	0	0	0	0	0	0	0	0	0	0	0	0	0.008666	0	0	0	0	0	0
Iapetusvirus	0	0	0	0	0	0	0.5985	0	0	0.004862	0	0	0	0	0	0	0	0	0	0	0	0	0	0	0	0	0.05043	0	0	0	0.0001738	0.01656	0	0	0.03733	0	0	0	0	0	0	0	0	0	0	0	0	0	0
Ichnovirus	0.009823	0	0.004245	0	0	0.007724	6.684e-05	0.0001106	0	0	0.02865	0	0	0	0	0	0	0	0	0	0	0	0	0.06452	0	0	0	0	0	0	0	0	0	0	0	0	0	0	0.01437	0	0.01057	0	0	0	0.0001577	0	0	0	0
Ichthyobacterium	0	0	0.00849	0.02771	0	0.007724	0.0001337	0.0006636	0	0.00108	0	0	0	0	0	0	0	0	0	0	0	0.02071	0	0	0	0	0	0	0	0	0.0004344	0	0	0	0.03733	0	0	0	0	0	0.01057	0.02236	0	0	0	0	0.02976	0	0
Ichthyophthirius	0.2554	0.1184	0.1401	0.1986	0.2195	0.1468	0.001404	0.004756	0.02683	0.01026	0.02865	0.07965	0.02444	0.03879	0	0	0.01038	0.0702	0.00351	0	0.0321	0.04142	0.1522	0.1935	0	0.2556	0.1009	0.00673	0.07897	0	0.00391	0.01656	0	0.003661	0.07465	0	0.1519	0.1481	0.07186	0.04836	0.05286	0.02236	0.01733	0	0.004414	0.06086	0.1488	0.02699	0.1123
Idaeovirus	0	0	0.004245	0	0	0	0	0	0	0	0	0	0	0	0	0	0	0	0	0	0	0	0	0	0	0	0	0	0	0	0	0	0	0	0	0	0	0.03704	0	0	0	0	0	0	0	0	0	0	0
Idiomarina	0	0	0.00849	0.004619	0	0.01545	0.008823	0.02555	0	0.01512	0	0	0	0	0.02782	0	0	0	0.02457	0.05043	0	0.02071	0	0	0	0	0	0	0	0	0.007385	0.01656	0	0.02197	0	0	0	0	0.01437	0	0	0	0	0	0.02034	0.06086	0	0	0
Iflavirus	0	0	0	0.004619	0	0	6.684e-05	0	0	0	0	0	0	0	0	0	0	0	0	0	0	0	0	0	0	0	0	0	0	0	0.0001738	0	0	0	0	0	0	0	0	0	0	0	0	0	0	0	0	0	0
Ignavibacterium	0.009823	0.01184	0.02122	0.01386	0	0.01545	0.0004011	0.001991	0.005366	0.001621	0	0	0	0	0	0	0	0	0	0	0.008024	0	0.05074	0	0	0	0	0	0	0	0.001825	0	0	0.0009153	0.03733	0	0	0	0	0	0.01057	0	0.008666	0	0.0007883	0	0	0	0
Ignicoccus	0	0	0.004245	0.009237	0	0	6.684e-05	0.0001106	0	0.0005402	0	0	0	0	0	0	0	0	0	0	0	0	0	0	0	0	0	0	0	0	0	0	0	0	0	0	0	0	0	0	0	0	0	0	0	0	0	0	0
Ignisphaera	0	0	0.01698	0.004619	0	0	0.0001337	0.0001106	0	0.00108	0	0.03982	0.04888	0.03879	0	0	0	0	0	0	0	0	0	0	0	0	0	0	0	0.03015	0	0	0	0	0	0	0.03039	0	0.01437	0	0	0	0	0	0.0001577	0	0.02976	0.0108	0
Ilumatobacter	0	0	0.004245	0	0	0.007724	0.0004011	0.0001106	0	0.002701	0	0	0	0	0	0	0	0	0	0	0	0	0	0	0	0	0	0	0	0	0.0003475	0	0	0	0	0	0	0	0	0	0	0	0	0	0	0	0	0	0
Ilyobacter	0.02947	0.02367	0.04669	0.01847	0.02927	0.01545	0.0008021	0.0007742	0.0161	0.00108	0	0	0	0	0.02782	0	0	0.0351	0	0	0	0.02071	0	0	0	0	0	0	0.02632	0	0.003562	0	0	0.0009153	0	0	0	0	0.01437	0	0.03172	0	0	0.07032	0.0007883	0	0.05952	0	0
Ilyonectria	0	0	0.004245	0	0	0.007724	0	0	0	0	0	0	0	0	0	0	0	0	0	0	0	0	0	0	0	0	0	0	0	0	0	0	0	0.0009153	0	0	0	0	0	0	0	0	0	0	0	0	0	0	0
Immundisolibacter	0	0.01184	0	0.009237	0.01463	0	0.0005347	0.001106	0	0	0	0	0	0	0	0	0	0	0	0	0	0	0	0	0	0	0	0	0	0	0	0.01656	0	0	0	0	0	0	0.01437	0	0.01057	0	0	0	0.0003153	0	0.02976	0	0
Incheonvrus	0	0	0.004245	0	0	0	0	0	0	0.0005402	0	0	0	0	0	0	0	0	0	0	0	0	0	0	0	0	0	0	0	0	0	0	0	0	0	0	0	0	0	0	0	0	0	0	0	0	0	0	0
Indioceanicola	0	0	0	0	0	0.007724	0.0004011	0.0003318	0	0	0	0	0	0	0	0	0	0	0	0	0	0	0	0	0	0	0	0	0	0	0.0003475	0.01656	0	0.001831	0	0	0	0.03704	0.01437	0	0	0	0	0	0.0003153	0	0	0	0
Indivirus	0	0	0.02122	0.004619	0	0.01545	0.0002674	0.0003318	0	0.0005402	0.08596	0	0.02444	0	0	0	0	0	0	0	0	0.02071	0.05074	0	0	0	0	0	0	0	0.0008689	0	0	0	0	0	0.03039	0	0	0.01612	0	0	0	0	0	0.06086	0	0	0.03744
Inhavirus	0	0	0	0	0	0	0	0	0	0	0	0	0	0	0	0	0	0	0	0	0	0	0	0	0	0	0	0	0	0	0.0002607	0	0	0	0	0	0.03039	0	0	0	0	0	0	0	0	0	0	0	0
Inhella	0	0	0	0	0	0	0.0006684	0.001106	0	0.00108	0	0	0	0	0	0	0	0	0	0.05043	0	0	0	0	0	0	0	0	0	0	0.0003475	0	0	0.0009153	0	0	0	0	0.01437	0	0	0.02236	0	0	0.0007883	0	0	0	0
Inkyuleea	0	0	0.004245	0	0	0	0	0	0	0	0	0	0	0	0	0	0	0	0	0	0	0	0	0	0	0	0.05043	0	0	0	8.689e-05	0	0	0	0	0	0.03039	0	0	0	0	0	0	0	0	0	0	0	0
Inocybe	0.01965	0	0.00849	0	0.01463	0.007724	0	0	0	0	0	0	0	0	0	0	0	0	0	0	0	0	0	0	0	0	0	0	0	0	0	0	0.0497	0	0.03733	0	0	0	0.01437	0	0	0	0	0	0	0	0	0	0
Intestinimonas	0.009823	0	0.004245	0.004619	0.01463	0	0.0003342	0.0004424	0	0.0005402	0.02865	0	0	0	0.02782	0	0.00519	0	0	0	0	0	0	0.06452	0	0	0	0	0	0	0.0003475	0	0	0	0	0.04296	0	0	0	0	0	0	0	0	0.0003153	0	0	0	0
Intrasporangium	0	0	0	0.009237	0	0.02317	0.0001337	0.0006636	0	0.00108	0	0	0	0	0	0	0	0	0.00702	0	0	0	0	0	0	0	0	0	0	0	8.689e-05	0.01656	0	0	0.03733	0	0	0	0	0	0	0.08943	0	0	0.0003153	0	0	0	0
Iodobacter	0.009823	0	0.00849	0.004619	0.02927	0.007724	0.001671	0.00376	0.005366	0.007022	0	0	0.02444	0	0	0	0	0	0	0	0	0	0	0	0	0	0.05043	0	0	0	0.002259	0	0	0.003661	0	0	0	0.03704	0	0.03224	0.01057	0	0	0	0.00804	0	0	0.005399	0.03744
Ipomovirus	0	0	0.004245	0	0	0	0	0	0	0	0	0	0	0	0	0	0	0	0	0	0	0	0	0	0	0	0	0	0	0	0	0	0	0	0	0	0	0	0	0	0	0	0	0	0	0	0	0	0
Ircinia	0	0	0	0	0	0	0	0	0	0	0	0	0	0	0	0	0	0	0	0	0	0	0	0	0	0	0	0	0	0	0	0	0	0	0	0	0	0	0.01437	0	0	0	0	0	0	0	0	0	0
Iridaea	0	0.01184	0	0	0	0	0	0	0	0	0	0	0	0	0	0	0	0	0	0	0	0	0	0	0	0	0	0	0	0	0	0	0	0	0	0	0	0	0	0	0	0	0	0	0	0	0	0	0
Iridovirus	0	0	0	0.004619	0	0	0	0.0002212	0	0	0	0	0	0	0	0	0.00519	0	0	0	0	0	0	0.06452	0	0	0	0	0	0	8.689e-05	0	0	0	0	0	0	0	0	0	0	0	0	0	0	0	0	0	0
Isoptericola	0.009823	0.02367	0	0.009237	0	0.007724	0.0004011	0.001327	0	0.003241	0	0	0	0	0	0.07138	0.00519	0.0351	0.00351	0	0.008024	0	0	0	0	0	0	0	0	0	0.0008689	0	0	0	0	0	0	0	0	0	0	0	0	0	0.001892	0	0	0	0
Isosphaera	0	0	0	0	0	0	6.684e-05	0.0004424	0	0	0	0	0	0	0	0	0	0	0	0	0	0	0	0.06452	0	0	0	0	0	0	0	0	0	0	0	0	0	0	0	0	0	0	0	0	0	0	0.02976	0	0
Isospora	0	0	0.004245	0	0	0	0	0	0	0	0	0	0	0	0	0	0	0	0	0	0	0	0	0	0	0	0	0	0	0	0	0	0	0	0	0	0	0	0	0	0	0	0	0	0	0	0	0	0
Isostichopus	0.009823	0	0	0	0	0	0	0	0	0	0	0	0	0	0	0	0	0	0	0	0	0	0	0	0	0	0	0	0	0	0	0	0	0	0	0	0	0	0	0	0	0	0	0	0	0	0	0	0
Ithacavirus	0	0	0	0	0	0.007724	0.0004679	0.0003318	0	0	0	0	0	0	0	0	0	0	0	0	0	0	0	0	0	0	0	0.003365	0	0	0.0002607	0	0	0	0	0	0	0	0	0	0	0	0	0	0.0007883	0	0	0	0
Izhakiella	0	0	0	0	0	0.01545	0.06457	0.005309	0	0.08265	0.02865	0	0	0	0	0	0.01038	0	0	0	0	0	0	0	0	0	0	0	0	0	0.002867	0.01656	0	0.04576	0	0	0	0	0.01437	0	0	0	0	0	0.004099	0	0	0	0
Izziella	0	0	0	0	0	0	0	0	0	0	0	0	0	0	0	0	0	0	0	0	0.008024	0	0	0	0	0	0	0	0	0.03015	0	0	0	0	0	0	0	0	0	0	0	0	0	0	0	0	0	0	0
Jaminaea	0.01965	0	0.01273	0	0.01463	0.02317	0.0002674	0.000553	0	0	0.02865	0	0.02444	0	0	0.07138	0	0	0	0	0	0	0	0.06452	0	0	0	0	0	0	0.001825	0	0	0	0.03733	0	0	0	0.02874	0.01612	0	0.02236	0.008666	0	0.0003153	0	0.05952	0	0
Janibacter	0	0.03551	0.00849	0.01847	0	0.02317	0.0004679	0.0009954	0	0.003781	0	0	0	0	0	0	0	0.0702	0.02106	0	0.008024	0	0	0	0	0	0	0	0.02632	0	0.0005213	0	0	0.001831	0	0	0	0	0	0	0	0.02236	0	0	0.0003153	0	0	0	0
Jannaschia	0.009823	0	0.004245	0	0	0	0.0006016	0	0	0.0005402	0	0	0	0	0	0	0	0	0	0	0	0	0	0	0	0	0	0	0	0	0.0001738	0	0	0.0009153	0	0	0	0	0	0	0	0	0	0.07032	0.0003153	0	0	0	0
Janthinobacterium	0.06876	0.1065	0.03396	0.08314	0.02927	0.04635	0.02079	0.242	0.005366	0.047	0	0.03982	0	0.03879	0	0	0.00519	0.0351	0.03159	0	0.01605	0.02071	0	0	0	0	0	0.2625	0	0	0.1408	0.09934	0	0.02837	0.03733	0.04296	0.06077	0.1481	0.3306	0	0	0.02236	0	0	0.03074	0	0.02976	0.03239	0
Jatrophihabitans	0	0	0.004245	0	0	0	0.0002674	0.0009954	0	0.0005402	0	0	0	0	0	0	0	0	0	0	0	0	0	0	0	0	0	0	0	0	0.0001738	0	0	0	0	0	0	0	0	0	0	0	0	0	0.0001577	0	0	0	0
Jenstvirus	0	0	0	0	0.01463	0	0	0	0	0	0	0	0	0	0	0	0	0	0	0	0	0	0	0	0	0	0	0	0	0	0	0	0	0	0	0	0	0	0	0	0	0	0	0	0	0	0	0	0
Jeongeupia	0	0.01184	0	0	0	0	0.001337	0.001548	0.005366	0.001621	0	0	0	0	0	0	0	0	0.00351	0	0	0	0	0	0	0	0	0	0	0	0.001216	0	0	0.003661	0	0	0	0	0	0	0	0.02236	0	0	0.001261	0	0	0	0
Jeotgalibaca	0.04912	0.03551	0.01698	0.02309	0	0.0309	0.001404	0.003539	0.02683	0.01512	0	0	0.04888	0	0	0	0.01038	0	0	0	0.008024	0	0	0	0.4505	0	0.05043	0.003365	0.05265	0	0.005908	0	0	0.001831	0.03733	0	0	0.03704	0	0	0.02114	0.02236	0.008666	0	0.004887	0	0.02976	0	0
Jeotgalibacillus	0	0	0.00849	0.01847	0.02927	0.007724	0.0004011	0.0007742	0	0.003241	0	0.03982	0	0	0	0	0	0	0	0	0.008024	0	0	0	0	0	0	0	0	0	0.001825	0	0	0	0	0	0	0.03704	0	0	0	0	0.008666	0	0.001261	0	0	0	0
Jesfedecavirus	0	0	0	0	0	0.007724	0	0	0	0	0	0	0.02444	0	0	0	0	0	0	0	0	0	0	0	0	0	0	0.003365	0	0	0	0	0	0	0	0.1289	0	0	0	0	0	0	0	0	0	0	0	0	0
Jiangella	0.009823	0.03551	0.01273	0.01847	0.01463	0.007724	0.0006684	0.001217	0.01073	0.007022	0.08596	0	0	0	0	0	0	0	0.01404	0	0	0	0	0	0	0	0	0.003365	0	0	0.0006082	0.03311	0	0.002746	0	0	0	0.03704	0	0	0	0.04471	0	0	0.001419	0	0	0	0
Jiaodavirus	0	0	0	0	0	0	6.684e-05	0.0006636	0	0	0	0	0	0	0	0	0	0	0	0	0	0.02071	0	0	0	0	0	0	0	0	0.00921	0	0	0	0	0	0	0	0.01437	0	0	0	0	0	0	0	0	0	0
Jilinvirus	0	0	0	0	0	0	0	0.0001106	0	0.001621	0	0	0	0	0	0	0	0	0	0	0	0	0	0	0	0	0	0	0	0	0.003997	0	0	0	0	0	0	0	0	0	0	0	0	0	0	0	0	0	0
Johnsonvirus	0	0	0	0	0	0	0.1706	0.003097	0	0	0	0	0	0	0	0	0	0	0	0	0	0	0	0	0	0	0	0.003365	0	0	0.0009557	0	0	0	0	0	0	0	0.05749	0	0	0	0	0	0.0001577	0	0	0	0
Jonesia	0	0	0	0	0	0.007724	0.0003342	0.0008848	0	0	0	0	0.02444	0	0	0.07138	0	0	0	0	0	0	0	0	0	0	0	0	0	0.03015	8.689e-05	0	0	0	0	0	0	0	0	0	0	0	0	0	0.000473	0	0	0.005399	0
Jwalphavirus	0	0	0	0	0	0	0	0.001106	0	0	0	0	0	0	0	0	0	0	0	0	0	0	0	0	0	0	0	0	0	0	0.0005213	0	0	0	0	0	0	0	0	0	0	0	0	0	0	0	0.02976	0	0
Kafunavirus	0	0	0	0	0	0	0	0	0	0.002161	0	0	0	0	0	0	0	0	0	0	0	0	0	0	0	0	0	0	0	0	0.0001738	0	0	0	0	0	0	0	0	0	0	0	0	0	0	0	0	0	0
Kagunavirus	0	0	0	0	0	0	0	0	0	0	0	0	0	0	0	0	0	0	0	0	0.008024	0	0	0	0	0	0	0	0	0	0.0006082	0	0	0	0	0	0	0	0	0	0	0	0	0	0	0	0	0	0
Kalmanozyma	0.009823	0	0.004245	0.01386	0.01463	0	0.0004679	0.0002212	0	0.0005402	0	0	0	0	0	0	0	0	0	0	0	0	0	0	0	0	0	0	0	0	0.0001738	0	0	0	0	0	0	0	0	0	0	0	0	0	0.0001577	0	0	0	0
Kangiella	0	0	0.00849	0.01386	0	0.01545	0.006818	0.01006	0	0.01999	0	0.03982	0	0	0	0	0	0.0351	0.02808	0	0	0	0	0	0	0	0	0.003365	0	0	0.007733	0	0	0.02837	0.03733	0	0	0	0	0	0.01057	0	0.008666	0.07032	0.02775	0	0	0.005399	0
Kappaphycus	0	0	0.00849	0.004619	0	0.007724	0.0002005	0	0.005366	0	0	0	0	0	0	0	0	0	0	0	0	0	0	0	0	0	0	0	0	0	0	0	0	0	0	0	0	0	0	0	0	0	0	0	0	0	0	0	0
Karamvirus	0	0	0	0.004619	0	0.007724	6.684e-05	0.0006636	0	0.005402	0	0	0	0	0	0	0	0	0	0	0	0	0	0	0	0	0	0	0	0	0.008167	0	0	0	0	0	0	0	0	0	0	0	0	0	0.0001577	0	0	0	0
Karlodinium	0	0	0	0.004619	0	0	0	0.0001106	0	0	0	0	0	0	0	0	0	0.0351	0	0	0	0	0	0	0	0	0	0	0	0	8.689e-05	0	0	0	0	0	0	0	0	0	0	0	0	0	0	0	0	0	0
Kayvirus	0.01965	0.04735	0.01698	0.009237	0.0439	0.007724	0	0.0001106	0	0	0	0	0	0	0	0	0	0	0	0	0	0	0	0	0	0	0	0	0	0	0.0001738	0	0.0497	0	0	0.04296	0	0	0	0	0.01057	0	0	0	0.0003153	0	0	0	0.03744
Kazachstania	0.1277	0.07102	0.1104	0.1201	0.07317	0.05407	0.001471	0.002654	0.01073	0.002701	0	0.1195	0.02444	0.03879	0	0.07138	0.01038	0.0702	0.00702	0.1009	0.04012	0.02071	0	0.06452	0	0.0639	0	0.01009	0.1053	0.1206	0.0106	0.01656	0	0.0009153	0	0.04296	0.03039	0.07407	0.01437	0	0.01057	0.04471	0.008666	0.07032	0.001892	0.1217	0.05952	0.0108	0.07488
Kerstersia	0	0	0	0.009237	0	0.007724	0.001003	0.001217	0	0.001621	0	0	0	0	0	0	0	0	0.00351	0	0	0	0	0	0	0	0	0	0	0	0.0001738	0	0	0.0009153	0	0	0	0	0	0	0	0	0	0	0.001104	0	0	0	0
Ketobacter	0.009823	0	0.004245	0.004619	0	0	0.001671	0.00365	0	0.005402	0.02865	0	0	0	0	0	0.01038	0	0.00702	0	0	0	0	0	0	0	0	0	0	0	0.002172	0	0	0.007322	0	0	0.03039	0.03704	0	0	0.01057	0	0	0	0.009459	0	0	0	0
Ketogulonicigenium	0.009823	0.01184	0	0	0	0	0.001404	0.001217	0	0.001621	0	0	0	0	0	0.07138	0	0	0	0	0	0	0	0	0	0	0	0	0	0	0.0006082	0	0	0.003661	0	0.04296	0	0	0.01437	0	0	0	0	0	0.001892	0	0	0	0
Kibdelosporangium	0	0	0.01698	0.01847	0.01463	0.0309	0.0009358	0.001548	0.01073	0.002701	0	0	0	0	0	0	0	0	0.00702	0	0	0	0	0	0	0	0.05043	0	0	0	0.001477	0	0.0497	0.001831	0.03733	0.04296	0	0	0	0	0.01057	0	0	0	0.0007883	0	0	0	0
Kineococcus	0	0.03551	0.00849	0.004619	0.01463	0	0.0005347	0.0006636	0.01073	0.001621	0.02865	0	0	0	0	0.07138	0.01038	0	0	0	0	0	0	0	0	0	0	0	0	0	0	0	0	0.0009153	0	0	0	0.03704	0	0	0	0.02236	0	0.07032	0.001104	0	0	0	0
Kingella	0	0	0.004245	0.004619	0	0.007724	0.001203	0.00365	0	0.007562	0	0	0.02444	0	0	0	0.00519	0	0.01053	0	0	0	0	0	0	0.0639	0	0.00673	0	0	0.001911	0	0	0.003661	0	0.04296	0	0	0	0	0	0	0	0	0.007095	0	0	0	0
Kiritimatiella	0	0.01184	0.004245	0	0	0	0.0001337	0.0002212	0	0.0005402	0	0	0	0	0	0	0	0	0	0	0	0	0	0	0.4505	0	0	0	0	0	8.689e-05	0	0	0	0	0	0	0	0	0	0	0	0	0	0.0001577	0	0	0	0
Kitasatospora	0.01965	0.05919	0.01698	0.03233	0.0439	0.0309	0.001738	0.004313	0.0161	0.005402	0.05731	0.03982	0	0	0	0.07138	0	0	0.01053	0	0.008024	0.04142	0.05074	0	0	0	0.05043	0.00673	0.02632	0.03015	0.00113	0.03311	0	0.001831	0.03733	0	0	0.03704	0	0	0.01057	0.02236	0.008666	0	0.002365	0	0	0.005399	0
Klebsiella	0.2456	0.1776	0.208	0.2309	0.2927	0.2549	1.694	0.1605	0.3273	1.932	0.1719	0.1991	0.09775	0.03879	0.1113	0.07138	0.4619	0.1755	0.1264	0	0.04012	27.02	0.2029	0.06452	0	0.2556	0.2521	0.212	36.19	0.1206	0.09696	0.1821	0.0994	1.44	0.224	0.3007	0.09116	0.1481	0.2012	0.7255	0.1586	0.04471	0.13	0.1406	0.09869	0.1217	0.2679	0.3131	0.1123
Klosneuvirus	0.05894	0	0.05943	0.04619	0.02927	0.01545	0.0007353	0.0008848	0.005366	0	0	0.03982	0	0	0	0.07138	0.00519	0.0351	0.00351	0	0	0.04142	0	0	0	0.0639	0.05043	0.00673	0	0	0.002607	0.01656	0	0	0.07465	0.08591	0.1519	0	0.01437	0	0	0	0.008666	0	0.0006306	0	0.05952	0	0
Kluyvera	0	0	0.004245	0	0	0	0.3428	0.02389	0.005366	0.2117	0	0	0	0	0	0	0.301	0	0.00702	0	0	0	0	0	0	0	0	0.01346	0	0	0.02024	0.01656	0	0.1757	0	0	0	0	0	0.01612	0	0	0	0	0.00804	0	0	0.0162	0
Kluyveromyces	0.1375	0.07102	0.1273	0.1108	0.1903	0.1004	0.0009358	0.003982	0.0161	0.001621	0.02865	0.03982	0.02444	0.07758	0	0	0.00519	0	0.00702	0.05043	0.01605	0.04142	0.05074	0	0	0.0639	0.05043	0.01682	0.02632	0.03015	0.009557	0	0	0.007322	0.03733	0	0.03039	0.07407	0.04312	0.01612	0.03172	0.04471	0.01733	0.1406	0.005045	0.06086	0.08929	0.0162	0.03744
Kobuvirus	0	0	0	0	0	0	0	0.0001106	0	0	0	0	0	0	0	0	0	0	0	0	0	0	0	0	0	0	0	0	0	0	0	0	0	0	0	0	0	0	0	0	0	0.04471	0	0	0	0	0	0	0
Kochikohdavirus	0	0	0.004245	0.004619	0	0	0.0002674	0	0	0.00108	0	0	0	0	0	0	0	0	0	0	0	0	0	0	0	0	0	0	0	0	0.0005213	0	0	0	0	0	0	0	0	0	0	0	0	0	0	0	0	0	0
Kockovaella	0.009823	0	0	0.004619	0.01463	0	0.0002674	0.000553	0	0.0005402	0	0	0	0	0	0	0	0	0	0	0.01605	0	0	0	0	0	0	0	0	0.03015	0	0	0	0.001831	0	0	0	0	0	0	0	0	0	0	0.000473	0	0	0.005399	0
Kocuria	0.01965	0.1539	0.05094	0.05542	0	0.03862	0.001604	0.004424	0	0.02107	0.2865	0	0	0.03879	0.05563	0.2855	0	0.1053	0.03159	0.05043	0	0	0.05074	0	0	0.1278	0	0.003365	0	0.09044	0.001998	0.03311	0	0.005492	0.07465	0	0.03039	0	0.01437	0	0.01057	0.1118	0.01733	0.07032	0.01845	0	0	0	0
Kolesnikvirus	0	0	0	0.004619	0	0.007724	0	0.0002212	0	0	0	0	0	0	0	0	0	0	0	0	0	0	0	0	0	0	0	0	0	0	0.0001738	0	0	0	0	0	0	0	0	0	0	0	0	0	0	0	0	0	0
Komagataeibacter	0.009823	0.03551	0.00849	0.01847	0.0439	0.0309	0.004946	0.00365	0.01073	0.01242	0.02865	0	0.02444	0	0.02782	0	0.00519	0	0.01404	0	0	0.02071	0.05074	0	0	0	0	0.003365	0	0	0.005908	0	0	0.004576	0	0	0	0.03704	0	0.01612	0.01057	0	0	0	0.006937	0.1217	0	0	0.03744
Komagataella	0.06876	0.07102	0.0382	0.04619	0.07317	0.0309	0.001003	0.002986	0.0161	0.002161	0.02865	0	0	0.07758	0	0	0.00519	0	0.01755	0	0.008024	0	0	0.129	0	0.0639	0	0.01009	0	0.03015	0.006603	0.01656	0	0.0009153	0.03733	0	0.03039	0.07407	0.04312	0	0	0	0	0	0.0009459	0	0	0.0108	0.07488
Kordia	0.009823	0.01184	0.02122	0.04157	0.02927	0.01545	0.0006016	0.0009954	0.005366	0.003781	0	0.03982	0	0.03879	0	0	0.00519	0	0.00702	0	0	0	0	0.06452	0	0.1278	0.05043	0.003365	0	0.0603	0.001998	0	0	0	0.07465	0.04296	0.03039	0	0.01437	0.03224	0.03172	0	0.008666	0	0.001577	0	0.02976	0	0.03744
Korravirus	0	0	0	0	0	0	0	0	0	0	0	0	0	0	0	0	0	0	0	0	0	0	0	0	0	0	0	0	0	0	0	0	0	0	0	0	0	0	0	0	0	0	0	0.07032	0	0	0	0	0
Kosakonia	0.03929	0.07102	0.04669	0.08314	0.05854	0.4944	0.6486	0.05364	0.0161	0.7557	0	0.03982	0.02444	0.03879	0	0	0.2232	0.0351	0.03861	0	0	1.781	0	0	0	0.0639	0.1009	0.1211	0.2369	0.0603	0.03119	0.04967	0	1.118	0	0	0	0	0.05749	0.03224	0.01057	0.3577	0	0	0.03579	0	0.02976	0.02699	0.03744
Kosmotoga	0.009823	0	0.004245	0.004619	0	0.007724	0.0004011	0.0008848	0	0.001621	0	0	0	0	0.02782	0	0	0	0	0	0	0	0.05074	0	0	0.0639	0	0	0	0	0.001043	0	0	0.001831	0	0	0	0	0.01437	0	0	0.02236	0	0	0.00205	0.06086	0.02976	0.005399	0
Kozakia	0.009823	0	0	0	0	0	0.0008689	0.001106	0	0.001621	0	0	0	0	0	0	0	0	0	0	0	0	0	0	0	0	0	0	0	0.03015	0.0002607	0	0	0.0009153	0	0	0	0	0	0	0	0.02236	0	0	0.000473	0	0	0	0
Kribbella	0.009823	0	0.01273	0.004619	0	0	0.0007353	0.0008848	0.005366	0.003241	0	0	0	0	0	0	0	0	0.00702	0	0.008024	0	0	0	0	0	0	0	0	0	0.0004344	0.01656	0	0.0009153	0	0	0	0	0	0	0	0.02236	0	0	0.0001577	0	0	0	0
Krischvirus	0	0	0.004245	0	0	0.007724	0	0.0009954	0	0.00108	0	0	0	0	0	0	0	0	0	0	0	0	0	0	0	0	0	0.003365	0	0	0.002172	0	0	0	0	0	0	0	0	0	0	0	0	0	0.0001577	0	0	0	0
Krylovvirus	0	0	0	0	0	0	0	0.000553	0	0	0	0	0	0	0	0	0	0	0	0	0	0	0	0	0	0	0	0	0	0	0.005213	0	0	0	0	0	0	0	0	0	0	0	0	0	0	0	0	0	0
Kryptoperidinium	0	0	0	0	0	0	0	0	0	0	0	0	0	0	0	0	0	0	0	0	0	0	0	0.06452	0	0	0	0	0	0	0	0	0	0	0	0	0	0	0	0	0	0	0	0	0	0	0	0.005399	0
Kuetzingia	0	0	0.004245	0.004619	0	0	0	0	0	0	0	0	0	0	0	0	0	0	0	0	0	0	0	0	0	0	0	0	0	0	8.689e-05	0	0	0	0	0	0	0	0	0	0	0	0	0	0	0	0	0	0
Kumanoa	0	0	0	0.004619	0	0	0	0	0	0	0	0	0	0	0	0	0	0	0	0	0	0	0	0	0	0	0	0	0	0	0	0	0	0	0	0	0	0	0	0	0.01057	0	0	0	0	0	0	0.005399	0
Kumbadjena	0	0	0	0.004619	0	0	0	0	0	0	0	0	0	0	0	0	0	0	0	0	0	0	0	0	0	0	0	0	0	0	0	0	0	0	0	0	0	0	0	0	0	0	0	0	0	0	0	0	0
Kuraishia	0	0	0.004245	0.004619	0.01463	0.02317	0.001872	0.0009954	0.0161	0.00108	0	0	0	0	0.02782	0	0.00519	0	0	0	0	0	0.05074	0	0	0.0639	0	0	0.02632	0	0.0004344	0	0	0	0	0.04296	0	0	0	0	0.01057	0	0.01733	0	0.0003153	0	0	0	0
Kuravirus	0	0	0	0	0	0	6.684e-05	0	0	0	0	0	0	0	0	0	0	0	0	0	0	0	0	0	0	0	0	0	0	0	8.689e-05	0	0	0	0	0	0	0	0	0	0	0	0	0	0	0	0	0.005399	0
Kurthia	0.009823	0.01184	0.04669	0.02771	0	0.01545	0.001404	0.005309	0.01073	0.8794	0.02865	0.03982	0	0	0	0	0	0.0702	0.01053	0	0	0.02071	0.05074	0	0	0	0	0	0.02632	0.03015	0.003997	0.01656	0	0.0009153	0	0	0	0.03704	0	0	0	0	0	0	0.004572	0.06086	0	0.005399	0
Kushneria	0	0.03551	0	0.004619	0	0.007724	0.003208	0.002876	0	0.009183	0	0	0	0	0	0	0	0	0.01053	0	0	0	0	0.06452	0	0.0639	0.05043	0	0	0	0.001651	0.01656	0	0.004576	0	0	0	0	0	0	0	0	0	0	0.005833	0	0	0	0
Kuttervirus	0	0	0	0	0	0	0.0002005	0.0002212	0	0.00108	0	0	0	0	0	0	0	0	0	0	0	0	0	0	0	0	0	0	0	0	0.001564	0	0	0	0	0	0	0	0	0	0	0	0	0	0	0	0	0.03239	0
Kutzneria	0	0	0	0.009237	0.01463	0.01545	0.0006684	0.001327	0	0.002161	0	0.03982	0	0	0	0	0	0	0.00351	0	0	0	0.05074	0	0	0	0	0	0	0	0.0006082	0	0	0.003661	0	0	0	0.03704	0	0.01612	0	0.02236	0	0	0.0009459	0	0	0	0
Kwoniella	0.1081	0.05919	0.1146	0.06466	0.0439	0.1159	0.002273	0.002212	0.01073	0.005402	0.02865	0.1195	0.04888	0	0	0	0	0.1053	0.00351	0.1009	0.008024	0.02071	0.1522	0	0	0.0639	0	0.00673	0.05265	0.0603	0.005213	0.01656	0	0	0	0.04296	0.03039	0.1111	0.04312	0.01612	0.02114	0	0.008666	0.1406	0.002523	0.06086	0.08929	0	0.07488
Kyrpidia	0.009823	0	0.004245	0.004619	0	0	0.0002005	0.0008848	0	0.001621	0	0	0.02444	0	0	0	0	0	0	0	0	0	0	0	0	0	0	0	0.02632	0	0.0006951	0	0	0	0	0	0.03039	0	0	0	0	0	0	0	0.001419	0	0	0	0
Kytococcus	0	0.02367	0	0.004619	0	0	6.684e-05	0.0001106	0	0.0005402	0	0	0	0	0	0	0	0	0	0	0	0	0	0	0	0	0	0	0	0	0.0001738	0	0	0	0	0	0	0.03704	0	0	0	0	0	0	0	0	0	0	0
Labilithrix	0	0.02367	0.01273	0	0	0.007724	0.0005347	0.0004424	0	0	0	0	0	0	0	0	0	0	0.00351	0	0.008024	0	0	0	0	0	0	0	0	0	0.0001738	0	0	0.0009153	0	0	0	0	0	0	0.01057	0	0	0	0.0006306	0	0	0	0
Labrenzia	0.01965	0.01184	0.02547	0.01386	0.02927	0.007724	0.002005	0.002433	0	0.008103	0	0.03982	0.02444	0	0	0	0	0.0351	0.00702	0	0	0	0	0	0	0	0	0.003365	0.02632	0	0.0006951	0	0	0.005492	0	0	0	0	0	0	0	0.02236	0	0	0.003941	0	0	0	0
Laccaria	0.03929	0.05919	0.00849	0.03233	0.01463	0	0.0002005	0.0006636	0.005366	0.00108	0.02865	0.03982	0.02444	0	0	0	0.00519	0	0.00351	0	0.02407	0	0	0	0	0	0	0.003365	0	0.03015	0.002433	0	0	0.001831	0	0	0	0.03704	0.01437	0.01612	0.01057	0	0	0	0.0009459	0	0	0	0.03744
Laceyella	0	0	0.004245	0.004619	0.01463	0	0.0002005	0.0007742	0	0.0005402	0	0	0.02444	0	0	0	0	0	0	0	0	0.02071	0	0	0	0	0	0	0	0	0.0002607	0	0	0.002746	0	0	0	0	0	0	0	0.02236	0.008666	0	0.0009459	0	0	0	0
Lachancea	0.009823	0.01184	0.03396	0.01386	0.02927	0.01545	0.0003342	0.001217	0.005366	0.00108	0	0	0.02444	0	0	0.07138	0	0	0.01404	0.1009	0.008024	0.02071	0	0.06452	0	0.0639	0	0	0	0.03015	0.001564	0	0	0	0.03733	0	0	0.03704	0.01437	0	0.01057	0	0	0	0.0003153	0.06086	0	0	0
Lachnoanaerobaculum	0	0	0.01698	0.02771	0.01463	0.0309	0.0008021	0.001106	0.005366	0	0	0	0	0	0	0	0	0	0	0	0	0	0	0	0	0	0	0.003365	0	0	0.00139	0.01656	0	0.001831	0	0	0.03039	0	0	0	0.01057	0	0	0	0.0009459	0	0	0	0.03744
Lachnoclostridium	0.1179	0.08286	0.09339	0.1016	0.08781	0.1081	0.006751	0.005751	1.857	0.004321	0.1433	0.07965	0.09775	0.07758	0	0.07138	0.00519	0.1404	0.01404	0.1009	0.01605	0.04142	0	0.06452	0	0.0639	0.05043	0.01009	0.05265	0.0603	0.006603	0.01656	0.0497	0.001831	0.1493	0.04296	0.09116	0.1481	0.1006	0.01612	0	0	0.01733	0.07032	0.00473	0.1217	0.1786	0.0108	0.07488
Lacimicrobium	0.009823	0.01184	0.00849	0	0	0	0.002807	0.0007742	0	0.007022	0	0	0	0	0	0	0.00519	0	0.00351	0	0.008024	0	0	0	0	0	0	0	0	0	0.001043	0	0	0.01098	0	0.04296	0	0	0	0	0	0	0	0	0.00268	0	0	0	0
Lacinutrix	0.05894	0.1302	0.09339	0.07852	0.02927	0.1236	0.002339	0.003318	0.01073	0.007022	0.05731	0.03982	0.04888	0	0.05563	0.07138	0.01038	0.0702	0.01404	0.05043	0.008024	0.02071	0	0.06452	0	0	0.1513	0.01346	0	0.03015	0.005648	0	0	0.004576	0.07465	0.04296	0.06077	0.07407	0.05749	0	0.04229	0.04471	0.01733	0.1406	0.005676	0.1217	0.08929	0.0108	0.03744
Lactarius	0	0.01184	0	0.009237	0	0.007724	0	0	0	0	0	0	0	0	0	0	0	0	0	0	0	0	0	0	0	0	0	0.003365	0	0	0	0	0	0	0.03733	0.04296	0	0	0	0	0	0	0	0	0	0	0.02976	0	0
Lactifluus	0	0	0.00849	0.004619	0.01463	0	0	0	0.005366	0	0	0	0	0	0	0	0	0	0	0	0	0	0	0	0	0	0	0	0	0	0	0	0	0	0	0	0	0	0	0	0	0	0	0	0	0	0	0	0
Lactobacillus	1.1	0.5445	0.9211	0.9145	0.761	0.9115	0.1048	0.06205	0.4883	0.175	0.4871	0.7965	1.222	0.1939	0.2503	0.571	0.1038	0.5967	0.172	0.9077	0.1685	0.4556	0.7103	0.5161	0	0.5751	0.9581	0.5855	0.1579	0.603	0.09392	0.1325	0.0497	0.06316	0.7465	0.5584	0.5773	0.6667	0.4024	0.2902	0.2749	0.2236	0.052	0.7736	0.08939	0.5478	0.8333	0.1728	0.4118
Lactococcus	0.2358	0.0947	0.208	0.1709	0.2049	0.1854	0.007085	0.1237	0.07512	0.03349	0.05731	0.07965	0.391	0.07758	0	0.1428	4.054	0.1404	0.09477	0.1513	0.0321	0.1035	0.2537	0.1935	0	0.1917	0.05043	2.631	0.05265	0.1507	2.538	0	0	0.0238	0.112	0.08591	0.09116	0.2222	0.08623	0.03224	0.09515	0.04471	0.026	0.211	0.01261	0	0.119	0.03239	0.1498
Lacunisphaera	0	0	0	0	0	0.007724	0.0002674	0.0008848	0	0	0	0	0.02444	0	0	0	0	0	0.00351	0	0	0	0	0	0	0	0	0	0	0	0	0	0	0	0	0.04296	0	0	0	0	0	0	0	0	0.0003153	0	0	0	0
Lafoea	0	0	0	0	0	0	0.0001337	0	0	0	0	0	0	0	0	0	0	0	0	0	0	0	0	0	0	0	0	0	0	0	0	0	0	0	0	0	0	0	0	0	0	0	0	0	0	0	0	0	0
Lagenidium	0	0	0.004245	0	0	0	0	0	0	0	0	0	0	0	0	0	0	0	0	0	0	0	0	0	0	0	0	0	0	0	0	0	0	0	0	0	0	0	0	0	0	0	0	0	0	0	0	0	0
Lanceolata	0	0	0	0	0.01463	0	0	0	0	0	0	0	0	0	0	0	0	0	0	0	0	0	0	0	0	0	0	0	0	0	0	0	0	0	0	0	0	0	0	0	0	0	0	0	0	0	0	0	0
Laribacter	0.01965	0.01184	0.00849	0	0	0	0.001805	0.00188	0	0.005402	0	0.03982	0.02444	0.07758	0	0.07138	0	0	0	0	0	0	0	0	0	0	0	0.003365	0	0	0.0006951	0.06623	0	0.0009153	0	0	0	0	0	0	0	0	0	0	0.00268	0	0.02976	0	0
Laroyevirus	0	0	0	0	0	0	0	0	0	0	0	0	0	0	0	0	0	0	0	0	0	0	0	0	0	0	0	0	0	0	0	0	0	0	0	0	0	0	0	0	0	0	0	0	0	0	0	0.005399	0
Lasiodiplodia	0	0	0	0	0.01463	0	0	0	0	0	0	0	0	0	0	0	0	0	0	0	0	0	0	0	0	0	0	0	0	0	0	0	0	0	0	0	0	0	0	0	0	0	0	0	0	0	0	0	0
Laurencia	0	0	0	0.009237	0	0	6.684e-05	0	0	0	0	0	0	0	0	0	0	0	0	0	0	0	0	0	0	0	0	0	0	0	0	0	0	0	0	0	0	0	0	0	0	0	0	0	0	0	0	0	0
Laurenciella	0	0	0	0.009237	0.01463	0	0	0	0	0	0	0	0	0	0	0	0	0	0	0	0	0	0	0	0	0	0	0	0	0	8.689e-05	0	0	0	0	0	0	0	0	0	0	0	0.008666	0	0.000473	0	0	0	0
Laurentiella	0	0	0	0.004619	0	0.007724	0	0	0	0	0	0	0	0	0	0	0	0	0	0	0	0	0	0	0	0	0	0	0	0	0	0	0	0	0	0	0	0	0	0	0	0	0	0	0	0	0	0	0
Lautropia	0	0	0.004245	0.004619	0.01463	0	0.0006684	0.0009954	0	0.00108	0	0.07965	0	0	0.02782	0	0	0	0	0	0	0	0	0	0	0	0	0	0	0	0.0002607	0	0	0.003661	0	0	0	0	0	0	0	0	0	0	0.000473	0	0	0.005399	0
Lawsonia	0	0	0.00849	0	0.02927	0	0.0003342	0.0003318	0	0.00108	0	0	0	0	0	0	0.00519	0	0	0.05043	0	0.02071	0	0	0	0	0	0	0	0	0.0004344	0	0	0	0	0	0	0	0	0.01612	0	0	0	0	0.0001577	0	0	0.005399	0
Leachiella	0	0	0.004245	0	0	0	0	0	0	0	0	0	0	0	0	0	0	0	0	0	0	0	0	0	0	0	0	0	0	0	0	0	0	0	0	0	0	0	0	0	0	0	0	0	0	0	0	0	0
Leadbetterella	0.02947	0.01184	0.00849	0.009237	0.02927	0	0.0002674	0.0004424	0.005366	0.0005402	0	0.03982	0	0	0	0	0.01038	0	0.00351	0	0	0	0.05074	0	0	0	0	0	0	0.03015	0.0001738	0	0	0	0	0.04296	0	0	0.01437	0	0.03172	0	0	0	0.0007883	0	0	0	0
Lecane	0	0	0	0	0	0.007724	0	0	0	0	0	0	0	0	0	0	0	0	0	0	0	0	0	0	0	0	0	0	0	0	0	0	0	0	0	0	0	0	0	0	0	0	0	0	0	0	0	0	0
Lecanicillium	0	0	0	0.004619	0	0	6.684e-05	0	0	0	0	0	0	0	0	0	0	0	0	0	0	0	0	0	0	0	0	0	0	0	0	0	0	0	0	0	0	0	0	0	0	0	0	0	0	0	0	0	0
Leclercia	0.02947	0.3196	0.04245	0.06466	0.0439	0.2163	0.6149	0.04999	0.0161	12.54	0	0.03982	0	0	0	0.07138	0.2284	0	0.1264	0	0.008024	0.2278	0.05074	0	0	0	0.05043	0.1211	0.02632	0	0.02302	0.04967	0.0497	0.9565	0	0.04296	0	0	0.08623	0	0.01057	0	0.008666	0	0.01624	0.06086	0	0.09178	0
Ledantevirus	0	0	0	0	0.01463	0	0	0	0	0	0	0	0	0	0	0	0	0	0	0	0	0	0	0	0	0	0	0	0	0	0	0	0	0	0	0	0	0	0	0	0	0	0	0	0	0	0	0	0
Lederbergvirus	0	0	0	0	0	0	0.004412	0	0.02683	0.001621	0	0	0	0	0	0	0	0	0	0	0	0	0	0	0	0	0	0	0	0	0.0005213	0	0	0.001831	0	0	0	0	0	0	0	0	0	0	0	0	0	0	0
Leeuwenhoekiella	0	0	0	0	0	0	0	0	0	0.00108	0	0	0	0	0	0	0	0	0	0	0	0	0	0	0	0	0	0	0	0	8.689e-05	0	0	0	0	0	0	0	0	0	0	0	0	0	0	0	0	0	0
Legionella	0.3831	0.2604	0.3778	0.388	0.3512	0.309	0.02239	0.0376	0.118	0.06482	0.2006	0.2788	0.1466	0	0.1113	0.2855	0.02595	0.2106	0.07371	0.353	0.05617	0.145	0.2029	0.2581	0	0.2556	0.4034	0.03701	0.1316	0.1809	0.03606	0.03311	0	0.05034	0.1866	0.3007	0.3039	0.1111	0.1006	0.03224	0.074	0.06707	0.01733	0.211	0.08387	0	0.3274	0.05939	0.2995
Leifsonia	0.009823	0.08286	0	0.02309	0	0.01545	0.001003	0.002323	0	0.01134	0	0	0	0	0.02782	0.07138	0	0	0.00351	0	0.008024	0	0	0	0	0	0.05043	0.003365	0	0	0.0006082	0.01656	0.0497	0.002746	0	0	0	0	0.01437	0	0	0.02236	0	0	0.003153	0	0	0.005399	0
Leiomenia	0	0.01184	0	0	0	0	0.0001337	0	0.005366	0	0.02865	0	0	0	0	0	0	0	0.00702	0	0	0	0	0	0	0	0	0	0	0	8.689e-05	0	0	0	0	0	0	0	0	0	0	0	0	0	0	0	0	0.005399	0
Leishmania	2.151	2.462	1.142	1.861	2.781	2.48	0.01511	0.09412	1.476	0.09183	10.77	6.969	5.743	4.538	3.143	5.71	1.557	8.986	0.9863	19.42	2.062	3.293	13.6	23.81	0.4505	8.179	10.19	1.269	3.659	11.88	0.03588	4.95	1.093	0.3112	12.62	18.3	7.627	10.48	5.749	4.627	5.815	14.15	2.643	15.61	0.01577	11.5	13.15	9.55	8.461
Leishmaniavirus	0	0	0	0.004619	0	0	0	0	0	0	0	0	0	0	0	0	0	0	0	0	0	0	0	0	0	0	0	0	0	0	0	0	0	0	0	0	0	0	0	0	0	0	0	0	0	0	0	0	0
Leisingera	0.009823	0.01184	0.01273	0.02309	0	0	0.003275	0.004092	0.0161	0.001621	0.02865	0.07965	0	0.03879	0	0	0.00519	0.1053	0.00702	0.1513	0.008024	0	0	0.06452	0	0	0	0	0	0.03015	0.001738	0	0	0	0.03733	0	0	0.03704	0.02874	0	0	0	0.01733	0.1406	0.001734	0.1217	0.08929	0	0
Leitoscoloplos	0	0.01184	0	0	0	0	0	0	0	0	0	0	0	0	0	0	0	0	0	0	0	0	0	0	0	0	0	0	0	0	0	0	0	0	0	0	0	0	0	0	0	0	0	0	0	0	0	0	0
Lelliottia	0.03929	0.02367	0.01273	0.01847	0	0.1004	0.9816	0.07897	0.02146	2.644	0	0	0.04888	0	0	0	1.754	0	2.225	0	0	0.1657	0.1015	0.06452	0	0	0	0.3937	0.1579	0.03015	0.03197	0.7781	0	0.8851	0	0	0	0.03704	0.23	0	0	0	0.008666	0	0.0216	0.06086	0	0.2105	0
Leminorella	0	0.01184	0	0	0.01463	0	0.02045	0.002212	0	0.0135	0	0	0	0	0	0	0.00519	0	0	0	0	0	0	0	0	0	0	0	0	0	0.001043	0	0	0.003661	0	0	0	0	0	0	0	0	0	0	0.00268	0	0	0.0108	0
Lentibacillus	0	0.01184	0.01698	0.009237	0	0	0.0002674	0.0009954	0	0.00108	0	0.03982	0	0	0	0	0.00519	0.0702	0.00351	0.05043	0.008024	0	0	0	0	0	0	0.003365	0	0	0.0006082	0	0	0	0	0	0	0	0	0	0	0.02236	0	0	0.002207	0	0	0.005399	0
Lentinula	0	0	0	0.004619	0	0	0	0.0001106	0	0	0	0	0	0	0	0	0	0	0	0	0	0	0	0	0	0	0	0	0	0	0	0	0	0	0	0	0	0	0	0	0	0	0	0	0.0001577	0	0	0	0
Lentinus	0	0	0	0.004619	0	0	0	0	0	0	0	0	0	0	0	0	0	0	0	0	0	0	0	0	0	0	0	0	0	0	0	0	0	0	0	0	0	0	0	0	0	0	0	0	0	0	0	0	0
Lentivirus	0.2947	0.1184	0.1825	0.2356	0.2342	0.1777	0.002273	0.007632	0.05902	0.002161	0.1433	0.03982	0.07331	0.1164	0	0	0.00519	0.0351	0.0351	0.1513	0.0321	0.1242	0.05074	0.129	0	0.1917	0.2521	0.01682	0.05265	0.2412	0.005908	0.06623	0.0497	0.004576	0.07465	0.1718	0.2431	0.2593	0.1006	0.04836	0.06343	0.04471	0.008666	0.1406	0.002523	0	0.2083	0.03239	0.1872
Lentzea	0	0.02367	0.004245	0.004619	0	0	0.0006684	0.0009954	0.005366	0	0	0	0	0	0	0	0	0	0.00351	0.05043	0	0	0	0	0	0	0	0	0	0	0.0002607	0.01656	0	0.0009153	0	0	0	0	0	0	0	0	0	0	0.0007883	0	0	0.005399	0
Lepidonotus	0	0	0	0	0	0	0	0	0	0	0	0	0	0	0	0	0	0	0	0	0	0	0.05074	0	0	0	0	0	0	0	0	0	0	0	0	0	0	0	0	0	0	0	0	0	0	0	0	0	0
Lepiota	0	0	0.004245	0	0	0	0	0	0	0	0	0	0	0	0	0	0	0	0	0	0	0	0	0	0	0	0	0	0	0	0	0	0	0	0	0	0	0	0	0	0	0	0	0	0	0	0	0	0
Lepista	0	0	0	0	0	0	0	0	0	0	0	0	0	0	0	0	0	0	0	0	0	0	0	0	0	0	0	0	0	0	0	0	0	0	0	0	0	0	0	0	0	0	0.008666	0	0	0	0	0	0
Lepocinclis	0	0	0	0.009237	0	0	0	0	0	0	0	0	0	0	0	0	0	0	0	0	0	0	0	0	0	0	0	0	0	0	8.689e-05	0	0	0	0	0	0	0.03704	0	0	0	0	0	0	0	0	0	0	0
Leptasterias	0	0.01184	0	0	0	0	0	0	0	0	0	0	0	0	0	0	0	0	0	0	0	0	0	0	0	0	0	0	0	0	8.689e-05	0	0	0	0	0	0	0	0	0	0	0	0	0	0	0	0	0	0
Leptoamphisiella	0	0	0.004245	0	0	0	0	0	0	0	0	0	0	0	0	0	0	0	0	0	0	0	0	0	0	0	0	0	0	0	0	0	0	0	0	0	0	0	0	0	0	0	0	0	0	0	0	0	0
Leptocylindrus	0	0	0.004245	0	0	0.007724	0.0001337	0	0.005366	0	0	0	0	0	0	0	0	0	0	0	0	0	0	0	0	0	0	0	0	0	0	0	0	0	0	0	0	0	0	0	0	0	0	0	0	0	0	0	0
Leptogium	0	0	0	0.004619	0	0	0	0	0	0	0	0.03982	0	0	0	0	0	0	0	0	0	0	0	0	0	0	0	0	0	0	0	0	0	0	0	0	0	0	0	0	0.01057	0	0	0	0	0	0	0	0
Leptolyngbya	0	0.02367	0.01698	0.05081	0	0.05407	0.002607	0.002986	0	0.004321	0	0.03982	0.04888	0	0	0	0.01038	0.0351	0.00702	0.1513	0	0	0.05074	0	0	0	0	0.003365	0.02632	0.03015	0.005561	0.01656	0	0.005492	0	0.04296	0.06077	0.03704	0	0	0	0.04471	0.008666	0.07032	0.005676	0.06086	0.05952	0.0108	0
Leptomonas	0.02947	0.05919	0.0382	0.03695	0	0.03862	0.0005347	0.0008848	0	0.002161	0.02865	0	0.02444	0	0	0.1428	0.00519	0	0	0.05043	0.008024	0	0.05074	0.06452	0	0	0.05043	0	0	0.03015	0.0002607	0	0	0.001831	0	0.04296	0	0.1111	0	0	0.01057	0	0	0	0.0003153	0.06086	0	0.02159	0
Leptosphaeria	0.2456	0.1302	0.1401	0.2448	0.1756	0.139	0.004679	0.007963	0.03756	0.01188	0.2579	0.1991	0.1222	0.03879	0.05563	0.1428	0.03633	0.2457	0.02808	0	0.04012	0.1035	0.3044	0	0	0.0639	0	0.03028	0.1579	0.1507	0.00782	0.06623	0	0.01373	0.1493	0.1289	0.1823	0.07407	0.08623	0.06448	0.03172	0.08943	0.008666	0.1406	0.004572	0.1826	0.2083	0.03239	0.03744
Leptospira	0.275	0.0947	0.2122	0.2633	0.2634	0.1931	0.003476	0.01073	0.05902	0.0108	0.05731	0.1593	0.1222	0	0	0	0.00519	0.0702	0.02808	0.2017	0.02407	0.1242	0.1015	0.129	0	0.1917	0.05043	0.01682	0.02632	0.09044	0.007733	0.03311	0	0.01373	0.1493	0.2577	0.1823	0.1111	0.115	0.06448	0.05286	0.02236	0.026	0.2813	0.008198	0.06086	0.2976	0.04319	0.1123
Leptospirillum	0	0	0	0.01386	0.01463	0	0.0002674	0.0009954	0	0.0005402	0	0.03982	0	0	0.02782	0.07138	0.01038	0.0351	0	0	0.008024	0.02071	0	0	0	0.0639	0.05043	0.00673	0	0	0.0006951	0	0	0.0009153	0	0	0	0	0	0	0	0	0	0.07032	0.0003153	0	0	0.0108	0
Leptothrix	0	0	0	0	0	0	0.0008689	0.001659	0	0.002161	0	0	0	0	0	0	0.00519	0.0351	0	0	0	0	0.05074	0	0	0	0	0	0	0	0.0004344	0	0	0.0009153	0	0	0	0	0	0	0	0.04471	0	0	0.000473	0	0	0	0
Leptotrichia	0.2063	0.2012	0.2759	0.2494	0.2634	0.2008	0.006684	0.006415	0.06439	0.007022	0.08596	0.1195	0.04888	0.07758	0.08345	0	0.01038	0.2808	0.02106	0.1009	0.04012	0.04142	0.2029	0.129	0	0.2556	0.05043	0.01346	0.07897	0.09044	0.009471	0.04967	0.0497	0.0009153	0.224	0.1718	0.1519	0.07407	0.1293	0.09673	0.1374	0.04471	0.03467	0.211	0.00536	0.1826	0.1488	0.07018	0
Lessievirus	0	0	0	0	0	0	0	0	0	0	0	0	0	0	0	0	0	0	0	0	0	0	0	0	0	0	0	0.00673	0	0	0.0004344	0	0	0	0	0	0	0	0	0	0	0	0	0	0	0	0	0	0
Lessonia	0	0	0	0	0	0	0	0.0001106	0	0	0	0	0	0	0	0	0	0	0	0	0	0	0	0.06452	0	0	0	0	0	0	0	0	0	0	0	0	0	0	0	0	0	0	0	0	0	0	0	0	0.03744
Leucoagaricus	0	0	0	0	0	0	0	0	0	0	0	0	0	0	0	0	0	0	0	0	0	0	0	0	0	0	0	0	0	0	0	0	0	0	0	0	0	0	0	0	0	0	0	0	0	0	0	0.005399	0
Leucobacter	0.009823	0.02367	0	0.01386	0	0	0.0002674	0.0007742	0	0.002701	0	0	0	0	0	0	0	0	0.00351	0	0.008024	0	0	0	0	0	0	0	0	0.03015	0.00113	0	0	0	0	0	0	0	0.01437	0	0	0	0	0	0.0007883	0	0	0	0
Leucocytozoon	0	0	0.004245	0	0	0.007724	0	0.0002212	0	0	0	0	0	0	0	0	0	0	0	0	0	0	0	0	0	0	0	0	0.02632	0	8.689e-05	0	0	0	0	0	0	0	0	0	0	0	0	0	0	0	0	0	0
Leuconostoc	0.05894	0.02367	0.08065	0.1201	0.0439	0.06952	0.003609	0.004977	0.01073	0.09885	0.02865	0.1195	0.2688	0.03879	0	0.07138	0.02076	0.1404	0.02106	0.05043	0.008024	0.02071	0	0.06452	0	0	0.1513	0.6494	0	0.03015	0.01729	0	0	0.008238	0.112	0	0.03039	0.03704	0.01437	0.03224	0.05286	0.04471	0	0	0.01041	0.06086	0.05952	0.02699	0
Leucosporidium	0.009823	0	0.004245	0.004619	0	0	0	0.0001106	0	0	0	0	0	0	0	0	0	0	0	0	0	0	0	0	0	0	0	0	0	0	0.0001738	0	0	0	0	0	0	0	0	0	0	0	0	0	0	0	0	0	0
Leveillula	0	0.01184	0	0	0	0	0	0	0	0	0	0	0	0	0	0	0	0	0	0	0	0	0	0	0	0	0	0	0	0	0	0	0	0	0	0	0	0.03704	0	0	0	0	0	0	0	0	0	0	0
Liagora	0	0	0.00849	0	0	0	0	0	0	0	0.02865	0	0	0	0	0	0	0	0	0	0	0	0	0	0	0	0	0	0	0	0	0	0	0	0	0	0	0	0	0	0	0	0	0	0	0	0	0	0
Liagoropsis	0	0	0	0	0	0.007724	0	0.0001106	0.005366	0	0	0	0	0	0	0	0	0	0	0	0	0	0.05074	0	0	0	0	0	0	0	0	0	0	0	0	0	0	0	0	0	0	0	0	0	0	0	0	0	0
Libanicoccus	0	0.01184	0.004245	0	0	0	0	0.0001106	0	0	0	0	0	0	0	0	0	0	0	0	0	0	0	0	0	0	0	0	0	0	0.0002607	0.01656	0	0	0	0	0	0	0	0	0	0	0	0	0	0	0	0	0
Liberibacter	0.01965	0.02367	0.05094	0.09699	0.08781	0.0618	0.001003	0.00177	0.02146	0.004321	0.02865	0.07965	0.02444	0.03879	0	0	0	0.0351	0.00351	0	0	0	0	0	0	0	0.05043	0	0	0	0.002954	0	0	0.0009153	0	0	0.09116	0	0.04312	0.01612	0.01057	0.02236	0	0	0.0007883	0.06086	0.02976	0	0.03744
Lichtheimia	0.1375	0.05919	0.05943	0.08776	0.07317	0.05407	0.001404	0.00376	0.005366	0.004321	0.02865	0.07965	0.04888	0.03879	0	0.1428	0.00519	0.1053	0.00702	0	0.01605	0.04142	0.1015	0.1935	0	0.0639	0.05043	0.00673	0	0.0603	0.003997	0	0	0.001831	0.07465	0	0.1215	0.07407	0.02874	0	0.03172	0.02236	0.008666	0.1406	0.00268	0	0.1488	0.005399	0.03744
Licmophora	0.009823	0	0	0.004619	0	0	0	0.0001106	0	0	0	0	0	0	0	0	0	0	0	0	0	0	0	0	0	0	0	0	0	0	0.0001738	0	0	0	0	0	0	0	0	0	0	0	0	0	0	0	0	0	0
Ligula	0	0.01184	0	0	0	0	0	0	0	0	0	0	0	0	0	0	0	0	0	0	0	0	0	0	0	0	0	0	0	0	0	0	0	0	0	0	0	0	0.01437	0	0	0	0	0	0	0	0	0	0
Limdunavirus	0	0	0	0	0	0	6.684e-05	0	0	0	0	0	0	0	0	0	0	0	0	0	0	0.02071	0	0	0	0	0	0	0	0	0.0002607	0	0	0	0	0	0	0	0	0	0	0	0	0	0	0	0	0	0
Limnipivirus	0	0	0	0.004619	0.01463	0.007724	0	0	0	0	0	0	0	0	0	0	0	0	0	0	0	0	0	0	0	0	0	0	0	0	0	0	0	0	0	0	0	0	0	0	0	0	0	0	0	0	0.05952	0	0
Limnobaculum	0.009823	0	0.01273	0.004619	0	0	0.02861	0.002986	0.005366	0.009723	0	0	0	0	0	0	0	0	0	0	0	0	0	0	0	0	0	0	0.02632	0	0.00278	0.01656	0	0.0119	0	0	0	0	0	0	0	0	0	0	0.005518	0	0	0.005399	0.03744
Limnochorda	0	0	0.004245	0.004619	0.01463	0.007724	0.0002674	0.0002212	0	0	0	0	0	0	0.02782	0	0	0	0.00351	0.05043	0	0	0	0	0	0	0	0	0	0	0.0002607	0.01656	0	0	0.03733	0	0.03039	0	0	0	0	0	0	0	0	0	0	0	0
Limnohabitans	0	0.01184	0	0	0	0.007724	0.00127	0.002101	0.005366	0.005942	0	0	0	0	0	0	0	0	0.00351	0	0	0	0	0	0	0	0	0.003365	0	0	0.0006082	0	0	0.002746	0.03733	0	0	0	0	0	0	0	0	0	0.004257	0	0	0	0
Limnospira	0	0	0	0.004619	0.01463	0.01545	0.0004679	0.0002212	0	0.0005402	0	0	0.02444	0.07758	0	0	0	0	0	0	0	0	0	0	0	0	0	0	0	0	0.0004344	0	0	0	0	0	0	0	0	0	0	0	0	0	0.0009459	0	0	0	0
Lineavirus	0	0	0	0	0	0	0	0	0	0	0	0	0	0	0	0	0	0	0	0	0	0	0	0	0	0	0	0	0	0	0	0	0	0	0	0	0	0	0	0	0	0	0	0	0	0	0	0	0
Lineus	0	0	0	0.004619	0	0	0	0	0	0	0	0	0	0	0	0	0	0	0	0	0	0.02071	0	0	0	0	0	0	0	0	0	0	0	0	0	0	0	0	0	0	0.01057	0	0	0	0	0	0	0	0
Lingula	0.1572	0.1539	0.2547	0.194	0.2634	0.2472	0.003208	0.006857	0.04829	0.006482	0.05731	0.3186	0.1222	0.03879	0.05563	0.07138	0.01038	0.1755	0.01755	0.05043	0.07221	0.1657	0.05074	0	0	0.1917	0.2017	0.01682	0.05265	0.1507	0.01043	0.06623	0	0.001831	0.112	0.04296	0.1519	0.07407	0.1581	0.06448	0.02114	0.02236	0.026	0.07032	0.004257	0.3043	0.1488	0.03779	0.1123
Liriope	0	0	0	0	0	0	0	0	0	0	0	0	0	0	0	0	0	0	0	0	0	0	0	0	0	0	0	0	0	0	0	0	0	0	0	0	0.03039	0	0	0	0	0	0	0	0	0	0	0	0
Listeria	0.2063	0.1657	0.1613	0.1755	0.161	0.1468	0.009425	0.007963	0.1019	0.04537	0	0.1991	0.1222	0	0.02782	0.2141	0.03633	0.1053	0.02106	0.05043	0.0321	0.06212	0.2537	0.129	0	0.0639	0.2017	0.07403	0.02632	0.03015	0.0225	0.04967	0	0.01281	0.07465	0.1289	0.1215	0.2222	0.1006	0.03224	0.02114	0.04471	0.01733	0.1406	0.01734	0.3652	0.1488	0.03779	0.1498
Lithothamnion	0.009823	0	0	0.004619	0	0	0	0	0	0	0	0	0	0	0	0	0	0	0	0	0	0	0	0	0	0	0	0	0	0	8.689e-05	0	0	0	0	0	0	0	0	0	0	0	0	0	0	0	0	0	0
Litorilituus	0.02947	0	0.02122	0.004619	0	0.007724	0.003008	0.002876	0	0.008103	0	0	0	0	0	0	0	0	0.00351	0	0.008024	0	0.05074	0	0	0	0	0.003365	0.02632	0.03015	0.002607	0	0	0.002746	0	0.04296	0	0	0.01437	0	0	0	0	0	0.004414	0	0.02976	0.005399	0
Litunavirus	0	0	0	0	0	0	0.0005347	0.001217	0	0	0	0	0	0	0	0	0	0	0	0	0	0	0	0	0	0	0	0	0	0	0.0003475	0	0	0	0	0	0	0	0	0	0	0	0	0	0	0	0	0	0
Loa	0.03929	0.04735	0.05943	0.06466	0.08781	0.03862	0.0008021	0.001659	0	0.003241	0	0.03982	0.09775	0.03879	0.02782	0	0.00519	0	0	0.05043	0.008024	0.02071	0.1015	0	0	0.0639	0	0.003365	0	0.03015	0.001303	0	0	0	0	0	0.03039	0	0.04312	0	0.01057	0	0.008666	0	0.002838	0.06086	0.02976	0.02699	0.07488
Lobaria	0	0	0	0	0	0	0.0001337	0	0	0	0	0	0	0	0	0	0	0	0	0	0	0	0	0	0	0	0	0	0	0	0	0	0	0	0	0	0	0	0	0	0	0	0	0	0	0	0	0	0
Lobatostoma	0	0	0	0	0	0	0	0	0	0	0	0	0	0	0	0	0	0	0	0	0	0	0	0	0	0	0.05043	0	0	0	0	0	0	0	0	0	0	0	0	0	0	0	0	0	0	0	0	0	0
Lobosporangium	0.05894	0.01184	0.02971	0.03695	0.0439	0.04635	0.001003	0.001438	0.0161	0.002161	0	0	0	0	0.02782	0	0	0.0702	0.01053	0	0	0	0	0	0	0.1278	0	0	0	0.03015	0.00278	0.01656	0	0.0009153	0	0	0	0	0	0	0.02114	0.04471	0	0.07032	0.0009459	0.06086	0	0.005399	0
Lodderomyces	0.009823	0.02367	0.02971	0.05542	0.05854	0.04635	0.0004011	0.0008848	0.0161	0.003241	0.05731	0.1195	0.02444	0.03879	0.02782	0.07138	0	0.1053	0.00702	0.1513	0.02407	0.1035	0.05074	0	0	0.0639	0.1513	0.02019	0.05265	0.0603	0.00139	0	0.0497	0	0.224	0.04296	0.06077	0.07407	0.01437	0.01612	0.04229	0	0.01733	0.1406	0.000473	0	0.08929	0.005399	0.1498
Longibaculum	0.04912	0.02367	0.01273	0.01386	0.02927	0.0309	0.0009358	0.0006636	0.4132	0.0005402	0.02865	0	0	0	0.02782	0	0.00519	0	0.00351	0	0.008024	0	0	0	0	0	0	0.003365	0	0	0.0008689	0	0	0	0	0.04296	0	0.03704	0.01437	0	0	0.02236	0	0	0.001419	0	0	0.005399	0
Longidorus	0	0	0	0.004619	0	0	0	0	0	0	0	0	0	0	0	0	0	0	0	0	0	0	0	0	0	0	0	0	0	0	0	0	0	0	0	0	0	0	0	0	0	0	0	0	0	0	0	0	0
Lonsdalea	0	0	0.004245	0	0	0	0.02433	0.003097	0	0.01404	0	0	0	0	0	0	0.01038	0	0.00351	0	0	0	0	0	0	0	0	0	0	0	0.00139	0	0	0.0119	0	0.04296	0	0	0	0	0	0	0	0	0.002207	0	0.02976	0	0
Lophocladia	0	0	0	0	0	0	0	0	0	0	0	0	0	0	0	0	0.00519	0	0	0	0	0	0	0	0	0	0	0	0	0	0	0	0	0	0	0	0	0	0	0	0	0	0	0	0	0	0	0	0
Lotharella	0	0.02367	0.01273	0.009237	0	0.0309	0.0002005	0.0002212	0	0.0005402	0	0	0	0	0	0	0	0	0	0	0	0	0	0	0	0	0	0.003365	0	0	0.0002607	0	0	0.0009153	0.03733	0	0.03039	0	0.02874	0	0	0	0.008666	0	0.0003153	0.06086	0	0.0108	0
Loxechinus	0	0	0	0	0	0	0	0	0	0	0	0	0	0	0	0	0.00519	0	0	0	0	0	0	0	0	0	0	0	0	0	0	0	0	0	0	0	0	0	0	0	0	0	0	0	0	0	0	0	0
Lubbockvirus	0	0.01184	0.004245	0	0	0	0	0.0002212	0	0	0	0	0	0	0	0	0	0	0	0	0	0	0	0	0	0	0	0	0	0	0.0001738	0	0	0	0	0	0	0	0	0	0	0	0	0	0.0001577	0	0	0.005399	0
Luteibacter	0	0.01184	0	0.004619	0	0.007724	0.001938	0.002101	0	0.001621	0	0	0	0	0	0.07138	0	0	0	0	0	0	0.05074	0	0	0	0	0	0	0	0.002346	0	0	0.002746	0	0	0	0	0	0	0	0	0	0	0.000473	0	0	0	0
Luteimonas	0.009823	0.07102	0.004245	0.04157	0	0.0309	0.002941	0.00376	0	0.007022	0.02865	0	0	0.07758	0.02782	0.07138	0	0.0351	0.00351	0	0.008024	0	0	0	0	0	0.05043	0.003365	0	0.03015	0.002346	0.01656	0	0.002746	0	0	0	0	0.01437	0	0	0.02236	0	0	0.005045	0	0	0.005399	0
Luteipulveratus	0	0	0.004245	0	0	0	0.0002005	0.001106	0	0.002701	0	0	0	0	0	0	0	0	0	0	0	0	0	0	0	0	0	0	0	0	0.0002607	0	0	0	0	0	0	0	0	0	0	0.02236	0	0	0.001419	0	0	0	0
Luteitalea	0	0	0	0	0.01463	0	0.0002005	0.0008848	0	0.001621	0	0	0	0	0	0	0	0	0.00351	0	0	0	0	0	0	0	0	0	0	0	0.0001738	0	0	0.0009153	0	0	0	0	0	0	0	0.02236	0	0.07032	0.0001577	0	0	0	0
Luteovirus	0	0	0	0	0	0	0	0.0001106	0	0	0	0	0	0	0	0	0	0	0	0	0	0	0	0	0	0	0	0	0	0	0	0	0	0	0	0	0	0	0.01437	0	0	0	0	0	0	0	0	0	0
Lutibacter	0.1277	0.02367	0.07216	0.05542	0.1463	0.02317	0.001738	0.00365	0	0.002701	0.02865	0.03982	0.04888	0	0	0	0.00519	0.0351	0.00351	0	0.008024	0	0.1015	0.06452	0	0.0639	0	0.00673	0	0.03015	0.00278	0	0	0.004576	0.03733	0.08591	0.03039	0.1111	0.02874	0	0.074	0	0	0	0.003626	0	0.05952	0.0108	0
Luzseptimavirus	0	0	0	0	0	0	0.0002674	0.002654	0	0.0005402	0	0	0	0	0	0	0	0	0	0	0	0	0	0	0	0	0	0	0	0	0.0001738	0	0	0	0	0	0	0	0	0	0	0	0	0	0	0	0	0	0
Lymphocryptovirus	0.02947	0.02367	0.06792	0.06466	0.05854	0.0309	0.0008689	0.001659	0.005366	0.0005402	0.2579	0.677	0.07331	0	0.05563	0.4283	0.01557	0.0702	0.00351	0.1009	0.06419	0.1242	0.05074	0.2581	3.604	0.5751	0.353	0.01009	0.05265	0.2713	0.005995	0.06623	0.0497	0.01739	0.1493	0.1718	0	0.07407	0.1293	0.06448	0.01057	0.08943	0	0.7736	0.000473	0.2435	0.08929	0.03779	0.07488
Lymphocystivirus	0.009823	0	0	0.004619	0	0	6.684e-05	0	0	0	0	0	0	0	0	0	0	0	0	0	0	0	0	0	0	0	0	0	0	0	8.689e-05	0	0	0	0	0	0	0	0	0	0	0	0	0	0.0001577	0	0	0	0
Lyophyllum	0	0.01184	0.004245	0	0	0.007724	0	0	0	0	0	0	0	0	0	0	0	0	0	0	0.008024	0	0	0	0	0.0639	0	0	0	0	0	0	0	0	0	0	0	0	0	0	0	0	0	0	0	0	0	0	0
Lyrella	0	0	0	0	0	0	0	0.0001106	0	0	0	0	0	0	0	0	0	0	0	0	0	0	0	0	0	0	0	0	0	0	0	0	0	0	0	0	0	0	0.01437	0	0	0	0	0	0	0	0	0	0
Lysinibacillus	0.275	0.1302	0.191	0.2586	0.1317	0.1931	0.006751	0.01261	0.1019	1.288	0.02865	0.03982	0.1222	0.1164	0.08345	0	0.04152	0.1404	0.0351	0.2521	0.04814	0.04142	0.2537	0.2581	0	0.3195	0.1513	0.01346	0.07897	0.1206	0.01842	0.01656	0	0.01648	0.112	0.1289	0.1519	0.2222	0.1293	0.09673	0.1057	0.02236	0.026	0.07032	0.02806	0.06086	0.2083	0.05939	0
Lysinimonas	0	0	0	0.004619	0	0.01545	0.0001337	0.0004424	0	0.0005402	0	0	0.02444	0	0	0	0	0	0.00351	0	0	0	0	0	0	0	0	0	0	0	0.0006082	0	0	0	0	0	0	0	0	0	0	0.08943	0	0	0.0006306	0	0	0	0
Lysobacter	0.02947	0.1539	0.02122	0.05081	0.08781	0.04635	0.01143	0.01194	0.01073	0.02539	0	0	0.02444	0.07758	0	0.2855	0.00519	0.0351	0.01404	0.1009	0	0.02071	0.05074	0.2581	0.4505	0	0.05043	0	0	0.03015	0.004257	0	0	0.003661	0	0.04296	0	0	0.02874	0	0.01057	0.04471	0	0.07032	0.006622	0	0	0.005399	0
Lyssavirus	0.009823	0.01184	0.004245	0.004619	0	0	0	0.0001106	0	0	0	0	0	0	0	0	0	0	0	0	0	0	0	0	0	0	0	0	0	0	8.689e-05	0	0	0	0	0	0	0	0	0	0	0	0	0	0.0001577	0	0	0	0
Lytechinus	0	0	0.004245	0	0	0	0	0	0	0	0	0	0	0	0	0	0	0	0	0	0	0	0	0	0	0	0	0	0	0	0	0	0	0	0	0	0	0	0	0	0	0	0	0	0	0	0	0	0
Lytocarpia	0	0	0.004245	0	0	0	0	0	0	0	0	0	0	0	0	0	0	0	0	0	0	0	0	0	0	0	0	0	0	0	8.689e-05	0	0	0	0	0	0	0	0	0	0	0	0	0	0	0	0	0	0
Macavirus	0	0	0.004245	0	0	0.01545	0	0	0	0	0	0	0	0	0	0	0	0	0	0	0	0	0	0	0	0	0	0	0	0	0	0	0	0	0	0	0	0	0	0	0	0	0	0	0.0001577	0	0	0	0
Machinavirus	0	0	0	0	0	0	0.0004011	0	0	0.2069	0	0	0	0	0	0	0	0	0	0	0	0.1035	0	0	0	0	0	0.00673	0	0	0.01364	0	0	0	0	0	0	0	0	0	0	0	0	0	0.0001577	0	0	0	0
Macluravirus	0	0	0	0	0.01463	0	0	0	0	0	0	0	0	0	0	0	0	0	0	0	0	0	0	0	0	0	0	0	0	0	0	0	0	0	0	0	0	0	0	0	0	0	0	0	0	0	0	0	0
Macrococcus	0.02947	0.03551	0.04669	0.03695	0.02927	0.0309	0.002206	0.003318	0.02683	0.009723	0	0	0	0.03879	0	0	0.01557	0	0.00351	0.05043	0	0.02071	0	0	0	0.0639	0.05043	0.003365	0	0	0.005561	0	0	0.0009153	0.07465	0.04296	0.03039	0	0.01437	0	0.02114	0	0	0	0.005203	0	0.119	0.0108	0
Macrodasys	0	0	0	0	0	0	0	0	0	0	0	0	0	0	0	0	0	0	0	0	0	0	0	0	0	0	0	0	0	0	0	0	0	0	0	0	0	0	0	0	0	0	0	0	0	0	0	0	0
Macroperipatus	0	0	0	0	0	0	0	0	0	0	0	0	0	0	0	0	0	0	0	0	0	0	0	0	0	0.0639	0	0	0	0	0	0	0	0	0	0	0	0	0	0	0	0	0	0	0	0	0	0	0
Macrorhynchia	0	0	0	0.004619	0	0	0	0	0	0	0	0	0	0	0	0	0	0	0	0	0	0	0	0	0	0	0	0	0	0	0	0	0	0	0	0	0	0	0	0	0	0	0	0	0.0001577	0	0	0	0
Macrotrachela	0	0	0	0.004619	0	0	6.684e-05	0.0001106	0	0	0	0	0	0	0	0	0	0	0	0	0	0	0	0	0	0	0	0	0	0	0	0	0	0	0	0	0	0	0	0	0	0	0	0	0	0	0	0	0
Maculaura	0	0	0	0	0	0	0	0	0	0	0	0	0	0	0	0	0	0	0	0	0	0	0	0	0	0	0	0	0	0	0	0	0	0	0	0	0	0	0	0	0	0	0	0	0	0	0	0	0
Mageeibacillus	0	0.01184	0.00849	0.009237	0	0	0.0001337	0.000553	0	0	0	0	0	0	0	0	0	0	0	0	0	0	0	0	0	0.0639	0	0	0	0	0.0002607	0	0	0.0009153	0	0	0	0	0	0	0	0	0.008666	0	0.0007883	0	0	0	0
Magnetococcus	0	0	0	0	0	0.0309	0.0006016	0.0008848	0	0.0005402	0	0	0	0	0	0	0	0	0	0	0	0	0	0	0	0	0	0	0	0	0.0005213	0.01656	0	0.002746	0	0	0	0.03704	0	0.01612	0	0	0	0	0.001261	0	0	0	0
Magnetospira	0	0.01184	0.00849	0	0	0	0.0004011	0.0008848	0	0.0005402	0	0	0.02444	0	0	0	0	0	0	0	0.008024	0	0	0	0	0	0	0	0	0	0.0003475	0	0	0.001831	0	0	0	0	0	0	0	0	0	0	0.002207	0	0	0	0
Magnetospirillum	0	0.02367	0	0.009237	0	0.01545	0.004011	0.004092	0	0.001621	0	0	0.02444	0.03879	0	0.07138	0.01038	0.1053	0.00351	0	0.008024	0	0	0	0	0	0	0.003365	0	0.03015	0.00278	0.01656	0.0497	0.0009153	0	0	0.03039	0	0.01437	0.01612	0.01057	0	0	0	0.002523	0	0	0	0.03744
Magnetovibrio	0	0	0	0.004619	0	0	0	0	0	0	0	0	0	0	0	0	0	0	0	0	0	0	0	0	0	0	0	0	0	0	0	0	0	0	0	0	0	0	0	0	0	0	0	0	0	0	0	0	0
Magnusiomyces	0	0	0	0.004619	0	0	0	0	0	0	0	0	0	0	0	0	0	0	0	0	0	0	0	0	0	0	0	0	0	0	0	0	0	0.0009153	0	0	0	0	0	0	0	0	0	0	0	0	0	0	0
Mahella	0	0.01184	0.00849	0.009237	0	0.02317	0.0002674	0.000553	0	0.00108	0	0	0	0	0	0	0	0	0	0	0	0	0	0	0	0	0	0	0	0	0.0003475	0	0	0.002746	0.03733	0	0	0	0	0	0	0	0	0	0.00268	0.06086	0	0.005399	0
Malassezia	0.01965	0.04735	0.02122	0.009237	0.0439	0.02317	0.0004679	0.00365	0	0.002701	0.02865	0	0.02444	0	0	0.07138	0.01038	0	0	0	0.01605	0.04142	0.05074	0	0	0	0	0	0	0	0.00113	0.01656	0.0497	0.005492	0	0.08591	0.06077	0	0.01437	0	0.01057	0	0	0	0.00536	0	0.02976	0.0108	0
Malawimonas	0	0	0.004245	0.009237	0	0	0	0.0003318	0	0	0	0	0	0	0	0	0	0	0	0	0	0	0	0	0	0	0	0	0	0	0	0	0	0	0	0	0	0	0	0	0	0	0	0.1406	0	0.06086	0	0	0
Mallomonas	0	0	0.004245	0	0.01463	0	6.684e-05	0	0	0	0	0	0	0	0	0	0	0	0	0	0	0	0	0	0	0	0	0	0	0	0	0	0	0	0	0	0	0	0	0	0	0	0	0	0	0	0	0	0
Mamastrovirus	0	0	0.004245	0	0.01463	0	0	0.0001106	0.005366	0	0	0	0	0	0	0	0	0	0	0	0	0	0	0	0	0.0639	0	0	0	0	0	0	0	0	0	0	0	0	0	0	0	0	0	0	0.0001577	0	0	0.005399	0
Mammarenavirus	0	0	0.01273	0.01386	0.01463	0.007724	0	0.0004424	0.005366	0	0	0	0	0	0	0	0	0	0	0	0	0.02071	0	0	0	0	0	0	0	0	0.0001738	0	0	0	0	0	0	0.03704	0	0	0	0	0	0	0.0001577	0	0	0.005399	0
Mannheimia	0.02947	0.02367	0.05094	0.02309	0.0439	0.0309	0.02059	0.0115	0.0161	0.03133	0	0	0	0	0	0.1428	0.08823	0.0351	0.01404	0.05043	0	0	0	0	0	0	0.05043	0.01346	0	0	0.01216	0	0	0.0302	0.03733	0.04296	0.03039	0.03704	0.01437	0.01612	0	0	0	0	0.03248	0.06086	0.08929	0	0
Marasmius	0	0	0	0	0	0	0	0	0	0	0	0	0	0	0	0	0	0	0	0	0	0	0	0	0	0	0	0	0	0	0	0	0	0	0	0	0	0	0	0	0	0	0	0	0	0	0	0	0
Mardivirus	0	0	0	0.009237	0	0	6.684e-05	0	0	0	0	0	0	0	0	0	0	0	0	0	0	0	0	0	0	0	0	0	0	0	0	0	0	0	0	0	0	0	0	0	0	0	0	0	0.0006306	0	0	0	0
Maribacter	0.05894	0.0947	0.08065	0.1062	0.07317	0.1236	0.002941	0.006194	0.0161	0.0108	0.02865	0	0.07331	0.03879	0.05563	0.07138	0	0.0351	0.01404	0.1009	0.008024	0.02071	0.05074	0.06452	0	0.0639	0.1513	0.00673	0.02632	0.0603	0.008167	0	0	0.007322	0.07465	0.08591	0.09116	0.03704	0.04312	0.01612	0.06343	0	0.008666	0.07032	0.01088	0.1826	0.08929	0.02159	0
Maricaulis	0	0	0	0	0	0	0.0001337	0.000553	0	0.00108	0	0	0	0	0	0.07138	0	0	0	0	0.008024	0	0	0	0	0	0	0	0	0	0.0006082	0	0	0.0009153	0	0	0	0	0	0	0	0	0	0	0.0009459	0	0	0	0
Marichromatium	0	0	0.01273	0.009237	0	0	0.0002674	0.001327	0	0.001621	0.02865	0	0	0	0	0	0.00519	0	0.00351	0	0	0	0	0	0	0	0	0	0	0	0.0003475	0	0	0.002746	0	0	0	0	0	0	0	0	0	0	0.0006306	0	0	0	0
Marinactinospora	0	0	0	0	0	0	0	0	0	0	0	0	0	0	0	0	0	0	0	0	0	0	0	0	0	0	0	0	0	0	0	0	0	0	0	0	0	0	0	0	0	0	0	0	0	0	0	0	0.03744
Mariniflexile	0.03929	0.01184	0.02971	0.04619	0.0439	0.04635	0.0006684	0.0008848	0.01073	0.003241	0	0	0	0.03879	0.02782	0	0	0	0	0	0.01605	0	0	0	0	0	0	0.003365	0	0	0.0006951	0	0	0.0009153	0	0	0	0.07407	0	0.01612	0	0	0	0.07032	0.002365	0	0.02976	0	0.03744
Marinilactibacillus	0.02947	0	0.00849	0.009237	0	0.007724	0.0007353	0.001106	0.005366	0.004862	0	0	0	0	0	0	0	0	0	0	0	0	0	0	0	0	0	0	0	0.03015	0.001911	0	0	0	0	0	0.03039	0.03704	0	0	0	0	0.008666	0	0.002523	0.06086	0	0	0
Marinithermus	0	0	0.004245	0	0	0.007724	0.0001337	0.0004424	0	0	0	0	0	0	0	0	0	0	0	0	0	0	0	0	0	0	0	0	0	0	8.689e-05	0	0	0	0	0	0	0	0	0.01612	0	0	0	0	0	0	0	0	0
Marinitoga	0.009823	0.01184	0.01698	0.02771	0.0439	0.02317	0.0009358	0.0006636	0.005366	0.00108	0	0	0	0	0	0	0	0	0	0	0	0	0.05074	0	0	0	0	0.00673	0	0	0.0003475	0	0	0	0.112	0	0	0.03704	0.01437	0.03224	0	0	0.008666	0	0.001577	0	0	0	0
Marinobacter	0.07859	0.04735	0.02971	0.03233	0	0.03862	0.02079	0.03119	0	0.06158	0.05731	0.03982	0	0.03879	0	0	0	0.0702	0.03861	0.05043	0.01605	0	0	0	0	0	0.05043	0.01682	0	0	0.02024	0.04967	0	0.06316	0.03733	0	0	0.03704	0.02874	0.01612	0	0.06707	0.008666	0.07032	0.06401	0.06086	0.02976	0.005399	0
Marinobacterium	0.02947	0	0.01273	0.004619	0	0	0.002339	0.003207	0	0.004321	0	0	0	0	0	0	0	0.0351	0	0	0	0	0	0	0	0.0639	0	0	0	0	0.002346	0	0	0.001831	0	0	0	0	0	0	0	0	0	0	0.004414	0	0	0	0
Marinomonas	0.06876	0.02367	0.02547	0.04619	0.0439	0.04635	0.01203	0.02146	0.0161	0.04105	0	0	0.02444	0	0	0	0.01038	0	0.0351	0	0	0	0.05074	0.06452	0	0	0.05043	0.01346	0	0	0.02085	0.03311	0	0.0238	0	0	0.1215	0	0	0	0	0.02236	0	0	0.04667	0	0	0.03239	0
Marinovum	0	0.03551	0.004245	0.004619	0	0	0.0004679	0.000553	0.005366	0.002161	0	0	0	0	0	0.07138	0	0	0.00351	0	0	0	0	0	0	0	0	0	0	0.03015	0.0004344	0	0	0	0	0	0	0	0.01437	0	0	0	0	0	0.0003153	0.06086	0	0	0
Mariprofundus	0.01965	0	0	0	0.01463	0	0.0008021	0.003207	0	0.003241	0	0.03982	0	0	0	0	0.00519	0	0	0	0	0	0	0	0	0	0	0.00673	0	0	0.009905	0	0	0.002746	0.03733	0	0	0	0	0	0	0	0	0	0.007725	0	0	0	0
Maritalea	0	0	0.004245	0	0	0	0.0006684	0.001217	0	0.004321	0	0	0	0	0	0.07138	0.00519	0	0	0	0	0	0	0	0	0	0	0	0	0	0.0005213	0	0	0.0009153	0	0	0	0	0	0	0	0	0	0	0.00536	0	0	0	0.03744
Marivirga	0.01965	0	0.05518	0.02309	0	0.04635	0.0006016	0.001327	0.005366	0.002701	0	0	0	0	0.02782	0	0.00519	0.0351	0.00702	0	0	0.02071	0	0	0	0	0	0	0	0	0.001825	0	0	0.001831	0	0.04296	0.09116	0.03704	0	0	0.01057	0	0	0.07032	0.002995	0	0	0	0
Marivivens	0	0	0.004245	0.004619	0	0	0.0002005	0.0004424	0	0	0	0	0	0	0	0	0	0	0	0	0	0	0	0	0	0	0	0	0	0	0.0002607	0	0	0.0009153	0	0	0	0	0	0	0	0	0	0	0.001419	0	0	0	0
Marmoricola	0.009823	0.02367	0.00849	0.004619	0	0	0.0004011	0.0007742	0	0.004321	0	0	0	0	0	0	0.00519	0	0.01053	0	0	0	0	0	0	0	0	0	0	0	0.0005213	0.03311	0	0	0	0	0	0	0	0	0.01057	0.08943	0	0	0.0006306	0	0	0	0
Marophrys	0	0	0	0	0	0	0	0	0	0	0	0	0	0	0	0	0	0	0	0	0	0	0	0	0	0	0	0	0	0	0	0	0	0	0	0.04296	0	0	0	0	0	0	0	0	0	0	0	0	0
Marphysa	0	0	0	0	0	0	0	0	0	0	0	0	0	0	0	0	0	0	0	0	0	0	0	0	0	0	0	0	0	0	0	0	0	0	0	0	0	0	0.01437	0	0	0	0	0	0	0	0	0	0
Marseillevirus	0	0	0.01698	0.009237	0.02927	0	6.684e-05	0.0002212	0	0	0	0	0	0	0	0	0	0.0351	0	0	0	0	0	0.06452	0	0	0	0.01346	0.02632	0	0.0001738	0	0	0	0.03733	0	0	0	0.01437	0	0	0	0	0	0.0001577	0	0	0.005399	0
Marshallagia	0	0	0.004245	0	0	0	0	0	0	0	0	0	0	0	0	0	0	0	0	0	0	0	0	0	0	0	0	0	0	0	0	0	0	0	0	0	0	0	0	0	0	0	0	0	0	0	0	0	0
Marssonina	0.03929	0	0.00849	0	0.01463	0.02317	0.0002005	0.0003318	0	0	0	0	0.02444	0	0	0	0	0.0702	0.00351	0	0	0	0	0	0	0	0	0	0	0	0.0005213	0	0	0	0.03733	0	0	0	0.01437	0	0	0	0	0	0	0.06086	0	0	0
Martelella	0	0.01184	0.01273	0	0	0.007724	0.001738	0.002323	0	0.003781	0	0.03982	0	0	0	0	0	0	0	0	0.01605	0	0	0	0	0	0	0.00673	0	0.0603	0.0009557	0	0	0.007322	0	0	0	0	0	0	0	0	0	0	0.003153	0	0	0	0
Marvinvirus	0	0	0	0	0.01463	0	0	0	0	0	0	0	0	0	0	0	0	0	0	0	0	0	0	0	0	0	0	0	0	0	0	0	0	0	0	0	0	0	0	0	0	0	0	0	0	0	0	0	0
Massaria	0	0	0	0	0.01463	0	0	0.0001106	0	0	0	0	0	0	0	0	0	0	0	0	0	0	0	0	0	0	0	0	0	0	0	0	0	0	0	0	0	0	0	0	0	0	0	0	0	0	0	0	0
Massilia	0.04912	0.5208	0.08914	0.3095	0.2342	0.1931	0.01638	0.04336	0	0.1026	0.02865	0.03982	0	0	0.02782	0.2141	0.00519	0.0702	0.06669	0.05043	0.02407	0	0.1015	0	0	0.0639	0	0.01682	0.02632	0.03015	0.01329	0.298	0	0.03387	0	0.08591	0.03039	0	0.1725	0	0.01057	0.1341	0.01733	0	0.01624	0	0	0.005399	0.07488
Mastadenovirus	0.01965	0	0.02122	0.009237	0.01463	0.01545	6.684e-05	0.0003318	0	0.001621	0	0	0	0.03879	0	0	0	0	0	0	0	0	0	0	0	0	0	0	0	0.03015	0.0004344	0	0	0	0	0	0	0.03704	0	0	0	0.02236	0	0	0	0	0	0	0
Mastigamoeba	0	0	0	0	0	0.007724	0	0	0	0	0	0	0	0	0	0	0	0	0	0	0	0	0	0	0	0	0	0	0	0	0	0	0	0	0	0	0	0	0	0	0	0	0	0	0	0	0	0	0
Mastigias	0	0	0.004245	0	0	0	0	0	0	0	0	0	0	0	0	0	0	0	0	0	0	0	0	0	0	0	0	0	0	0	0	0	0	0	0	0	0	0	0	0	0	0	0	0	0	0	0	0	0
Mastigocladus	0	0	0	0.004619	0	0	0	0	0	0	0	0	0	0	0	0	0	0	0	0	0	0	0	0	0	0	0	0	0	0	0	0	0	0	0	0	0	0	0	0	0	0	0	0	0	0	0	0	0
Mastocarpus	0	0.01184	0.00849	0.004619	0	0	6.684e-05	0.0001106	0	0	0	0	0	0	0	0	0	0	0	0	0	0	0	0	0	0	0	0	0.02632	0	0.002346	0	0	0	0	0	0	0	0	0	0	0	0	0	0	0	0	0	0
Mastrevirus	0	0	0	0	0	0.01545	0	0	0	0	0	0	0	0	0	0	0	0	0	0	0	0	0	0	0	0	0	0	0	0	8.689e-05	0	0	0	0	0	0	0	0	0	0	0	0	0	0	0	0	0	0
Megalocytivirus	0	0	0	0	0	0	0	0	0	0	0	0	0	0	0	0	0	0	0	0	0	0	0	0	0	0	0	0	0	0	8.689e-05	0	0	0	0	0	0	0	0	0	0.01057	0	0	0	0	0	0	0	0
Megamonas	0.06876	0	0.0382	0.04157	0.07317	0.02317	0.001872	0.00188	0.03219	0.004321	0	0.07965	0.07331	0	0	0	0.00519	0	0.00702	0	0.008024	0.04142	0	0	0	0	0	0.003365	0	0.0603	0.001303	0	0	0	0.03733	0.04296	0	0	0	0.01612	0.02114	0.02236	0.008666	0	0.003468	0	0.05952	0.005399	0
Megasphaera	0.01965	0.01184	0.01698	0.01386	0.01463	0	0.0006684	0.001327	0.005366	0.0005402	0.02865	0	0	0	0	0	0	0	0	0	0.008024	0	0	0	0	0.0639	0	0	0	0	0.004431	0	0	0	0.03733	0	0	0	0	0	0	0	0	0	0.001261	0	0	0	0
Megrivirus	0	0	0	0	0	0	0	0	0.005366	0	0	0	0	0	0	0	0	0	0	0	0	0	0	0	0	0	0	0	0	0	0	0	0	0	0	0	0	0	0	0	0	0	0	0	0	0	0	0	0
Meiodiscus	0	0	0.004245	0	0	0	0	0	0	0	0	0	0	0	0	0	0	0	0	0	0	0	0	0	0	0	0	0	0	0	0	0	0	0	0	0	0	0	0	0	0	0	0	0	0	0	0	0	0
Meiothermus	0.01965	0.04735	0	0.004619	0.01463	0	0.0008689	0.001327	0.005366	0.001621	0.08596	0	0	0	0	0	0.01557	0	0	0.05043	0.008024	0	0	0	0	0	0	0	0	0.03015	0.001043	0	0	0	0.03733	0	0	0	0	0.01612	0	0	0	0	0.0006306	0	0	0	0
Meira	0.02947	0.01184	0.02547	0.02309	0.01463	0.02317	0.0009358	0.00177	0	0.001621	0	0	0	0	0	0	0.00519	0.0351	0.01053	0.05043	0.008024	0	0	0.06452	0	0	0	0.003365	0	0.03015	0.003041	0	0	0	0.03733	0.04296	0	0	0.01437	0	0.01057	0.02236	0	0	0.001419	0	0	0	0.03744
Melaminivora	0	0.01184	0.01698	0	0	0.01545	0.0007353	0.002433	0	0.003781	0	0	0	0	0	0.07138	0.00519	0	0.02106	0	0	0	0	0	0	0	0	0.003365	0	0	0.000782	0	0	0.002746	0	0	0	0	0	0	0	0.02236	0	0	0.001104	0	0	0	0
Melampsora	0.05894	0	0.07641	0.05542	0.08781	0.08497	0.0007353	0.001106	0.02683	0.002161	0.02865	0	0.1222	0	0.02782	0	0.00519	0.0351	0.00351	0.1513	0.02407	0.08283	0.1015	0	0	0.0639	0.05043	0.01346	0.02632	0.09044	0.002867	0	0	0.003661	0.03733	0.04296	0.03039	0.07407	0.1006	0.03224	0.02114	0	0.026	0	0.001419	0.06086	0.05952	0.005399	0.03744
Melanopsichium	0.009823	0.04735	0.02122	0.02771	0.0439	0.01545	0.0004679	0.0008848	0	0	0	0	0.02444	0.03879	0	0	0.00519	0	0	0.05043	0	0	0	0	0	0	0	0	0.02632	0.03015	0.002954	0	0	0	0	0	0	0	0	0	0	0.02236	0	0	0	0	0	0.005399	0
Melanthalia	0	0	0.004245	0	0	0.007724	6.684e-05	0	0	0	0	0	0	0	0	0	0	0	0	0	0	0	0	0	0	0	0	0	0	0	0.0001738	0	0	0	0	0	0	0	0	0	0	0	0	0	0.0001577	0	0	0	0
Melioribacter	0.009823	0	0.02547	0.004619	0	0.007724	0.0006016	0.001106	0	0.00108	0	0	0	0.03879	0	0	0	0.0351	0.00351	0	0	0	0	0	0	0	0	0	0	0	0.0002607	0	0	0	0	0	0	0	0.01437	0	0	0	0.008666	0	0.000473	0	0	0.005399	0
Melissococcus	0.01965	0.02367	0.02122	0.06928	0.0439	0.02317	0.0009358	0.001327	0.005366	0.0108	0	0.03982	0	0	0	0.07138	0	0.0351	0.00351	0	0	0	0.05074	0.06452	0	0.1278	0	0.01346	0	0	0.006864	0	0.0497	0.001831	0.03733	0.04296	0.06077	0	0.02874	0	0	0.02236	0.01733	0	0.002523	0	0.02976	0.005399	0
Melittangium	0.009823	0	0.004245	0.004619	0.02927	0.01545	0.0007353	0.0006636	0	0.00108	0	0	0	0	0	0	0	0	0.00351	0	0	0	0	0	0	0.0639	0	0	0	0	0	0.01656	0	0.002746	0	0	0	0	0	0	0.01057	0	0	0	0.0001577	0	0	0.005399	0
Meloidogyne	0.009823	0	0.004245	0.009237	0	0.007724	6.684e-05	0.0001106	0.005366	0	0	0.03982	0	0	0	0	0	0	0	0.05043	0	0	0	0	0	0	0.05043	0	0	0	0	0	0	0	0	0	0	0	0	0.01612	0	0	0	0	0.0001577	0	0	0	0
Membranoptera	0	0	0.00849	0.004619	0	0.007724	6.684e-05	0.0001106	0	0	0	0	0	0	0	0	0	0	0	0	0	0	0	0	0	0	0	0	0	0	0	0	0	0	0	0	0	0	0	0	0	0	0	0	0	0	0	0	0
Mesogloia	0	0	0	0	0	0	0	0	0	0	0	0	0	0	0	0	0	0	0	0	0	0	0	0	0	0	0	0	0	0	0	0	0	0	0	0	0	0	0	0	0	0	0	0	0	0	0	0.005399	0
Mesoplasma	0.167	0.04735	0.1104	0.08776	0.08781	0.08497	0.0008689	0.003097	0.03756	0.003781	0.05731	0.07965	0	0.03879	0.02782	0	0.00519	0.0351	0.02106	0.05043	0.01605	0.08283	0.05074	0.129	0	0.0639	0.05043	0	0	0.03015	0.004692	0.01656	0	0.003661	0.1493	0.04296	0	0	0	0	0.04229	0.06707	0.008666	0	0.003626	0.06086	0	0.0162	0.07488
Mesorhizobium	0.04912	0.0947	0.06367	0.1108	0.02927	0.0618	0.01738	0.01714	0.005366	0.02701	0.02865	0.03982	0.1222	0.03879	0.02782	0.2141	0.01557	0.0351	0.04212	0	0.04012	0.06212	0.05074	0	0	0	0.05043	0.02019	0	0.09044	0.01095	0.09934	0	0.0302	0	0	0.03039	0	0.05749	0	0.02114	0.02236	0.008666	0	0.01245	0	0	0.0108	0.03744
Mesotoga	0.009823	0	0.00849	0	0	0	0.0009358	0.0002212	0	0.0005402	0	0	0	0	0	0	0	0	0	0	0	0	0	0	0	0	0	0	0	0	0	0	0	0	0	0	0.03039	0	0	0	0	0	0	0	0	0	0.02976	0	0
Metakosakonia	0.009823	0	0	0	0	0	0.04565	0.004092	0	0.03565	0	0	0	0	0	0	0.01038	0	0	0	0	0	0	0	0	0	0	0.003365	0	0	0.001216	0	0	0.03661	0	0	0	0	0	0	0	0	0	0	0.001892	0	0	0	0
Metallosphaera	0.02947	0	0.01698	0.02309	0	0.0309	6.684e-05	0.001217	0	0	0	0.03982	0	0	0	0	0	0	0	0	0	0	0	0.06452	0	0	0	0	0	0.03015	8.689e-05	0	0	0.0009153	0	0.04296	0	0	0	0.01612	0.01057	0	0	0	0.0006306	0.06086	0	0.005399	0
Metaperipatus	0	0	0	0	0	0	0	0	0	0	0	0	0	0	0	0	0	0	0	0	0	0	0	0	0	0	0	0.003365	0	0	0	0	0	0	0	0	0	0	0	0	0	0	0	0	0	0	0	0	0
Metaphire	0	0	0.004245	0	0	0	0	0	0	0	0	0	0	0	0	0	0	0	0	0	0	0	0	0	0	0	0	0	0	0	0	0	0	0	0	0	0	0	0	0	0	0	0	0	0	0	0	0	0
Metapneumovirus	0.009823	0	0	0	0	0	0	0	0	0	0	0	0	0	0	0	0	0	0	0	0.008024	0	0	0	0	0	0	0	0	0	0	0	0	0	0	0	0	0	0	0	0	0	0	0	0	0	0	0	0
Metarhizium	0.03929	0.02367	0.03396	0.03233	0.05854	0.007724	0.0006684	0.002212	0	0.003241	0	0.07965	0.02444	0	0.02782	0.07138	0.00519	0	0.00351	0.05043	0	0.04142	0	0.06452	0	0.0639	0.1009	0.00673	0	0.0603	0.0009557	0	0	0.001831	0	0	0.06077	0	0.01437	0	0.01057	0	0	0	0.001892	0	0.02976	0.005399	0.03744
Metastrongylus	0	0	0	0	0	0	0	0	0	0	0	0	0	0	0	0	0	0	0	0	0	0	0	0	0	0	0	0	0	0	0	0	0	0	0	0	0	0	0	0	0	0	0	0	0	0	0.02976	0	0
Methanobacterium	0.1572	0.05919	0.1358	0.1339	0.08781	0.1004	0.001604	0.002544	0.02683	0.004862	0	0.03982	0.07331	0	0	0	0	0	0	0.05043	0.02407	0.02071	0.05074	0	0	0.0639	0	0	0	0.03015	0.004257	0.06623	0	0.004576	0.112	0.1289	0	0.03704	0.02874	0.03224	0.02114	0.04471	0.01733	0.07032	0.004099	0.06086	0.1488	0.03239	0.07488
Methanobrevibacter	0.06876	0.04735	0.08065	0.1201	0.161	0.139	0.001738	0.004645	0.04293	0.003781	0.02865	0.1195	0.02444	0.03879	0.02782	0	0.02076	0.1053	0.01404	0.05043	0.02407	0.08283	0.1015	0.129	0	0.1278	0.05043	0.01346	0.02632	0.03015	0.0113	0	0	0.001831	0.03733	0.1289	0.1215	0	0.01437	0.01612	0.03172	0.02236	0.03467	0.07032	0.006464	0.2435	0.1786	0.0162	0.03744
Methanocaldococcus	0.1179	0.05919	0.06792	0.08314	0.0439	0.08497	0.001872	0.002101	0.0161	0.003241	0.05731	0.07965	0.02444	0	0.02782	0.07138	0	0	0.01053	0	0.04012	0.02071	0.05074	0	0	0.1917	0	0.003365	0.05265	0.0603	0.003302	0	0	0.001831	0.1493	0.1718	0.1215	0.1111	0.02874	0.03224	0.01057	0.06707	0.01733	0.07032	0.001892	0	0.08929	0.005399	0
Methanocella	0	0.01184	0.02122	0	0.01463	0.007724	0	0.0003318	0	0	0	0	0	0	0	0.07138	0.00519	0	0.00351	0	0	0	0	0	0	0	0	0	0	0	0.001651	0	0	0.0009153	0.03733	0	0.03039	0	0	0	0.01057	0	0	0	0.0001577	0	0.02976	0	0
Methanococcoides	0.01965	0.01184	0.01273	0.02309	0	0.0309	0.0004679	0.0006636	0	0.00108	0.05731	0	0	0	0	0	0	0	0.00351	0	0	0	0.05074	0	0	0	0	0	0	0	0.0002607	0	0	0	0.03733	0	0	0	0	0	0	0	0	0	0.000473	0.06086	0	0	0
Methanococcus	0.1081	0.07102	0.09763	0.1155	0.1317	0.08497	0.002072	0.004977	0.005366	0.005402	0.05731	0.1195	0.07331	0.07758	0.02782	0.07138	0.00519	0	0.01053	0	0.04814	0.1035	0	0.06452	0	0.1917	0.1009	0.00673	0.02632	0.03015	0.003649	0	0	0.0009153	0.03733	0.08591	0.03039	0.03704	0.02874	0.04836	0.05286	0	0.008666	0	0.006779	0	0.1488	0.02699	0.07488
Methanocorpusculum	0	0	0.004245	0.004619	0	0.007724	0	0	0	0	0	0	0	0	0	0	0	0	0	0	0	0	0	0	0	0	0	0	0	0	0	0	0	0	0	0	0	0	0	0	0	0	0	0	0.0001577	0	0	0	0
Methanoculleus	0.009823	0.01184	0	0.004619	0	0.007724	0	0.0006636	0	0.0005402	0.02865	0	0	0	0	0	0	0	0	0	0	0	0	0	0	0	0	0	0	0	0.0003475	0	0	0	0	0	0	0	0	0	0	0	0	0	0.0001577	0	0	0	0
Methanohalobium	0.009823	0.01184	0.01273	0.01386	0	0.007724	0.0002674	0.0007742	0	0.0005402	0	0	0	0	0.02782	0	0.00519	0	0	0	0	0	0	0	0	0	0	0.003365	0.02632	0	0.0006951	0	0	0	0.03733	0	0	0	0	0	0	0	0	0.07032	0.001734	0	0	0	0
Methanohalophilus	0.009823	0.01184	0.00849	0.01386	0	0.03862	0.0005347	0.000553	0	0	0	0	0	0	0	0	0	0	0	0	0	0.02071	0	0	0	0.0639	0	0	0	0.0603	0.001564	0	0	0	0	0.04296	0	0.03704	0.01437	0	0	0	0	0	0.0009459	0.06086	0	0	0.03744
Methanolacinia	0.01965	0	0.00849	0.009237	0	0.007724	6.684e-05	0.0003318	0	0	0	0	0	0	0	0	0	0	0.00351	0	0.008024	0.02071	0.05074	0.06452	0	0	0	0.003365	0.02632	0	8.689e-05	0	0	0	0	0	0	0	0	0	0	0	0	0	0.0001577	0	0.05952	0.005399	0
Methanolobus	0	0	0	0.01386	0	0.02317	6.684e-05	0.0002212	0	0	0	0.03982	0	0.03879	0	0	0	0	0	0.05043	0	0	0	0	0	0	0	0	0	0	0.0001738	0	0	0	0.03733	0	0.03039	0	0	0	0	0	0.008666	0	0.0001577	0	0	0	0
Methanomassiliicoccus	0.01965	0	0	0.004619	0	0.007724	6.684e-05	0	0	0	0	0	0.02444	0	0	0	0	0	0	0	0.008024	0.04142	0	0	0	0	0	0	0	0	0.000782	0	0	0	0	0	0	0.03704	0	0.01612	0	0	0.008666	0	0	0	0	0	0
Methanomethylovorans	0.02947	0	0.004245	0.01386	0.01463	0.01545	0	0.0004424	0	0.0005402	0	0	0	0	0	0	0.00519	0.0351	0	0	0	0	0	0	0	0	0	0	0	0	0.0002607	0	0	0	0	0	0.06077	0	0.01437	0	0	0	0	0	0.0001577	0	0	0	0.03744
Methanopyrus	0	0	0.004245	0	0	0	0	0	0	0.0005402	0	0	0	0	0	0	0	0	0	0	0	0	0	0	0	0	0	0	0	0	0	0	0	0	0	0	0	0	0	0	0	0	0	0	0.0001577	0	0	0	0
Methanoregula	0	0	0.004245	0	0	0	0	0.0002212	0	0	0	0	0	0	0	0.07138	0	0	0	0	0	0	0	0	0	0	0	0	0	0	0.0002607	0	0	0	0	0	0	0	0	0	0	0	0	0	0	0	0	0	0
Methanosalsum	0.009823	0	0.004245	0.02309	0.01463	0	6.684e-05	0.0007742	0	0.0005402	0	0	0	0.03879	0	0	0	0	0	0	0.008024	0	0	0	0	0	0	0	0	0	0.0003475	0	0	0	0	0	0.03039	0	0	0	0	0	0	0	0.0007883	0	0.02976	0	0
Methanosarcina	0.3831	0.1184	0.2547	0.351	0.2195	0.224	0.003743	0.009622	0.03756	0.01026	0.05731	0.2389	0.04888	0.1164	0.08345	0.07138	0.03633	0.1755	0.02457	0.1513	0.0321	0.1242	0.3044	0.3226	0	0.0639	0.1513	0.02692	0.1053	0.1507	0.01295	0.01656	0	0.007322	0.1493	0.3007	0.1215	0.2963	0.1006	0.09673	0.1797	0.08943	0.03467	0.07032	0.01056	0.5478	0.2083	0.03779	0.1498
Methanosphaera	0.02947	0.03551	0.02547	0.01847	0.01463	0.0618	0.0002674	0.001659	0.01073	0.001621	0.02865	0.03982	0.07331	0	0	0	0.00519	0.1053	0	0	0.01605	0.02071	0	0	0	0	0	0.00673	0	0	0.003215	0.01656	0	0.001831	0.07465	0	0	0	0	0.01612	0.02114	0	0.008666	0.07032	0.001577	0.06086	0.02976	0	0
Methanosphaerula	0	0	0	0	0	0	0.0002674	0.0002212	0	0	0	0	0	0	0	0	0	0	0	0	0	0	0	0	0	0	0	0.003365	0	0	0	0	0	0	0	0	0	0	0	0	0	0	0	0	0	0	0.02976	0	0
Methanospirillum	0	0	0	0.009237	0	0.007724	0.0003342	0.0004424	0.01073	0.0005402	0	0	0	0	0	0	0	0	0.00351	0	0	0	0	0	0	0	0	0	0	0	0.0006951	0	0	0	0	0	0	0	0	0.01612	0	0	0	0	0.0001577	0	0	0	0
Methanothermobacter	0.03929	0	0.01698	0.03233	0	0.01545	0.0003342	0.000553	0	0	0	0	0.02444	0	0	0	0.00519	0	0.00702	0.05043	0	0	0	0	0	0	0	0	0	0	0.0005213	0	0	0	0.03733	0	0	0	0	0	0	0	0	0	0.0001577	0	0.02976	0	0
Methanothermococcus	0.04912	0.02367	0.01698	0.02771	0.01463	0	0.0001337	0.0004424	0	0.00108	0.02865	0	0	0	0	0	0	0	0	0.05043	0	0	0.05074	0.06452	0	0	0	0	0	0	0.0003475	0	0	0.002746	0.03733	0	0	0	0	0.01612	0	0.02236	0	0	0.001104	0	0	0.0108	0
Methanothermus	0.02947	0.01184	0.00849	0.01386	0.0439	0.007724	0.0002674	0.0001106	0.01073	0.0005402	0.02865	0	0	0	0	0	0	0	0	0.05043	0	0	0	0	0	0	0	0	0.02632	0	0	0	0	0	0	0	0	0	0.04312	0	0	0	0	0	0.0001577	0.06086	0	0	0
Methanothrix	0.02947	0	0.01273	0.01386	0	0.01545	0.0001337	0.002212	0	0.006482	0	0.07965	0	0	0	0	0	0	0	0	0	0	0	0	0	0	0	0	0	0.03015	0.0009557	0	0	0.001831	0	0	0	0	0	0	0.01057	0	0	0.07032	0.005991	0	0.02976	0	0.03744
Methanotorris	0	0	0.02547	0.01847	0.02927	0.01545	0.0002005	0.0006636	0.005366	0	0.02865	0	0	0	0	0.07138	0	0	0	0	0	0	0	0.06452	0	0	0	0	0	0	0.0004344	0	0	0.0009153	0	0	0	0	0	0	0	0	0	0	0.0009459	0	0.02976	0	0.03744
Methylacidiphilum	0.03929	0.01184	0.02547	0.009237	0.02927	0	0.0004011	0.0008848	0.005366	0.0005402	0.02865	0.03982	0.02444	0.03879	0	0	0	0	0.00702	0.05043	0	0.02071	0	0	0	0	0.05043	0	0.02632	0	0.0006082	0	0	0	0	0	0	0.03704	0.02874	0	0	0	0.008666	0	0.0001577	0	0	0	0.07488
Methylibium	0	0.04735	0.01698	0.004619	0	0	0.001003	0.001548	0	0.001621	0	0	0	0	0	0	0	0	0	0	0	0	0	0	0.4505	0	0	0	0	0	0.00113	0	0	0.001831	0	0	0	0	0	0	0	0.02236	0	0	0.000473	0	0	0	0
Methylobacillus	0	0	0	0	0	0	0.001136	0.002101	0	0.002161	0	0	0	0	0	0	0	0	0.00702	0	0	0	0	0	0	0	0	0	0	0	0.0003475	0	0	0.003661	0	0	0	0	0	0	0	0	0	0	0.00268	0	0	0	0
Methylobacterium	0.02947	0.2959	0.04245	0.05542	0	0.08497	0.008155	0.01416	0.1288	0.02431	1.605	0.2389	0.04888	4.849	1.836	2.427	0.07785	0.2106	0.5792	0.8069	0.4413	0.02071	0.1522	0.06452	23.42	0.1278	0.1009	0.003365	0	1.055	0.04457	0.5795	0.5964	0.07597	0	0	0	0	0.01437	0.03224	0.01057	0.2236	0	0.1406	0.006937	0	0	0.0108	0.1123
Methylocaldum	0	0	0	0.004619	0	0	0.0004011	0.0008848	0	0.0005402	0	0	0	0	0	0	0	0	0	0	0	0	0	0	0	0	0	0	0	0	0.0005213	0	0	0.001831	0	0	0	0	0	0	0	0	0	0	0.0007883	0	0	0	0
Methylocapsa	0	0.01184	0	0	0	0	0	0	0	0	0	0	0	0	0	0	0	0	0	0	0	0	0	0	0	0	0	0	0	0	0	0	0	0	0	0	0	0	0	0	0	0	0	0	0	0	0	0	0
Methyloceanibacter	0	0	0.00849	0	0	0.007724	0.0004011	0.000553	0	0.00108	0	0	0	0	0	0	0	0	0.00351	0	0	0	0	0.06452	0	0	0	0	0	0	0.001043	0	0	0.0009153	0	0	0	0	0	0	0	0	0	0	0	0	0	0	0
Methylocella	0.009823	0	0.004245	0	0	0	0.001069	0.0003318	0	0.001621	0	0	0.02444	0	0	0.07138	0	0	0.00351	0	0	0	0	0	0	0	0	0	0	0	8.689e-05	0	0	0	0	0	0	0	0	0	0	0	0	0	0.0001577	0	0	0	0
Methylococcus	0	0	0	0.01386	0.01463	0.007724	0.0002674	0.0002212	0	0.001621	0	0	0	0	0	0	0	0	0.00351	0	0	0	0	0	0	0	0	0.003365	0	0	0.0002607	0	0	0	0	0	0.03039	0	0	0	0	0	0.008666	0	0.0003153	0	0	0	0
Methylocystis	0	0.02367	0.004245	0.01386	0	0.01545	0.0006016	0.0008848	0	0.0005402	0	0	0	0	0	0	0	0	0.00351	0	0	0	0	0	0	0	0	0	0	0	0.002693	0	0	0.001831	0	0	0	0	0	0	0	0	0	0	0.0001577	0	0	0	0
Methylomicrobium	0	0	0.01273	0	0.01463	0	0.001872	0.004424	0	0.007562	0	0	0	0	0	0	0	0.0351	0.00351	0	0.008024	0.02071	0	0	0	0	0	0.003365	0	0	0.003041	0.01656	0	0.004576	0	0	0.03039	0	0.01437	0	0	0	0	0	0.007568	0	0	0	0
Methylomonas	0.03929	0	0.01698	0.01386	0.01463	0.03862	0.006551	0.005419	0	0.02053	0	0.03982	0	0	0	0	0.00519	0.0351	0.01404	0.05043	0	0.02071	0	0.06452	0	0	0	0.003365	0	0	0.007559	0.01656	0	0.01831	0	0	0.03039	0	0.01437	0.01612	0	0	0	0	0.01372	0	0	0	0.03744
Methylomusa	0	0	0.004245	0.01847	0	0	0.0002005	0.0003318	0	0.00108	0	0	0	0	0	0.07138	0	0	0	0	0.008024	0	0	0	0	0	0	0	0	0	0.000782	0	0	0.0009153	0	0	0	0	0	0	0	0	0	0	0.001104	0	0	0	0
Methylophaga	0	0.01184	0	0.004619	0.01463	0.01545	0.002874	0.005751	0	0.01188	0	0	0	0	0	0	0	0	0.01755	0	0	0	0	0	0	0	0	0	0	0	0.005039	0.01656	0	0.01098	0	0	0	0	0.01437	0	0	0	0	0	0.01671	0	0	0	0
Methylophilus	0.009823	0	0.01273	0	0	0.007724	0.001738	0.003207	0	0.007562	0	0	0.02444	0	0	0	0	0.0351	0.01404	0.05043	0	0	0.05074	0	0	0	0	0	0	0	0.002346	0	0	0.009153	0	0	0	0	0.01437	0	0	0	0	0	0.007095	0	0	0	0
Methylorubrum	0.009823	0.02367	0.01698	0.01386	0.0439	0.02317	0.002874	0.004866	0.0161	0.004862	0.02865	0	0.02444	0.2327	0.08345	0.1428	0	0.0351	0.03159	0	0.02407	0	0	0	0.4505	0	0	0.003365	0	0.3015	0.002693	0.2318	0.0497	0.0302	0	0	0	0	0.01437	0	0.01057	0.08943	0	0	0.001419	0	0	0.005399	0
Methylosinus	0.009823	0.01184	0.004245	0	0.01463	0.007724	0.0009358	0.001106	0	0.0005402	0	0	0	0	0	0	0	0	0.00351	0	0	0	0	0	0	0	0	0	0	0	0	0	0	0.001831	0	0	0	0	0	0	0	0	0	0	0.0006306	0	0.02976	0	0
Methylotenera	0.009823	0	0	0.004619	0	0.007724	0.002072	0.005751	0	0.0108	0.02865	0	0	0	0	0	0	0	0.01404	0	0	0	0	0	0	0	0	0.003365	0	0	0.003128	0	0	0.008238	0	0	0	0	0	0	0	0	0	0	0.01261	0	0	0.0162	0
Methyloversatilis	0	0.03551	0	0	0	0	0.0007353	0.001217	0.005366	0.00108	0	0	0	0	0	0	0	0	0.00351	0	0	0	0	0	0	0	0	0.003365	0	0	0.0002607	0	0	0.001831	0	0	0	0	0.01437	0	0	0	0	0	0.001419	0	0	0	0
Methylovirgula	0	0.02367	0.004245	0.004619	0	0	0.0002005	0.0001106	0	0.001621	0	0	0	0	0	0	0	0	0	0	0	0	0	0	0	0	0	0	0	0	0.0001738	0	0	0.003661	0	0	0.03039	0	0	0	0	0	0	0	0.001892	0	0	0	0
Methylovorus	0.009823	0.01184	0	0.004619	0	0	0.002005	0.002433	0	0.003781	0	0	0	0.03879	0	0	0	0	0.00351	0	0	0	0	0	0	0	0	0	0	0	0.00113	0	0	0.006407	0	0	0.03039	0.03704	0	0	0	0	0	0	0.003784	0	0	0	0
Methylovulum	0.009823	0	0	0.004619	0.01463	0.007724	0.0004679	0.001659	0.005366	0.009183	0	0	0	0	0	0	0.00519	0.0351	0.00351	0	0	0	0	0.06452	0	0	0	0.003365	0.02632	0.03015	0.001911	0	0	0.001831	0	0	0	0.03704	0	0	0	0	0	0	0.00536	0	0	0	0
Metrivirus	0	0	0	0.004619	0	0.007724	0.0001337	0	0	0	0	0	0	0	0	0	0	0	0.01404	0	0	0	0	0	0	0	0	0.003365	0	0	0.001911	0	0	0	0	0	0	0	0	0	0	0	0	0	0	0	0	0	0
Metschnikowia	0.03929	0	0.02971	0.03695	0.02927	0.01545	0.0004679	0.001217	0.005366	0.001621	0	0	0.02444	0.03879	0	0	0	0.0351	0.00351	0.05043	0.008024	0.02071	0	0	0	0	0.05043	0	0	0.03015	0.0006951	0	0	0.001831	0	0.04296	0	0	0.04312	0.01612	0.01057	0.02236	0.008666	0	0.001419	0	0.02976	0	0
Meyerozyma	0.01965	0	0.00849	0.01847	0.02927	0.007724	0.0003342	0.0006636	0.0161	0.0005402	0.02865	0	0	0	0	0	0	0	0.00351	0	0.008024	0	0.05074	0	0	0.0639	0	0.01346	0	0	0.0003475	0	0	0.0009153	0	0.04296	0	0	0	0.03224	0	0.04471	0	0.07032	0.0009459	0	0.05952	0	0.1123
Miamiensis	0	0.01184	0	0	0	0	0	0	0	0	0	0	0	0	0	0	0	0	0	0	0	0	0	0	0	0	0	0	0	0	0	0	0	0	0	0	0	0	0	0	0	0	0	0	0	0	0	0	0
Micarea	0	0	0	0.004619	0	0	0	0.0001106	0	0	0	0	0	0	0	0	0	0	0	0	0	0	0	0	0	0	0	0	0	0	0	0	0	0	0	0	0	0	0	0	0	0	0	0	0	0	0	0	0
Micavibrio	0.009823	0	0.004245	0.009237	0.01463	0.007724	0.001069	0.0008848	0	0.001621	0	0	0	0	0	0	0	0	0	0	0	0	0	0	0	0	0	0	0	0	0.0002607	0	0	0	0	0	0	0	0	0	0	0	0	0	0.001577	0	0	0	0
Michajlovia	0	0	0	0	0	0	0	0	0	0	0	0	0	0	0	0	0	0.0351	0	0	0	0	0	0	0	0	0	0	0	0	0	0	0	0	0	0	0	0	0	0	0	0	0	0	0	0	0	0	0
Microbacterium	0.04912	0.651	0.06792	0.194	0.1756	0.2395	0.01631	0.009291	0.005366	0.07779	0	0	0.04888	0.03879	0	8.28	0	0.0702	0.05967	0	0.07221	0	0.05074	0	0	0	0.05043	0.003365	0.02632	0.0603	0.004605	0.1656	0	0.01007	0.03733	0	0	0.03704	0	0	0.01057	0.1118	0	0	0.01387	0	0.02976	0.005399	0.07488
Microbotryum	0	0	0	0.004619	0	0	0	0.0001106	0	0	0	0	0	0	0	0	0	0	0	0	0	0	0	0	0	0	0	0	0	0	0.0003475	0	0	0	0	0	0	0	0	0.01612	0	0	0	0	0	0	0	0	0
Microbulbifer	0.01965	0.01184	0.00849	0	0	0.007724	0.006149	0.009622	0	0.01296	0	0.03982	0.04888	0	0	0	0.00519	0	0.01755	0	0	0.02071	0	0	0	0	0	0.00673	0	0	0.008167	0	0	0.009153	0.07465	0.04296	0	0.03704	0.01437	0	0.01057	0.02236	0	0	0.01592	0	0	0.0108	0
Microcella	0	0	0	0	0	0	0.0004011	0.0004424	0	0.0005402	0	0	0	0	0	0	0	0	0	0	0	0	0	0	0	0	0	0	0	0	8.689e-05	0	0	0	0.03733	0	0	0	0	0	0	0	0	0	0.000473	0	0	0	0
Microchaete	0.01965	0.02367	0.02122	0.01847	0.01463	0.01545	0.0006016	0.0006636	0	0.002161	0	0.07965	0	0	0	0	0	0	0.00702	0	0.01605	0	0	0.06452	0	0	0	0	0	0	0.0009557	0	0	0.0009153	0.03733	0	0.03039	0.03704	0	0	0	0	0	0	0.0009459	0	0	0	0
Micrococcus	0.01965	0.01184	0.004245	0.009237	0	0.03862	0.0006684	0.002101	0	0.004321	0.08596	0	0.02444	0	0	0.07138	0	0	0.01404	0	0	0	0	0	1.802	0	0	0.003365	0	0	0.0009557	0	0	0.001831	0.03733	0	0	0.03704	0	0.03224	0	0	0	0.1406	0.003311	0.06086	0	0	0
Microcoleus	0.009823	0	0.01698	0.02309	0.02927	0.007724	0.0004679	0.001217	0	0.001621	0.02865	0.03982	0.02444	0	0	0	0	0.0351	0	0	0	0	0	0.06452	0	0	0	0	0	0	0.0005213	0	0	0	0	0	0	0	0	0	0	0	0	0	0.003626	0.06086	0.02976	0.005399	0
Microcystis	0.02947	0.02367	0.04245	0.04157	0	0.02317	0.001337	0.002323	0	0.003241	0	0.07965	0	0	0	0	0.00519	0.0351	0.00702	0	0.01605	0.02071	0.1015	0	0	0	0.1009	0.01346	0	0	0.00278	0.03311	0	0.002746	0.03733	0	0.06077	0	0.01437	0	0.03172	0.02236	0.008666	0.07032	0.004257	0.1217	0.08929	0	0
Microdochium	0	0	0.004245	0	0	0	0	0	0	0	0	0	0	0	0	0	0	0	0	0	0	0	0	0	0	0	0	0	0	0	0	0	0	0	0	0	0	0	0	0	0	0	0	0	0	0	0	0	0
Microlunatus	0.009823	0.01184	0.004245	0.009237	0	0.007724	0.001537	0.0008848	0.005366	0.003241	0	0	0	0.07758	0	0	0.00519	0.0351	0.00702	0.05043	0	0	0	0	0	0	0	0.003365	0	0	0.0009557	0	0	0.0009153	0	0	0	0	0	0	0	0	0	0	0.0007883	0	0	0	0
Micromonospora	0.06876	0.2959	0.1061	0.1293	0.08781	0.224	0.006417	0.01559	0.0161	0.02107	0.05731	0.1991	0.02444	0	0.02782	0.3569	0.02076	0.0702	0.09126	0.5043	0.04814	0.02071	0.1522	0.06452	0.4505	0	0.05043	0.01009	0.05265	0	0.003562	0.06623	0.0497	0.0119	0.112	0	0.03039	0	0.05749	0.06448	0.03172	0.313	0.01733	0	0.007252	0.06086	0	0.005399	0.07488
Microplana	0.009823	0	0	0	0	0	0	0	0	0	0	0	0	0	0	0	0	0	0	0	0	0	0	0.06452	0	0.0639	0	0	0	0	0	0	0	0	0	0	0	0	0	0	0	0	0	0	0	0	0	0	0
Micropruina	0	0.01184	0	0.004619	0	0	0.0004011	0.0006636	0	0.001621	0	0	0	0	0	0	0.00519	0	0	0	0	0	0	0	0	0	0	0	0	0	0.0004344	0	0	0	0	0	0	0	0	0	0	0	0	0	0.000473	0	0	0.005399	0
Microscilla	0	0	0.004245	0	0.01463	0	0	0	0	0	0	0	0	0	0	0	0	0	0	0	0	0	0	0	0	0	0	0	0	0	0	0	0	0	0	0	0	0	0	0	0	0	0	0	0	0	0	0	0
Microsporum	0.03929	0.03551	0.00849	0.02309	0.01463	0.01545	0.0002674	0.0006636	0	0	0.02865	0	0	0	0	0	0	0	0	0.05043	0	0	0	0	0	0	0	0	0	0	0.0002607	0.01656	0	0.0009153	0	0	0	0	0	0.01612	0	0	0	0	0.001261	0	0	0	0.03744
Microstomum	0	0	0	0	0	0.007724	0	0	0	0	0	0	0	0	0	0	0	0	0	0	0	0	0	0	0	0	0	0	0	0	0	0	0	0	0	0	0	0	0	0	0	0	0	0	0	0	0	0	0
Microterricola	0.009823	0	0.004245	0	0	0.007724	0.0008021	0.0006636	0.005366	0.004862	0	0	0.02444	0	0	0.07138	0	0	0.00351	0	0.008024	0	0	0	0	0	0	0	0	0	0.0002607	0	0	0	0	0.04296	0	0	0	0	0	0.02236	0	0	0.001577	0	0	0.005399	0
Microvirga	0	0	0.01273	0.02309	0	0	0.001872	0.0004424	0	0.00108	0	0	0	0	0	0	0	0	0.00351	0	0.008024	0	0	0	0	0	0	0	0	0.03015	0.0005213	0.03311	0	0	0	0	0	0.03704	0	0	0	0	0	0	0.001892	0	0	0	0
Microvirgula	0	0	0.004245	0.004619	0	0	0.001671	0.001327	0	0.002701	0	0	0	0	0	0	0.00519	0	0	0	0.008024	0	0	0	0	0.0639	0	0	0	0	0.0004344	0	0	0	0	0	0	0	0	0	0	0	0	0	0.001261	0	0	0	0
Microvirus	0	0	0	0.004619	0	0	0	0	0	0	0	0	0	0	0	0	0	0	0	0	0	0	0	0	0	0	0	0	0	0	0	0	0	0	0	0	0	0	0	0	0	0	0	0	0	0	0	0	0
Middelhovenomyces	0	0	0.004245	0	0	0	0	0	0	0	0	0	0	0	0	0	0	0	0	0	0	0	0	0	0	0	0	0	0	0	0	0	0	0	0	0	0	0	0	0	0	0	0	0	0	0	0	0	0
Millepora	0	0	0	0	0	0	0	0	0	0	0	0	0	0	0	0	0	0	0	0	0	0	0	0	0	0	0	0	0	0	0	0	0	0	0	0.04296	0	0	0	0	0	0	0	0	0	0	0	0	0
Millerozyma	0.04912	0.02367	0.05094	0.02771	0.01463	0.05407	0.0006016	0.00188	0.0161	0.002161	0.02865	0.07965	0	0.03879	0.02782	0	0	0.0702	0.00351	0	0	0.02071	0.05074	0.06452	0	0	0	0	0	0.03015	0.00139	0	0	0	0	0.04296	0.06077	0.03704	0.01437	0	0	0	0	0.07032	0.001419	0.06086	0	0	0.03744
Mimivirus	0.1572	0.0947	0.1571	0.1062	0.1903	0.1236	0.002005	0.004645	0.005366	0.004321	0.05731	0.03982	0	0	0.02782	0	0.00519	0	0.01053	0.1009	0	0.02071	0.05074	0.1935	0	0.0639	0.05043	0.003365	0.05265	0.0603	0.009644	0.01656	0	0.002746	0	0.1718	0	0.1111	0.08623	0.01612	0.04229	0	0.03467	0.07032	0.003784	0.06086	0.1786	0.05939	0.1123
Minicystis	0	0.04735	0.004245	0.01386	0	0	0.0006016	0.001106	0	0.00108	0.02865	0	0	0	0	0.07138	0.01038	0.0351	0.02106	0	0	0.02071	0	0	0	0	0	0	0	0	0.0009557	0	0	0	0	0	0	0	0	0	0	0.02236	0	0	0.0009459	0	0	0	0
Miniimonas	0	0	0.004245	0.004619	0	0	0.0006016	0.0004424	0	0.0005402	0	0	0	0	0	0	0	0	0	0.05043	0.008024	0	0	0	0	0	0	0	0	0	0	0	0	0	0	0	0	0	0	0	0	0.02236	0	0	0.000473	0	0	0.005399	0
Mischococcus	0	0	0.004245	0	0	0	0	0	0	0	0	0	0	0	0	0	0	0	0	0	0	0	0	0	0	0	0	0	0	0	0	0	0	0	0	0	0	0	0	0	0	0	0	0	0	0	0	0	0
Mitosporidium	0	0	0.01273	0.004619	0.02927	0	0.0001337	0.0003318	0	0.0005402	0	0	0	0	0	0	0	0.0351	0	0	0.008024	0	0.05074	0	0	0	0	0	0	0	0.0001738	0	0	0	0	0	0	0	0	0	0	0	0	0	0	0	0	0	0
Mitovirus	0.009823	0.01184	0.01273	0.004619	0	0.007724	0	0.0001106	0	0	0	0	0	0	0	0	0	0	0	0	0	0	0	0	0	0	0	0	0	0	8.689e-05	0	0	0	0	0	0	0	0.01437	0	0	0	0	0	0	0	0.02976	0	0
Mitsuaria	0.009823	0	0	0.009237	0	0.01545	0.001136	0.001217	0	0.00108	0	0	0	0	0	0	0	0	0	0	0.008024	0	0	0	0.4505	0	0	0	0	0.03015	0.0001738	0	0	0.0009153	0.03733	0	0	0	0	0	0	0	0	0	0.000473	0	0	0	0
Mixia	0	0.01184	0.00849	0.004619	0	0	0.0001337	0.0004424	0	0.0005402	0	0	0	0	0	0	0	0	0	0	0	0	0	0	0	0	0	0	0	0	0	0	0	0.0009153	0	0.04296	0	0	0.01437	0	0	0	0	0	0	0	0	0	0
Mixta	0.009823	0.02367	0.01698	0	0.01463	0	0.07232	0.01006	0.005366	0.155	0	0	0	0	0	0	0.08823	0	0	0	0	0	0	0	0	0	0	0.00673	0	0	0.005821	0	0	0.1016	0	0	0	0	0.01437	0	0	0	0	0	0.005045	0	0	0.005399	0
Mnemiopsis	0.01965	0	0	0	0	0.01545	0	0.0001106	0	0	0	0	0	0	0	0	0	0	0	0	0	0	0	0	0	0	0	0	0	0	0	0	0	0	0	0	0	0	0	0	0	0	0	0	0	0	0	0.005399	0
Mobiluncus	0	0	0	0	0	0	0	0.0001106	0	0	0	0	0	0	0	0	0	0	0	0	0	0	0	0	0	0	0	0	0	0	0.0001738	0	0	0	0	0	0	0	0	0	0	0	0	0	0.0001577	0	0	0	0
Modestobacter	0	0	0	0.01847	0.01463	0.01545	0.0008021	0.0008848	0	0.002161	0.02865	0	0	0	0	0.1428	0	0	0	0	0	0	0	0	0	0.0639	0	0	0	0	0.0005213	0.01656	0	0	0	0	0	0	0	0	0	0.06707	0	0	0.000473	0	0	0	0
Moellerella	0	0	0	0	0	0	0.001404	0	0	0.002161	0	0	0	0	0	0	0	0	0	0	0	0	0	0	0	0	0	0	0	0	0	0	0	0	0	0	0	0	0	0	0	0	0	0	0	0	0	0	0
Moesziomyces	0	0	0.004245	0.01847	0	0.03862	0.0008021	0.000553	0	0.002701	0	0.03982	0	0	0	0	0	0	0.00351	0	0	0.04142	0	0	0.4505	0	0	0	0	0	8.689e-05	0	0	0	0	0	0.06077	0	0	0	0	0	0	0.07032	0.000473	0.06086	0	0.005399	0.03744
Mogibacterium	0.01965	0	0.02122	0.004619	0.02927	0	0.0004679	0.0003318	0.005366	0.0005402	0	0	0.02444	0	0	0	0	0.0702	0.00351	0	0	0	0	0	0	0	0	0	0	0	0.001043	0	0	0.001831	0	0.04296	0	0	0	0	0	0	0	0	0.0001577	0	0	0	0
Moineauvirus	0	0	0	0	0	0.007724	0	0	0	0	0	0	0.09775	0	0	0	0	0.0351	0	0	0	0	0	0	0	0	0	0	0	0	0.0004344	0	0	0	0	0	0	0	0	0	0	0	0	0	0	0	0	0	0
Monascus	0	0	0	0	0	0	0	0	0	0	0	0	0	0	0	0	0	0	0	0	0	0	0	0	0	0	0	0	0	0	0	0	0	0.001831	0	0	0	0	0	0	0	0	0	0	0	0	0	0	0
Moneuplotes	0	0	0.004245	0	0	0	0	0	0	0	0	0	0	0	0	0	0	0	0	0	0	0	0	0	0	0	0	0	0	0	0	0	0	0	0	0.04296	0	0	0	0	0	0	0	0	0.0001577	0	0	0	0
Moniliophthora	0.009823	0	0.004245	0	0	0	0.0001337	0	0.005366	0	0	0	0	0	0	0	0	0	0	0	0	0	0	0	0	0.0639	0	0	0	0	0	0	0	0	0	0.04296	0	0	0	0	0	0	0	0	0.0001577	0	0	0	0
Monoblepharella	0	0	0	0	0	0	6.684e-05	0	0	0	0	0	0	0	0	0	0	0	0	0	0	0	0	0	0	0	0	0	0	0	0	0	0	0	0	0	0	0	0	0	0	0	0	0	0	0	0	0	0
Monocelis	0	0	0	0	0	0	0	0	0	0	0	0	0	0	0	0	0.00519	0	0	0	0	0	0	0	0	0	0	0	0	0	0	0	0	0	0	0	0	0	0	0	0	0	0	0	0	0	0	0	0
Monocercomonoides	0	0	0	0	0	0.007724	6.684e-05	0	0	0	0	0	0	0	0	0	0	0	0	0	0	0	0	0	0	0	0	0	0	0	0	0	0	0	0	0	0	0	0	0	0	0	0	0	0	0	0	0	0
Monocystis	0	0	0	0	0	0	0	0	0	0	0	0	0	0	0	0	0	0	0	0	0	0	0	0	0	0	0	0	0	0	0	0	0	0	0	0	0	0	0	0.01612	0	0	0	0	0	0	0	0	0
Monodopsis	0	0	0.004245	0.004619	0	0	0	0	0	0.0005402	0	0	0	0	0	0	0	0	0	0	0	0	0	0	0	0	0	0	0	0	0	0	0	0	0	0	0	0	0	0	0	0	0	0	0	0	0	0	0
Monoglobus	0.03929	0.02367	0.01273	0.03695	0.01463	0.01545	0.0007353	0.0007742	0	0.00108	0	0	0	0	0.02782	0	0	0	0.00351	0	0	0	0	0.129	0	0	0	0	0	0	0.0006082	0	0	0	0	0	0	0	0	0	0	0.02236	0.026	0	0	0	0.02976	0	0.03744
Monosiga	0.01965	0	0.01273	0.01847	0.01463	0.0309	0.0007353	0.002101	0	0.002161	0	0	0	0	0	0	0	0.0702	0.01053	0	0.008024	0	0	0	0	0	0.05043	0.003365	0	0.03015	0.001564	0	0	0.0009153	0.03733	0.04296	0.03039	0	0.02874	0	0	0	0	0	0.001892	0	0	0.005399	0
Montipora	0	0	0.004245	0	0	0	0	0	0	0	0	0	0	0	0	0	0	0	0	0	0	0	0	0	0	0	0	0	0	0	0	0	0	0	0	0	0	0	0	0	0	0	0	0	0	0	0	0.005399	0
Mooglevirus	0	0.01184	0.004245	0	0.01463	0	6.684e-05	0	0	0.0005402	0	0	0	0	0	0	0	0	0	0	0	0	0	0	0	0	0	0.003365	0	0	0.001043	0	0	0	0	0	0	0	0	0	0	0	0	0	0	0	0	0	0
Moonvirus	0	0	0	0	0	0	0	0.0004424	0	0.003241	0	0	0	0	0	0	0	0	0	0	0	0	0	0	0	0	0	0	0	0	0.006343	0	0	0	0	0	0	0	0	0	0	0	0	0	0.0001577	0	0	0	0
Moorea	0.03929	0.02367	0.04245	0.04619	0.02927	0.0309	0.001069	0.001991	0.005366	0.003781	0.02865	0	0.04888	0.1164	0.02782	0	0.01038	0	0	0	0	0.02071	0.1015	0.06452	0	0	0.1009	0.003365	0	0	0.001738	0	0.0497	0	0	0.04296	0.03039	0.07407	0	0.01612	0.02114	0.02236	0	0	0.004572	0	0.02976	0.005399	0
Moorella	0	0.01184	0	0.009237	0.01463	0.01545	0.0002005	0.000553	0	0.0005402	0	0	0	0	0	0	0	0	0.00351	0.05043	0	0	0	0	0	0	0	0	0	0	0.0002607	0	0	0	0	0	0	0	0.01437	0	0	0	0	0	0.000473	0	0	0	0
Moramonas	0	0.01184	0	0	0	0.007724	6.684e-05	0.0002212	0	0	0	0	0	0	0	0	0	0	0	0	0	0	0	0	0	0	0	0	0	0	8.689e-05	0	0	0	0	0	0	0	0.01437	0	0	0	0	0	0	0	0	0	0
Moraxella	0.06876	0.0947	0.1061	0.0739	0.08781	0.1081	0.01344	0.1127	0.0161	0.1712	0.02865	0.03982	0	0.1164	0.02782	0.1428	0.01038	0.1404	0.1229	0.2017	0.02407	0.1035	0.1015	0	0.4505	0.0639	0	0.05047	0.02632	0.09044	0.05682	0.06623	0	0.1327	0.1493	0	0.06077	0	0.01437	0	0.02114	0	0.01733	0	0.207	0.1826	0.08929	0.06478	0.2246
Morbillivirus	0	0	0.004245	0	0	0.007724	0	0.0002212	0	0	0	0	0	0	0	0	0	0.0351	0	0	0	0	0	0	0	0	0	0	0	0	0	0	0	0	0	0	0	0	0	0	0	0	0	0	0	0	0	0	0
Mordavella	0	0	0	0.004619	0	0	0.0001337	0.0002212	0	0	0	0	0	0	0	0	0	0	0	0.05043	0.008024	0.02071	0	0	0	0.0639	0	0	0	0	0.0002607	0	0	0	0	0.04296	0	0	0	0	0	0	0	0	0.0001577	0	0.05952	0	0
Morganella	0.04912	0.03551	0.02547	0.004619	0.05854	0.03862	0.9057	0.01283	0.005366	0.07184	0	0.03982	0	0	0	0	0.03114	0	0.00351	0	0.008024	0	0	0	0	0	0.05043	0.00673	0.1316	0	0.007733	0.01656	0.0497	0.05034	0	0	0.03039	0.07407	0.02874	0.09673	0.02114	0.02236	0.008666	0	0.01104	0	0	0.005399	0
Moritella	0.04912	0.03551	0.0382	0.03695	0.01463	0.01545	0.01176	0.008295	0.01073	0.01891	0	0	0	0.03879	0.02782	0.07138	0	0	0.02808	0	0	0.02071	0.05074	0	0	0	0	0.003365	0	0	0.01173	0	0	0.01281	0	0	0	0.03704	0	0	0.01057	0	0	0	0.02318	0.06086	0.02976	0.0162	0
Mortierella	0	0	0	0.009237	0	0	0	0	0	0	0	0	0	0	0	0	0	0	0	0	0	0	0.05074	0	0	0	0	0	0	0	8.689e-05	0	0	0	0	0	0	0	0	0	0	0	0	0	0	0	0	0	0
Mosigvirus	0	0	0.00849	0	0	0	0.0002674	0.0009954	0	0.00108	0	0	0	0	0	0	0	0.0351	0	0	0	0	0	0	0	0	0	0	0	0	0.0159	0	0	0	0	0	0	0.03704	0	0	0.01057	0	0.01733	0	0.001261	0	0	0.02159	0
Mucilaginibacter	0.1081	0.03551	0.07641	0.06928	0.07317	0.06952	0.005347	0.005641	0.01073	0.01026	0.08596	0.03982	0	0.03879	0	0	0.02076	0.0702	0.00351	0.2017	0.02407	0.02071	0.05074	0.06452	0	0.0639	0.05043	0.003365	0	0.03015	0.004692	0	0	0.004576	0	0	0.03039	0.03704	0.02874	0.01612	0.01057	0.1118	0	0	0.01135	0.06086	0	0.005399	0.07488
Mucinivorans	0	0	0.004245	0.004619	0	0.01545	0.0001337	0.0001106	0.005366	0.0005402	0	0	0	0	0	0	0	0	0	0	0	0	0	0	0	0	0	0	0	0	0.0004344	0	0	0	0	0	0	0	0	0	0	0	0	0	0.0001577	0.06086	0	0.005399	0
Mucor	0	0	0.004245	0	0	0	6.684e-05	0	0	0	0	0	0	0	0	0	0	0	0	0	0	0	0	0	0	0	0	0	0	0	0	0	0	0	0	0	0	0	0	0	0	0	0	0	0.0001577	0	0	0	0
Mucropetraliella	0	0	0.004245	0	0	0	0	0	0	0	0	0	0	0	0	0	0	0	0	0	0	0	0	0	0	0	0	0	0	0	0	0	0	0	0	0	0	0	0	0	0	0	0	0	0	0	0	0	0
Murdochiella	0	0	0.004245	0	0	0	0.0002005	0.0002212	0	0.00108	0	0	0	0	0	0	0	0	0.00351	0	0	0	0	0	0	0	0	0	0	0	0.0002607	0	0	0.0009153	0	0	0	0	0	0	0	0	0	0	0.0003153	0	0	0	0
Muribaculum	0.009823	0	0.00849	0.01386	0.01463	0.02317	0.001069	0.001106	0.0161	0.002161	0.02865	0	0.02444	0	0	0	0	0	0.00702	0	0.008024	0	0	0	0	0	0	0	0	0	0.0009557	0	0	0	0.07465	0	0	0	0	0	0	0	0	0	0.00205	0	0	0	0
Muricauda	0.01965	0.01184	0.01273	0.02309	0.01463	0.007724	0.00127	0.0009954	0.005366	0.003241	0	0.03982	0.02444	0	0.02782	0.07138	0.00519	0.0351	0.00351	0	0	0.02071	0.05074	0	0	0	0	0.003365	0	0	0.00139	0	0	0.001831	0	0	0.03039	0.03704	0	0	0	0	0	0	0.001419	0.06086	0	0.0108	0.03744
Muriicola	0.009823	0	0.004245	0.01847	0	0.01545	6.684e-05	0.0004424	0	0.002701	0	0	0	0	0	0	0	0	0	0	0	0	0	0	0	0.0639	0	0.003365	0	0	0.0003475	0	0	0	0	0	0	0	0	0	0	0	0	0	0.000473	0	0.05952	0.0162	0
Muromegalovirus	0	0	0	0.004619	0	0	0	0	0	0	0	0	0	0	0	0	0.00519	0	0	0	0	0	0	0	0	0	0	0	0	0	0	0	0	0	0	0	0.03039	0	0	0.01612	0	0	0	0	0	0	0	0	0
Mussismilia	0	0	0.004245	0	0	0	0	0	0	0	0	0	0	0	0	0	0	0	0	0	0	0	0	0	0	0	0	0	0	0	0	0	0	0	0	0	0	0	0	0	0	0	0	0	0	0	0	0	0
Mycale	0	0	0	0	0	0	0	0	0.005366	0	0	0	0	0	0	0	0	0	0	0	0	0	0	0	0	0	0	0	0	0	0	0	0	0	0	0	0	0	0	0	0	0	0	0	0	0	0	0	0
Mycetocola	0	0.01184	0	0.004619	0	0.007724	0.0002005	0.0004424	0	0.007562	0	0	0	0	0	0	0	0	0.00702	0	0	0	0	0	0	0	0	0	0	0	8.689e-05	0.01656	0	0.0009153	0	0	0	0	0	0	0	0	0	0	0.0006306	0	0	0	0
Mycetohabitans	0	0.01184	0.004245	0.004619	0	0.007724	0.0006684	0.000553	0	0.00108	0	0	0	0	0	0	0	0	0	0	0.008024	0	0	0	0	0	0	0	0	0	0.0004344	0	0	0	0	0	0	0	0	0	0	0	0	0	0.0009459	0	0	0	0
Mycoavidus	0	0	0.004245	0.009237	0	0	0.0006016	0.00177	0	0.001621	0	0	0	0	0	0	0	0	0	0	0	0	0	0	0	0	0	0	0	0	0.0008689	0	0	0.004576	0	0	0	0	0	0	0	0	0	0.07032	0.002365	0	0	0	0
Mycobacterium	0.1081	0.1894	0.08914	0.1524	0.1024	0.2086	0.0127	0.01504	0.005366	0.02431	0.05731	0.1195	0.02444	0.1164	0	0.07138	0.00519	0.0702	0.06318	0.05043	0.07221	0.02071	0.1522	0.06452	0.9009	0	0.1513	0.003365	0.07897	0.0603	0.00808	0.06623	0.0497	0.01373	0.07465	0.04296	0.09116	0.03704	0.1006	0.01612	0.04229	0.1118	0.026	0	0.01167	0	0.02976	0.0162	0.03744
Mycobacteroides	0.01965	0.04735	0.00849	0.02309	0.01463	0.0309	0.003008	0.002654	0	0.005942	0	0	0	0.03879	0	0	0	0.1053	0.01404	0.05043	0.008024	0	0	0.06452	0	0	0.05043	0.003365	0	0	0.002085	0.06623	0	0.01007	0.03733	0	0	0	0	0	0.01057	0.06707	0	0	0.002838	0	0.05952	0.0108	0
Mycolicibacter	0.01965	0	0.004245	0.004619	0	0.007724	0.0004011	0.001659	0	0	0	0	0	0	0	0	0.00519	0	0	0	0	0	0	0	0	0	0	0.00673	0	0.03015	0.0006951	0	0	0.0009153	0	0	0	0	0	0	0	0.02236	0	0	0.001261	0	0	0	0
Mycolicibacterium	0.09823	0.0947	0.04245	0.04619	0.07317	0.1004	0.008021	0.009622	0.02146	0.01729	0.05731	0.07965	0	0	0	0.07138	0.00519	0.1404	0.03861	0.1009	0.05617	0.04142	0.1015	0	0.4505	0	0.05043	0.01009	0	0.09044	0.004866	0	0	0.008238	0.03733	0	0	0	0.05749	0	0	0	0.008666	0.211	0.01245	0	0.02976	0.005399	0.03744
Mycoplasma	1.012	0.4972	1.023	0.9653	1.068	0.8265	0.01531	0.02898	0.3166	0.03511	0.2292	1.075	0.6354	0.4267	0.1391	0.2141	0.02595	0.7722	0.08424	0.5043	0.1525	0.3313	0.7103	0.3871	0	0.5112	0.706	0.09758	0.3159	0.4221	0.05231	0.03311	0	0.02105	0.4853	0.5155	0.6989	0.5556	0.4024	0.2741	0.3383	0.1789	0.1127	0.6329	0.02775	1.035	1.012	0.189	0.6739
Myochromella	0	0.01184	0.004245	0.004619	0	0	0	0	0	0	0	0	0.02444	0	0	0	0	0	0	0	0	0	0	0	0	0	0	0	0	0	0	0	0	0	0	0	0	0	0	0	0	0	0	0	0	0	0	0	0
Myohalovirus	0	0	0.004245	0	0	0	0	0	0	0	0	0	0.02444	0	0	0	0	0	0	0	0	0	0	0	0	0	0	0	0	0	8.689e-05	0	0	0	0	0	0	0	0	0	0	0	0	0	0	0	0	0	0
Myrianida	0	0	0.004245	0	0	0	0	0.0001106	0	0	0	0	0	0	0	0	0	0	0	0	0	0	0	0	0	0	0	0	0	0	0	0	0	0	0	0	0	0	0	0	0	0	0	0	0	0	0	0	0
Myroides	0.02947	0.04735	0.0382	0.06004	0.08781	0.06952	0.001136	0.001106	0.01073	0.1053	0	0.07965	0.02444	0.03879	0	0	0	0.0702	0	0	0.02407	0	0	0	0	0.0639	0	0.00673	0	0.03015	0.02702	0	0	0.001831	0.03733	0.1718	0.03039	0.03704	0.01437	0.01612	0	0.02236	0.008666	0	0.003626	0.1217	0.02976	0.005399	0.03744
Myxobolus	0	0	0.004245	0	0	0	0	0	0	0.0005402	0	0	0	0	0	0	0	0	0	0	0	0	0	0	0	0	0	0	0	0	0	0	0	0	0	0	0	0	0	0	0	0	0	0	0	0	0	0	0
Myxococcus	0.06876	0.05919	0.04245	0.02309	0.01463	0.06952	0.004211	0.008185	0.005366	0.007022	0.02865	0	0	0.07758	0	0	0	0.1755	0.01053	0.1009	0.008024	0.02071	0	0	0	0.0639	0	0	0	0.0603	0.001043	0.04967	0	0.007322	0.07465	0	0	0	0.01437	0	0	0.02236	0	0.07032	0.002523	0	0.02976	0.0108	0
Myzostoma	0	0	0	0	0	0.007724	0	0	0	0	0	0	0	0	0	0	0	0	0	0	0	0	0	0	0	0	0.05043	0	0	0	0	0	0	0	0	0	0	0	0	0	0	0	0	0	0	0	0	0	0
Naegleria	0.2161	0.1184	0.1231	0.1293	0.161	0.1622	0.002807	0.005198	0.03219	0.005402	0.08596	0.07965	0.04888	0	0.05563	0.07138	0.01038	0.1053	0.01404	0.1513	0.05617	0.08283	0	0	0	0.1278	0	0.003365	0.02632	0	0.008254	0.01656	0	0.001831	0.2613	0.08591	0.06077	0	0.05749	0	0.02114	0.02236	0.026	0	0.003941	0	0.119	0.02159	0.1123
Naineris	0	0	0	0	0	0	0	0	0.005366	0	0	0	0	0	0	0	0	0	0	0	0	0	0	0	0	0	0	0	0	0	0	0	0	0	0	0	0	0	0	0	0	0	0	0	0	0	0	0	0
Nakamurella	0.009823	0.01184	0.004245	0	0	0.01545	0.0008689	0.00188	0	0.001621	0	0	0.02444	0	0	0	0	0	0.01053	0.05043	0.008024	0	0	0	0	0	0.05043	0	0	0.03015	0.0001738	0	0	0	0.03733	0	0	0	0	0	0	0	0	0	0.0007883	0	0	0.005399	0.03744
Nakaseomyces	0.03929	0.03551	0.04245	0.06466	0.02927	0.07724	0.0005347	0.002986	0.005366	0.00108	0.02865	0.1593	0	0	0	0	0.01038	0.0351	0.00702	0	0.008024	0.04142	0.05074	0.06452	0	0	0	0	0.02632	0.0603	0.004779	0	0	0	0.03733	0.04296	0.03039	0.03704	0.04312	0.01612	0.03172	0	0.01733	0	0.001892	0	0.1488	0.0162	0
Nanhaivirus	0	0	0	0	0	0	0	0	0	0	0	0	0	0	0	0	0	0	0	0	0	0	0	0	0	0	0	0	0	0	0	0	0	0	0	0	0	0	0	0	0	0	0	0	0	0	0	0	0
Nannizzia	0	0	0.00849	0.004619	0.02927	0	0.0003342	0.0004424	0	0.00108	0	0	0	0	0	0	0	0	0	0	0	0	0	0	0	0	0	0	0	0	0.0001738	0	0	0.0009153	0	0	0	0	0	0	0	0	0	0	0.0001577	0	0	0	0
Nannochloropsis	0.1277	0.05919	0.05094	0.07852	0.08781	0.08497	0.0008689	0.003097	0.0161	0.003241	0.1146	0.07965	0	0.03879	0.05563	0.07138	0	0.1404	0.01053	0	0.008024	0	0.05074	0.129	0	0.1278	0.05043	0.00673	0	0.0603	0.00113	0.04967	0	0.002746	0.1866	0.08591	0	0.03704	0.01437	0.03224	0.01057	0.02236	0.008666	0.1406	0.001104	0	0	0.04319	0.03744
Nanoarchaeum	0	0	0.004245	0	0	0.007724	0.0001337	0.0002212	0	0.0005402	0	0.03982	0	0	0	0	0	0	0	0	0	0	0	0	0	0	0	0	0	0	0.0003475	0	0	0	0	0	0	0	0	0	0.01057	0	0	0	0.0006306	0	0.05952	0.005399	0
Nanovirus	0	0	0.004245	0	0	0	0	0	0	0	0	0	0	0	0	0	0	0	0	0	0	0.02071	0	0	0	0	0	0	0	0	0	0	0	0	0	0	0	0	0	0	0	0	0	0	0	0	0	0	0
Napahaivirus	0	0	0	0	0	0	0	0.03185	0	0	0	0	0	0	0	0	0	0	0	0	0	0	0	0	0	0	0	0	0	0	0	0	0	0	0	0	0	0	0	0	0	0	0	0	0	0	0	0	0
Narnavirus	0	0	0.004245	0	0	0	0	0	0	0	0	0	0	0	0	0	0	0	0	0	0	0	0	0	0	0	0	0	0	0	0	0	0	0	0	0	0	0	0	0	0	0	0	0	0	0	0	0	0
Natranaerobius	0	0.01184	0.01698	0.01847	0.0439	0.01545	0.0007353	0.0009954	0	0	0	0.07965	0	0	0	0	0	0	0.00702	0.05043	0	0	0	0	0	0	0	0	0.02632	0	0.00113	0	0	0.0009153	0	0	0	0.03704	0	0	0	0	0	0	0.000473	0	0	0	0
Natrialba	0	0	0	0	0	0	6.684e-05	0	0.005366	0	0	0	0	0	0	0	0	0	0.00702	0	0	0	0	0	0	0	0	0	0	0	0.0001738	0	0	0.0009153	0	0	0	0	0	0	0	0	0	0	0	0	0	0	0
Natrinema	0.009823	0	0	0	0	0	0.0003342	0.000553	0	0.0005402	0	0	0	0	0	0	0	0	0	0.05043	0	0	0	0	0	0	0	0.003365	0	0	0.0001738	0	0.0497	0	0	0	0	0	0	0	0	0	0.008666	0	0.0001577	0	0	0	0
Natronobacterium	0.009823	0	0	0	0	0	0.0002674	0.0001106	0	0	0	0	0	0	0	0	0	0	0	0	0	0	0	0	0	0	0	0	0	0	0.0001738	0	0	0	0	0	0	0	0.01437	0	0	0	0	0	0	0	0	0	0
Natronococcus	0	0	0	0	0	0	0.0001337	0.0002212	0	0	0	0	0	0	0	0	0	0	0	0	0	0.06212	0	0	0	0	0	0.003365	0	0	0	0	0	0	0	0.04296	0	0	0.01437	0.01612	0	0	0	0	0	0	0.05952	0	0
Natronolimnobius	0	0	0	0	0	0	0.0002005	0.000553	0	0	0	0	0	0	0	0.07138	0	0	0	0	0	0	0	0	0	0	0	0	0	0	0.0002607	0	0	0	0	0	0	0	0.01437	0	0.01057	0.02236	0	0.07032	0.0003153	0	0	0	0
Natronomonas	0	0	0	0	0	0	0.0001337	0.0001106	0	0.0005402	0	0	0	0	0	0	0	0	0	0	0	0.02071	0	0	0	0	0	0	0	0	0.0008689	0	0	0.0009153	0	0	0	0	0	0	0	0.02236	0	0	0	0	0	0	0
Naumovozyma	0.2161	0.142	0.1486	0.1801	0.2488	0.1931	0.002473	0.004424	0.04293	0.002701	0.05731	0.1195	0.02444	0.03879	0.1113	0.2141	0.01557	0.1755	0.00702	0	0.02407	0.145	0	0.06452	0	0.1917	0.05043	0.01009	0	0.1206	0.007298	0	0	0.003661	0.03733	0.1289	0.2127	0.1481	0.05749	0.06448	0.074	0.04471	0.01733	0.1406	0.001734	0.1217	0.119	0.03779	0.1123
Nautilia	0.04912	0.03551	0.02547	0.02309	0.02927	0.02317	0.0004011	0.0008848	0.005366	0.0005402	0	0	0	0	0	0	0.00519	0	0	0.05043	0	0	0	0.129	0	0	0.1009	0.003365	0	0	0.000782	0	0	0.001831	0.03733	0.04296	0	0	0	0	0	0	0	0	0.001892	0.06086	0.02976	0	0
Ndongobacter	0	0	0	0.004619	0	0	0.0002674	0.0003318	0	0	0	0	0	0	0.02782	0	0	0	0	0	0	0	0	0	0	0	0	0	0	0	0.0001738	0	0	0	0	0.04296	0	0	0	0	0	0	0	0	0.000473	0	0	0	0
Nebela	0.009823	0	0	0	0	0	0	0	0	0	0	0	0	0	0	0	0	0	0	0	0	0	0	0	0	0	0	0	0	0	0	0	0	0	0	0	0	0	0	0	0	0	0	0	0	0	0	0	0
Necator	0.009823	0.01184	0.01698	0.03233	0	0.007724	0.0004011	0.006525	0.005366	0.002701	0	0	0.02444	0	0.02782	0	0	0	0.00702	0	0	0	0	0	0	0	0	0	0	0.03015	0.003389	0.01656	0	0.005492	0	0	0	0	0	0.01612	0	0	0	0	0.002838	0	0.02976	0	0.07488
Negativicoccus	0	0	0.00849	0	0	0	0.0003342	0.0001106	0	0.0005402	0	0	0	0	0	0	0	0	0	0	0	0	0	0	0	0	0	0	0	0	0	0	0	0	0	0	0	0	0.01437	0	0	0	0	0	0	0	0	0	0
Negombata	0	0	0	0	0	0.007724	0	0	0	0	0	0	0	0	0	0	0	0	0	0	0	0	0	0	0	0	0	0	0	0	0.0002607	0	0	0	0	0	0	0	0	0	0	0	0	0	0	0	0	0	0
Neisseria	0.06876	0.07102	0.08914	0.1062	0.08781	0.1081	0.02273	0.02876	0.0161	0.06104	0	0.03982	0.04888	0.03879	0	0.07138	0.00519	0	0.0702	0.05043	0.04012	0.06212	0.1015	0.06452	0	0	0.05043	0.02355	0.02632	0	0.01807	0.01656	0	0.05675	0	0.08591	0	0.03704	0.01437	0	0	0	0.008666	0.1406	0.07489	0.3043	0.05952	0.02699	0.03744
Nemalion	0	0	0	0.004619	0	0	0	0	0	0	0	0.03982	0	0	0	0	0	0	0	0	0	0	0	0	0	0	0	0	0	0	0	0	0	0	0	0	0	0	0	0	0	0	0	0	0	0	0	0	0
Nematocida	0.03929	0	0.02122	0.01386	0.02927	0.01545	0.0001337	0.000553	0	0	0	0.03982	0	0	0	0	0	0	0.00351	0	0.01605	0	0	0.06452	0	0	0.05043	0.003365	0	0	0.001911	0	0	0	0	0.04296	0	0	0.01437	0.01612	0	0	0	0	0.0001577	0	0.05952	0	0
Nematostella	0.07859	0	0.05943	0.06466	0.07317	0.1081	0.0007353	0.00177	0.005366	0.0005402	0	0.07965	0	0	0.02782	0.1428	0	0.0351	0	0.05043	0.01605	0	0.05074	0.06452	0	0.1278	0	0	0.05265	0	0.00278	0.01656	0	0.001831	0	0.08591	0.03039	0	0.01437	0.01612	0	0	0	0	0.001104	0.06086	0.02976	0	0.03744
Nemopsis	0	0	0	0.004619	0	0	0	0	0	0	0	0	0	0	0	0	0	0	0	0	0	0	0	0	0	0	0	0	0	0	0	0	0	0	0	0	0	0	0	0	0	0	0	0	0	0	0	0	0
Neoalloionema	0	0	0	0	0	0	0	0	0.005366	0	0	0	0	0	0	0	0	0	0	0	0	0	0	0	0	0	0	0	0	0	0	0	0	0	0	0	0	0	0	0	0	0	0	0	0	0	0	0	0
Neoasaia	0	0.01184	0	0	0	0	0.0003342	0.0004424	0	0.00108	0	0	0	0	0	0	0	0	0	0	0	0	0	0	0	0	0	0	0	0	8.689e-05	0	0	0	0	0	0	0	0	0	0	0	0	0	0	0	0	0	0
Neocallimastix	0	0	0	0	0	0	0.0001337	0	0	0	0	0	0	0	0	0	0	0	0	0	0.008024	0	0	0	0	0	0	0	0	0	0	0	0	0	0	0	0	0	0	0	0.01057	0	0	0	0.0001577	0	0	0	0
Neochlamydia	0	0	0	0.004619	0.01463	0.007724	6.684e-05	0.0003318	0	0	0	0	0	0	0	0	0	0	0	0	0	0	0	0	0	0	0	0	0	0.0603	0.0002607	0	0	0	0	0	0	0.03704	0	0	0	0	0	0.07032	0.0001577	0.06086	0	0	0
Neogoniolithon	0	0	0	0.004619	0.01463	0	0	0.0001106	0	0	0	0	0	0	0	0	0	0	0	0	0	0	0	0	0	0	0	0	0	0	0	0	0	0	0	0	0	0	0	0	0	0	0	0	0	0	0	0	0
Neoizziella	0	0	0.004245	0	0	0	0	0	0	0	0	0	0	0	0	0	0	0	0	0	0	0	0	0	0	0	0	0	0	0	0	0	0	0	0	0	0	0	0	0	0	0	0	0	0	0	0	0	0
Neokomagataea	0	0	0.00849	0	0	0.007724	0.0009358	0.0004424	0.005366	0.00108	0	0	0	0	0	0.07138	0	0	0	0	0	0	0.05074	0	0	0	0	0	0	0	0.0002607	0.04967	0	0.0009153	0	0	0	0	0	0	0	0	0	0	0.00205	0	0	0	0
Neolentinus	0	0	0	0	0	0	0	0	0	0	0	0	0	0	0	0	0	0	0	0	0	0	0.05074	0	0	0	0	0	0	0	0	0	0	0	0	0	0	0	0	0	0	0	0	0	0	0	0	0	0
Neomicrococcus	0	0	0.004245	0	0.01463	0	0.0001337	0.0002212	0	0	0	0	0	0	0	0	0	0	0	0	0	0	0	0	0	0	0	0	0	0	0.0001738	0	0	0	0.03733	0	0	0	0	0	0	0	0	0	0.001104	0	0	0	0
Neorhizobium	0.009823	0.02367	0	0.01386	0.01463	0.03862	0.003476	0.003207	0	0.007562	0	0	0	0	0	0.07138	0	0	0	0	0.008024	0	0	0	0	0	0.05043	0.003365	0	0.03015	0.001303	0.01656	0	0.003661	0	0	0	0	0.01437	0	0	0	0	0	0.0006306	0	0	0	0
Neorickettsia	0	0.01184	0.01698	0	0.01463	0	0.0001337	0.0003318	0	0	0	0	0	0	0	0	0	0.0351	0	0	0	0	0	0	0	0	0	0	0	0	0.001738	0	0	0.0009153	0	0	0	0	0	0	0	0	0	0	0	0	0	0	0
Neospora	0.06876	0.04735	0.05518	0.08314	0.08781	0.1081	0.001069	0.003318	0.02146	0	0.1146	0.03982	0.02444	0.03879	0	0	0	0.0351	0.01404	0.05043	0.02407	0.06212	0	0.129	0	0	0.1009	0	0	0	0.00252	0.01656	0	0.002746	0.1493	0.08591	0	0.1852	0.04312	0.03224	0.01057	0.06707	0.01733	0.07032	0.001104	0	0.02976	0.005399	0.03744
Nephromyces	0	0	0	0.004619	0.01463	0.007724	0.0002005	0	0	0	0	0	0	0	0	0	0	0	0	0	0	0	0	0	0	0	0	0	0	0	8.689e-05	0	0	0	0	0	0	0	0.01437	0	0	0	0	0	0	0	0	0	0
Nephtys	0	0	0	0.004619	0	0	0	0	0	0	0	0	0	0	0	0	0	0	0	0	0	0	0	0	0	0	0	0	0	0	0	0	0	0	0	0	0	0	0	0	0	0	0	0	0	0	0	0	0
Nepovirus	0	0.02367	0.004245	0.009237	0	0	6.684e-05	0.0001106	0	0	0	0	0	0	0	0	0	0	0	0	0	0	0	0	0	0	0	0	0	0.03015	0.0001738	0	0	0	0	0	0	0	0	0	0	0	0	0	0	0	0	0	0
Nereocystis	0	0.01184	0	0	0	0	0	0	0	0	0	0	0	0	0	0	0	0	0	0	0	0	0	0	0	0	0	0	0	0	0	0	0	0	0	0	0	0	0	0	0	0	0	0	0	0	0	0	0
Neurospora	0.03929	0.02367	0.05518	0.06928	0.08781	0.04635	0.001471	0.002433	0	0.002701	0	0	0	0.03879	0	0	0	0.0351	0	0.05043	0.02407	0.02071	0.05074	0.06452	0	0	0.05043	0.003365	0.05265	0.09044	0.001825	0.03311	0	0.002746	0.03733	0.04296	0.03039	0.03704	0.01437	0.01612	0.01057	0.04471	0	0.07032	0.001577	0.06086	0.05952	0.005399	0.03744
Niabella	0.02947	0.02367	0.02122	0.01386	0.01463	0.02317	0.0008021	0.0009954	0.005366	0.001621	0	0.03982	0	0	0	0.1428	0.00519	0	0	0	0.02407	0	0	0	0	0.0639	0	0	0	0	0.0005213	0.01656	0	0.002746	0.03733	0.04296	0	0	0.01437	0	0	0.02236	0.01733	0	0.0007883	0	0.02976	0	0.03744
Niastella	0.02947	0.01184	0.00849	0.01386	0.02927	0.03862	0.001003	0.0009954	0.005366	0.004321	0	0	0	0	0	0	0	0	0.00351	0	0	0	0	0	0	0	0	0.003365	0	0	0.001477	0	0	0	0.03733	0	0.06077	0	0	0	0	0	0	0.07032	0.001892	0.06086	0.02976	0	0.03744
Nibricoccus	0	0.01184	0.004245	0	0	0.007724	0.0004679	0.000553	0	0	0.02865	0	0	0	0	0	0	0	0	0	0	0	0	0	0	0	0	0	0	0.03015	0.0001738	0	0	0	0	0.04296	0	0	0	0	0	0	0	0	0.0001577	0	0	0	0
Nickievirus	0	0	0	0	0	0	0	0.0003318	0	0	0	0	0	0	0	0	0	0	0	0	0	0	0	0	0	0	0	0	0	0	0.01781	0	0	0	0	0	0	0	0	0	0	0	0	0	0	0	0	0	0
Nicomache	0	0	0	0	0	0	0	0	0	0	0	0	0	0	0	0	0	0	0	0	0	0	0	0	0	0	0	0	0	0	0	0	0	0	0	0	0	0	0	0	0	0	0	0	0	0	0	0.005399	0
Nissabacter	0	0.02367	0.01273	0	0	0	0.04432	0.006083	0	0.05186	0.05731	0	0	0	0	0	0.03633	0	0	0	0	0	0	0	0	0	0	0.003365	0	0	0.003041	0	0	0.04119	0	0	0	0	0.01437	0.01612	0	0	0	0	0.002995	0	0	0.005399	0
Nitophyllum	0	0	0	0	0	0	6.684e-05	0	0	0	0	0	0	0	0	0	0	0	0	0	0	0.02071	0	0.06452	0	0	0	0	0	0	0	0	0	0.0009153	0.03733	0	0	0	0	0	0	0	0	0	0	0	0	0	0
Nitratifractor	0.009823	0	0	0	0	0	0.0004679	0.0006636	0.005366	0.0005402	0	0	0	0	0	0	0.00519	0	0	0	0	0	0	0	0	0	0	0	0	0	0	0	0	0.003661	0	0	0	0	0	0	0	0	0	0	0.0003153	0	0	0	0
Nitratireductor	0.009823	0.01184	0.00849	0	0	0.007724	0.001069	0.001106	0	0.001621	0	0	0	0	0	0	0	0	0	0	0	0	0	0	0	0	0	0	0	0	0.0006951	0	0	0.0009153	0	0	0	0	0	0	0	0	0	0	0.00205	0	0	0	0
Nitratiruptor	0	0	0.004245	0.009237	0.01463	0.01545	0.0004011	0.0004424	0	0	0	0	0	0	0	0	0	0	0	0	0	0	0.05074	0	0	0	0	0	0	0	0.0001738	0.01656	0	0	0	0	0	0	0	0	0	0	0	0	0.0006306	0	0	0	0
Nitrobacter	0	0.01184	0.004245	0.009237	0	0	0.0008689	0.0004424	0	0	0	0	0	0	0.02782	0	0	0	0.00351	0	0	0	0	0	0	0	0	0.003365	0	0	0.000782	0	0	0.001831	0	0	0	0	0	0	0	0	0	0.1406	0.0009459	0	0	0	0
Nitrosococcus	0.009823	0.01184	0.03396	0.009237	0.01463	0.0309	0.001671	0.003318	0.01073	0.005402	0	0.03982	0	0	0	0	0	0	0.02457	0	0	0.04142	0	0	0	0	0	0	0	0	0.00278	0	0	0.007322	0.03733	0	0	0	0	0	0	0.02236	0	0.07032	0.007725	0	0.02976	0.005399	0.03744
Nitrosomonas	0.01965	0.01184	0.02547	0.05081	0.05854	0.03862	0.004679	0.0136	0.0161	0.02485	0.02865	0	0	0.03879	0	0	0	0.1053	0.03159	0.05043	0	0.02071	0	0.06452	0	0	0.1009	0.01009	0	0.0603	0.009036	0	0	0.01739	0	0.08591	0.03039	0	0	0	0	0.02236	0	0	0.02523	0.06086	0.02976	0.0108	0.07488
Nitrosopumilus	0.06876	0.0947	0.07641	0.06004	0.05854	0.0618	0.0008021	0.00177	0	0.001621	0	0.03982	0.02444	0	0	0	0	0	0.00351	0	0.02407	0.04142	0	0.06452	0	0.0639	0.05043	0.01346	0.07897	0	0.0053	0	0	0.002746	0.112	0	0	0.03704	0	0	0.02114	0.02236	0.026	0	0.004572	0	0.05952	0.0162	0
Nitrososphaera	0.01965	0	0.01273	0.01386	0.01463	0.02317	0.0002005	0.0003318	0.01073	0	0	0	0	0	0	0	0	0	0.00351	0	0	0	0	0	0	0	0	0.003365	0.02632	0	0.0004344	0	0	0	0	0	0.03039	0	0	0	0	0	0	0	0	0	0	0	0
Nitrosospira	0	0.01184	0.00849	0	0	0	0.001537	0.001438	0	0.003781	0	0	0	0	0	0	0	0.0351	0.00351	0	0	0	0	0	0	0	0	0	0	0	0.001998	0	0.0497	0.004576	0	0	0	0	0	0	0	0	0	0	0.002995	0	0	0	0.03744
Nitrospira	0.01965	0	0	0.009237	0	0.01545	0.00127	0.00188	0.005366	0.002701	0.02865	0	0	0	0	0	0	0.0702	0	0	0	0	0	0	0	0	0	0	0	0	0.0004344	0	0	0	0	0	0	0	0	0	0	0	0	0	0.000473	0	0.02976	0	0.03744
Nitrospirillum	0.009823	0	0.004245	0.004619	0	0.007724	0.001805	0.001106	0	0	0	0	0.02444	0	0	0	0	0.0351	0	0	0.008024	0	0	0.06452	0	0	0	0	0	0	0.0001738	0.04967	0	0	0	0	0.03039	0	0	0.01612	0	0	0	0.07032	0	0	0	0	0
Nitunavirus	0	0	0.00849	0	0	0.007724	6.684e-05	0	0	0	0	0	0	0	0	0	0	0	0	0	0	0	0	0	0	0	0	0	0	0	8.689e-05	0	0	0	0	0	0	0	0	0	0	0	0	0	0	0	0	0.005399	0
Nitzschia	0.009823	0	0.01273	0.004619	0.01463	0	0.0001337	0.0001106	0	0	0	0	0	0	0	0	0	0	0	0	0	0	0	0	0	0	0	0	0	0	0.0002607	0	0	0	0.03733	0	0	0	0	0	0	0	0	0	0	0	0	0	0
Niveispirillum	0	0	0.004245	0.004619	0	0	0.0006016	0.001327	0	0.001621	0	0	0	0	0	0	0	0	0.00351	0	0	0	0	0	0	0	0	0	0	0	0.0004344	0.01656	0	0	0	0	0	0	0	0	0	0	0	0	0.001577	0	0	0	0
Nocardia	0.01965	0.1302	0.07216	0.05542	0.01463	0.07724	0.006417	0.01416	0.02146	0.01999	0.02865	0.03982	0.07331	0	0	0.4283	0.00519	0.0702	0.03159	0.05043	0.02407	0	0.1015	0.06452	0.4505	0	0	0.01009	0	0.03015	0.004779	0.03311	0.0497	0.0119	0	0	0	0.1111	0.05749	0	0.02114	0.1118	0.008666	0.07032	0.01072	0	0	0.0108	0.03744
Nocardioides	0.01965	0.1657	0.0382	0.2125	0.0439	0.1545	0.002941	0.007853	0.005366	0.04808	0.08596	0.1593	0.02444	0	0	0.2141	0.01038	0.0702	0.1158	0	0.05617	0	0.1522	0.06452	0	0	0.05043	0.003365	0	0	0.003041	0.01656	0	0.001831	0.07465	0.04296	0	0.07407	0	0	0.03172	0.2906	0.026	0.07032	0.00804	0	0	0	0.03744
Nocardiopsis	0.01965	0.01184	0.02547	0.01847	0	0.04635	0.0009358	0.003207	0.005366	0.005402	0	0	0	0.07758	0.02782	0.1428	0	0	0.02457	0.05043	0.02407	0.02071	0	0	0	0	0	0.00673	0	0	0.002346	0	0	0.002746	0	0	0.03039	0	0	0.01612	0	0	0	0	0.004257	0.06086	0.02976	0.005399	0
Nodularia	0.07859	0.01184	0.01698	0.01386	0.05854	0.02317	0.001003	0.001217	0.0161	0.001621	0	0.03982	0	0.03879	0	0	0.00519	0	0	0	0.01605	0	0.05074	0.06452	0	0.0639	0	0.003365	0	0	0.001998	0	0	0.001831	0	0	0	0	0.02874	0	0.01057	0	0	0.07032	0.0006306	0	0	0.005399	0
Nonagvirus	0	0	0	0	0	0	6.684e-05	0	0	0.001621	0	0	0	0	0	0	0	0	0	0	0	0	0	0	0	0	0	0	0	0	0	0	0	0	0	0	0	0	0	0	0	0	0	0	0	0	0	0	0
Nonanavirus	0	0	0	0	0	0	0	0	0	0	0	0	0	0	0	0	0	0	0	0	0	0	0	0	0	0	0	0	0	0	0.001303	0	0	0	0	0	0	0	0	0	0	0	0	0	0	0	0	0	0
Nonlabens	0.09823	0.1184	0.08065	0.1155	0.08781	0.09269	0.00254	0.005198	0.0161	0.009723	0	0	0	0.03879	0	0	0	0.1404	0.01404	0.1009	0.01605	0.02071	0.05074	0.06452	0	0.0639	0.05043	0.02355	0	0.0603	0.005561	0	0	0.01007	0.03733	0.04296	0.03039	0.1481	0.04312	0.01612	0.04229	0.04471	0.008666	0.3516	0.004257	0.06086	0.05952	0	0.1123
Nonomuraea	0.01965	0.04735	0.02122	0.009237	0.01463	0.0309	0.001872	0.003539	0	0.004862	0	0	0	0.03879	0	0.1428	0	0.0351	0.00702	0	0.01605	0	0	0	0	0	0.05043	0	0	0.03015	0.001043	0	0	0.0009153	0	0	0	0.03704	0.01437	0	0.01057	0.06707	0	0.07032	0.0009459	0	0.02976	0.005399	0.03744
Norovirus	0	0.01184	0.00849	0.004619	0	0.02317	0.0001337	0.0003318	0	0	0	0.03982	0	0.03879	0	0	0	0.0702	0	0	0	0.02071	0	0	0	0	0	0	0	0	0	0.01656	0	0	0	0	0	0	0	0	0.01057	0	0	0	0	0	0	0	0
Nosema	0.01965	0.03551	0.06367	0.03233	0.05854	0.04635	0.0004011	0.001217	0	0.001621	0	0.07965	0	0.03879	0.05563	0	0.00519	0	0	0.1513	0	0.04142	0.05074	0.129	0	0.0639	0.2017	0	0	0	0.0009557	0	0	0	0.07465	0.1289	0	0	0.01437	0	0.074	0	0.008666	0	0.0009459	0	0.08929	0	0.03744
Nostoc	0.3831	0.2604	0.399	0.3141	0.3659	0.2626	0.008957	0.01869	0.05902	0.02863	0.08596	0.4779	0.1955	0.1164	0.02782	0.07138	0.02076	0.3861	0.05265	0.2521	0.05617	0.2071	0.1522	0.1935	0	0.3834	0.1009	0.01682	0.07897	0.1206	0.02233	0.08278	0.0497	0.02471	0.1493	0.3436	0.3646	0.2963	0.1293	0.04836	0.04229	0.06707	0.06066	0.07032	0.02743	0.6086	0.2679	0.1026	0.1498
Notospermus	0	0	0	0	0	0	0	0	0	0	0	0	0	0	0	0	0	0	0	0	0	0.02071	0	0	0	0	0	0	0	0	0	0	0	0	0	0	0	0	0	0	0	0	0	0	0	0	0	0	0
Nototheniobdella	0	0	0.004245	0	0	0	0	0	0	0	0	0	0	0	0	0	0	0	0	0	0	0	0	0	0	0	0	0	0	0	0	0	0	0	0	0	0	0	0	0	0	0	0	0	0	0	0	0	0
Novibacillus	0	0	0.004245	0	0	0	0.0002005	0.0001106	0	0.0005402	0	0	0	0	0	0	0	0.0351	0	0	0	0	0	0	0	0	0	0	0	0	0.0002607	0	0	0	0	0	0	0	0	0	0	0	0	0	0.0009459	0	0	0	0
Novirhabdovirus	0	0	0	0	0	0	0	0	0	0	0	0	0	0	0	0	0	0	0	0	0	0	0	0	0	0	0	0	0	0	0	0.01656	0	0	0	0	0	0	0	0	0	0	0	0	0	0	0	0	0
Novosphingobium	0.009823	0.0947	0.00849	0.05081	0	0.03862	0.004011	0.005862	0	0.01188	0	0	0	0	0	0	0.00519	0	0.01053	0	0.01605	0	0	0	0	0	0	0.003365	0	0.03015	0.002085	0.1656	0	0.01648	0	0	0.03039	0.03704	0	0	0.01057	0.06707	0.01733	0.07032	0.006622	0	0.02976	0	0
Noxifervirus	0	0	0	0	0	0	0.0002674	0	0	0.0005402	0	0	0	0	0	0	0	0	0.00351	0	0	0	0	0	0	0	0	0	0	0	0.0001738	0	0	0	0	0	0	0	0	0	0	0	0	0	0	0	0	0	0
Nuclearia	0	0.01184	0	0	0	0	0	0	0	0	0	0	0	0	0	0	0	0	0	0	0	0	0.05074	0	0	0	0	0	0	0	0	0	0	0	0	0	0	0	0	0	0	0	0	0	0	0	0	0	0
Nyavirus	0	0	0	0.004619	0	0	0	0	0	0	0	0	0	0	0	0	0	0	0	0	0	0	0	0	0	0	0	0	0	0	0	0	0	0	0	0	0	0	0	0	0	0	0	0	0	0	0	0	0
Obama	0	0	0	0	0	0	0	0	0.005366	0	0	0	0	0	0	0	0	0	0	0	0	0	0	0	0	0	0	0	0	0	0	0	0	0	0	0	0	0	0.01437	0	0	0	0	0	0	0	0	0	0
Obelia	0	0	0	0	0.01463	0	0	0	0	0	0	0	0	0	0	0	0	0	0	0	0	0	0	0	0	0	0	0	0	0	0	0	0	0	0	0	0.03039	0.07407	0	0	0	0	0	0	0	0	0	0	0
Obesumbacterium	0	0.01184	0	0	0.02927	0.01545	0.05394	0.006194	0	0.02971	0.02865	0	0	0	0	0.07138	0.02076	0	0	0	0	0.02071	0	0	0	0	0	0.01682	0	0	0.005648	0	0	0.02014	0	0	0	0	0	0.01612	0	0	0	0	0.00205	0	0	0.0108	0
Oblitimonas	0.009823	0	0	0	0	0.007724	0.006016	0.01283	0	0.03511	0	0	0.02444	0	0	0.07138	0	0	0.03159	0	0	0	0	0	0	0	0	0.01346	0	0	0.007038	0	0	0.02197	0	0	0	0.03704	0.01437	0	0	0	0	0	0.02806	0	0.05952	0	0
Obolenskvirus	0	0	0.004245	0	0	0	0	0	0	0.001621	0	0	0	0	0	0	0	0	0	0	0	0.02071	0	0	0	0	0	0	0	0	0.0053	0	0	0	0	0	0	0	0	0	0	0	0	0	0.000473	0	0	0	0
Oceanicoccus	0	0.01184	0.01273	0	0.01463	0.01545	0.00127	0.004424	0	0.006482	0	0.03982	0	0	0	0	0	0.0351	0	0	0	0	0	0	0	0	0	0	0	0	0.001911	0	0	0.003661	0	0	0	0	0	0	0	0	0	0	0.008829	0	0	0	0
Oceanicola	0	0	0	0	0	0	0.0002674	0.0006636	0	0.00108	0	0	0	0	0	0	0	0	0.00351	0	0	0	0	0	0	0	0	0	0	0	0.0004344	0	0	0	0	0	0	0	0	0	0	0	0	0	0.001892	0	0	0	0
Oceanimonas	0	0.01184	0.004245	0	0	0.007724	0.002807	0.003871	0	0.004862	0	0	0	0	0	0	0.00519	0.0351	0.00351	0	0	0	0	0	0	0	0	0	0	0	0.001477	0	0	0.003661	0	0	0	0	0	0	0	0	0	0	0.003153	0	0	0	0
Oceanisphaera	0	0	0.004245	0.004619	0	0.01545	0.009425	0.004313	0.005366	0.008643	0	0	0	0.03879	0	0	0	0	0.01053	0	0	0	0.05074	0	0	0	0	0.003365	0	0	0.005821	0.01656	0	0.01007	0	0	0	0	0.01437	0	0	0	0	0	0.01009	0	0	0.005399	0
Oceanithermus	0.009823	0	0.01273	0	0	0.007724	0	0.0001106	0	0	0	0	0	0	0	0	0	0	0.00351	0	0	0	0	0	0	0	0	0	0	0	8.689e-05	0	0	0	0	0	0	0	0.01437	0	0	0	0.008666	0.07032	0	0	0	0	0
Oceanobacillus	0.07859	0.03551	0.04669	0.04157	0.01463	0.0309	0.001671	0.003318	0.005366	0.007022	0	0	0.02444	0.03879	0.02782	0	0.01038	0	0.00702	0	0.01605	0.08283	0	0	0	0.1278	0.1009	0	0.02632	0	0.00252	0	0	0.001831	0.03733	0.04296	0.09116	0.1481	0.01437	0	0.03172	0.02236	0	0	0.00536	0.1217	0	0.0108	0
Ochrobactrum	0.009823	0.04735	0.02122	0.02771	0.01463	0.0309	0.01497	0.006857	0.005366	0.01026	0	0.03982	0	0	0	0	0	0.0351	0.01053	0	0.008024	0	0	0	0	0	0	0	0	0	0.003128	0.06623	0	0.007322	0	0	0	0	0	0	0	0.02236	0.008666	0	0.01182	0	0	0	0.03744
Ochroconis	0	0	0.004245	0	0	0	0	0	0	0	0	0	0	0	0	0	0	0	0	0	0	0	0	0	0	0	0	0	0	0	0	0	0	0	0	0	0	0	0	0	0	0	0	0	0	0	0	0	0
Ochromonas	0	0	0	0.004619	0	0	0	0	0	0	0	0	0	0	0	0	0	0	0	0	0	0	0	0	0	0	0	0	0	0	0	0	0	0	0	0	0	0	0	0	0	0	0	0	0	0	0	0	0
Octadecabacter	0.009823	0	0.004245	0.004619	0	0.007724	0.002607	0.002101	0	0.002701	0	0	0	0	0	0	0	0	0.00702	0	0	0	0	0	0	0	0	0	0	0	0.001564	0	0	0	0	0	0	0	0	0	0	0	0	0	0.005203	0	0	0	0
Odontosyllis	0	0	0	0	0.01463	0	0	0	0	0	0	0	0	0	0	0	0	0	0	0	0	0	0	0	0	0	0	0	0	0	0	0	0	0	0	0	0	0	0	0	0	0	0	0	0	0	0	0	0
Odoribacter	0.009823	0	0.004245	0.01847	0.02927	0.02317	0.0006684	0.0003318	0.1019	0.001621	0	0.03982	0	0.03879	0	0	0	0.0351	0.00351	0	0	0	0.1015	0	0	0	0	0	0	0.0603	0.0002607	0	0	0.001831	0	0	0	0.03704	0	0	0.01057	0.02236	0	0	0.000473	0	0	0	0
Oenococcus	0.03929	0	0.03396	0.02771	0.01463	0.01545	0.0007353	0.001659	0.005366	0.005402	0	0.07965	0.02444	0	0	0	0.01038	0	0.01053	0	0.008024	0.02071	0	0.06452	0	0	0	0.003365	0	0.03015	0.003823	0	0	0.001831	0	0	0.03039	0	0.02874	0	0.02114	0	0	0	0.001734	0	0	0.005399	0
Ogataea	0.03929	0.02367	0.02547	0.009237	0.05854	0.007724	0.0003342	0.001106	0	0.001621	0	0	0	0	0	0	0	0	0.00351	0.1009	0	0.04142	0	0.06452	0	0	0.05043	0.003365	0	0.0603	0.002172	0	0	0.001831	0	0	0.03039	0	0	0.01612	0	0	0.008666	0	0.001104	0	0.05952	0	0
Oidiodendron	0	0	0	0	0	0.007724	0	0	0	0	0	0	0	0	0	0	0	0	0	0	0	0	0	0	0	0	0	0	0	0	0	0	0	0	0	0	0	0	0	0	0	0	0	0	0	0	0	0	0
Okubovirus	0	0	0	0.004619	0	0	0	0	0	0	0	0	0	0	0	0	0	0	0	0	0	0	0	0	0	0	0	0	0	0	0	0	0	0	0	0	0	0	0	0	0	0	0	0	0	0	0	0	0
Oleiphilus	0	0	0.00849	0.009237	0.01463	0.007724	0.001404	0.002876	0	0.007562	0	0	0	0	0	0.07138	0	0.0702	0.01053	0	0	0	0.05074	0	0	0	0	0.003365	0	0	0.001911	0	0	0.001831	0	0	0	0	0	0	0	0	0.008666	0	0.00473	0	0.02976	0	0
Oleispira	0.01965	0.01184	0.00849	0.02771	0	0	0.002607	0.005419	0	0.01188	0	0	0	0	0	0	0	0	0.01755	0	0	0	0.05074	0	0	0	0.05043	0	0.02632	0.03015	0.004605	0	0	0.009153	0.03733	0	0	0	0	0	0	0	0	0	0.01198	0	0	0	0
Oligacanthorhynchus	0	0	0.004245	0	0	0	0	0	0	0	0	0	0	0	0	0	0	0	0	0	0	0	0	0	0	0	0	0	0	0	0	0	0	0	0	0	0	0	0	0	0	0	0	0	0	0	0	0	0
Oligella	0.03929	0	0	0.004619	0.01463	0	0.0002005	0.004313	0	0.005942	0	0	0	0	0	0	0	0	0	0	0	0	0	0	0	0	0	0	0	0	0.002172	0	0	0.009153	0	0	0	0	0	0	0	0	0	0.07032	0.009775	0	0	0	0
Oligotropha	0	0.01184	0	0	0.01463	0	0.0008021	0.0008848	0	0.003781	0	0	0	0	0	0	0	0	0.00351	0.05043	0	0	0	0	0	0	0	0	0	0	8.689e-05	0	0	0.001831	0	0	0	0	0	0	0	0	0	0	0.0003153	0	0	0	0
Olkasia	0	0	0	0.004619	0	0	0	0	0	0	0	0	0	0	0	0	0	0	0	0	0	0	0	0	0	0	0	0	0	0	0	0	0	0	0	0	0	0	0	0	0	0	0	0	0	0	0	0	0
Olleya	0.06876	0.03551	0.06367	0.06466	0.0439	0.07724	0.0009358	0.00188	0	0.0005402	0	0.1195	0	0	0.02782	0	0.01038	0	0.01053	0.05043	0.04012	0	0	0	0	0.0639	0.05043	0.003365	0.02632	0	0.007125	0	0	0.002746	0	0.1289	0.06077	0.03704	0.01437	0	0.01057	0	0	0	0.002523	0	0.08929	0.005399	0.1123
Olsenella	0	0	0	0.004619	0	0.007724	0.0006684	0.0006636	0.005366	0.002161	0.05731	0	0.02444	0	0	0	0	0	0	0	0	0	0	0	0	0	0	0	0.02632	0	0.0001738	0.01656	0	0	0	0	0	0	0.01437	0	0	0	0	0	0.0006306	0	0	0	0
Onchocerca	0	0	0	0	0.01463	0	6.684e-05	0	0	0	0	0	0	0	0	0	0	0	0	0	0	0	0	0	0	0	0	0.003365	0	0	0	0	0	0	0	0	0	0	0	0	0	0	0	0	0.0001577	0	0	0	0
Oopsacas	0.009823	0.01184	0	0	0.01463	0	0	0.0001106	0	0	0	0	0	0	0.02782	0	0	0	0	0	0	0	0	0	0	0.0639	0	0	0	0	0	0	0	0	0	0	0	0	0	0	0	0	0	0	0.0001577	0	0.02976	0	0
Opegrapha	0	0	0	0	0	0	0	0	0	0	0	0	0	0	0	0	0	0	0	0	0	0	0	0	0	0	0	0	0	0	8.689e-05	0	0	0.001831	0	0	0	0	0	0	0	0	0	0	0	0	0	0	0
Ophiacantha	0	0	0	0	0	0	0	0	0	0	0	0	0	0	0	0	0	0	0	0	0	0	0	0	0	0	0	0	0	0	0	0	0	0	0	0	0	0	0	0	0.01057	0	0	0	0	0	0	0	0
Ophiarachnella	0	0	0	0	0.01463	0	0	0	0	0	0	0	0	0	0	0	0	0	0	0	0	0	0	0	0	0	0	0	0	0	0	0	0	0	0	0	0	0	0	0	0	0	0	0	0	0	0	0	0
Ophidocladus	0	0	0.004245	0.004619	0	0	0	0	0	0.0005402	0	0	0	0	0	0	0	0	0	0	0	0	0	0	0	0	0	0	0	0	8.689e-05	0	0	0	0	0	0	0	0	0	0	0	0	0	0	0	0	0	0
Ophiocordyceps	0	0	0.004245	0	0	0	6.684e-05	0.0001106	0	0	0	0	0	0	0	0	0	0	0	0	0	0	0	0	0	0	0	0	0	0	0	0	0	0	0	0	0.03039	0	0	0	0	0	0	0	0	0	0	0	0
Ophiomyxa	0	0	0	0	0	0.007724	0	0	0	0	0	0	0	0	0	0	0	0	0	0	0	0	0	0	0	0	0	0	0	0	0	0	0	0	0	0	0	0	0	0	0	0	0	0	0	0	0	0	0
Ophionotus	0.009823	0	0	0	0.01463	0	0	0	0	0	0	0	0	0	0	0	0	0	0	0	0	0	0	0	0	0	0	0	0	0	0	0	0	0.0009153	0	0	0	0	0	0	0	0	0	0	0	0	0	0	0
Ophiopholis	0	0	0	0	0	0	0	0	0	0	0	0	0	0	0	0	0	0	0	0	0	0	0	0	0	0	0	0	0	0	0	0	0	0	0.03733	0	0	0	0	0	0	0	0	0	0	0	0	0	0
Ophioplinthaca	0.009823	0	0	0	0	0	0	0	0	0	0	0	0	0	0	0	0	0	0	0	0	0	0	0	0	0	0	0	0	0	0	0	0	0	0	0	0	0	0	0	0	0	0	0	0	0	0	0	0
Ophiosteira	0	0	0.004245	0	0	0.007724	0	0	0	0	0	0	0	0	0	0	0	0	0	0	0	0	0	0	0	0	0	0	0	0	0	0	0	0	0	0	0	0	0	0	0	0	0	0	0	0	0	0	0
Ophiostoma	0	0.01184	0.004245	0	0	0.02317	0	0.0001106	0	0	0	0	0	0	0	0	0	0	0.00351	0	0	0	0	0	0	0	0	0	0	0	0.0001738	0	0	0	0	0	0	0	0.01437	0	0	0	0	0	0.0001577	0	0	0	0
Ophiothrix	0	0	0	0	0	0	0	0	0.005366	0	0	0	0	0	0	0	0	0	0	0	0	0	0	0	0	0	0	0	0	0	0	0	0	0	0	0	0	0	0	0	0	0	0	0	0	0	0	0	0
Ophiovirus	0	0	0	0	0	0	0	0	0	0	0	0	0.02444	0.03879	0	0	0	0	0	0	0	0	0	0	0	0	0	0	0	0	0.0002607	0	0	0	0	0	0	0	0	0	0	0	0	0	0.0001577	0	0	0	0
Ophiura	0	0	0	0	0	0.007724	0	0	0	0	0	0	0	0	0	0	0	0	0	0	0	0	0	0	0	0	0	0	0	0	0	0	0	0	0	0	0	0	0	0	0	0	0	0	0	0	0	0	0
Opisthopatus	0	0	0	0	0.01463	0	0	0	0	0	0	0	0	0	0	0	0	0	0	0	0	0	0	0	0	0	0	0	0	0	0	0	0	0	0	0	0	0	0	0	0	0	0	0	0	0	0	0	0
Opisthorchis	0.009823	0.01184	0.01273	0.009237	0.02927	0.02317	0.0004679	0.001548	0	0	0	0	0	0	0	0.07138	0.00519	0	0.00702	0	0.008024	0.02071	0	0	0	0	0	0	0	0.03015	0.0006082	0.01656	0	0	0.07465	0	0.06077	0.03704	0	0	0.02114	0	0.008666	0.07032	0	0	0.02976	0.005399	0
Opitutus	0.009823	0	0.004245	0.009237	0	0	0.001069	0.0009954	0.005366	0	0	0	0	0	0	0	0	0	0.01053	0	0	0	0	0	0	0	0	0	0	0	0.0006082	0	0	0	0	0	0	0	0	0	0	0	0	0	0.0003153	0	0	0	0
Orbicella	0.1277	0.1894	0.208	0.1986	0.1463	0.1236	0.002273	0.007632	0.02146	0.008643	0.05731	0.03982	0.07331	0.07758	0.02782	0	0.00519	0.2457	0.02106	0.2521	0.02407	0.145	0.05074	0.1935	0	0.1278	0.2521	0.01009	0	0.09044	0.006864	0.03311	0.0497	0.007322	0.112	0.1718	0.1215	0.1852	0.115	0.04836	0.08458	0	0.026	0.1406	0.007568	0.06086	0.2679	0.02699	0.07488
Orbilia	0	0	0	0	0.01463	0	0	0	0	0	0	0	0	0	0	0	0	0	0	0	0	0	0	0	0	0	0	0	0	0	0	0	0	0	0	0	0	0	0	0	0	0	0	0	0	0	0	0	0
Orbivirus	0	0	0.01273	0.004619	0.01463	0	6.684e-05	0.0002212	0	0.0005402	0	0	0	0	0	0	0	0.0351	0	0	0	0	0	0	0	0	0	0	0	0	0.0003475	0	0	0	0	0	0	0	0	0	0	0	0.008666	0	0.0001577	0	0	0	0
Orchidvirus	0	0	0.004245	0	0	0	0	0	0	0	0	0	0	0	0	0	0	0	0	0	0	0	0	0	0	0	0	0	0	0	0	0	0	0	0	0	0	0	0	0	0	0	0	0	0	0	0	0	0
Ordospora	0.009823	0	0	0	0	0.007724	0	0.0001106	0	0	0	0	0	0	0	0	0.00519	0	0	0	0	0	0	0	0	0	0	0	0	0	8.689e-05	0	0	0	0	0	0	0	0	0	0	0	0.008666	0	0	0	0	0	0
Orientia	0.02947	0.01184	0.06792	0.04157	0.08781	0.0618	0.0008689	0.0009954	0.0161	0.00108	0	0	0.02444	0.03879	0	0	0.00519	0.0351	0.00351	0	0	0.02071	0.1522	0.129	0	0	0	0	0	0	0.001216	0	0	0	0.03733	0.08591	0.09116	0.03704	0.02874	0.01612	0.01057	0.02236	0	0	0.0009459	0.1217	0.05952	0.005399	0.03744
Ornithinimicrobium	0.009823	0.08286	0.02122	0.02309	0.01463	0.02317	0.0006684	0.002101	0	0.01026	0	0	0.02444	0.07758	0.02782	0	0	0	0.02457	0	0.01605	0	0	0	0	0	0	0	0	0.03015	0.0006082	0.04967	0	0	0	0	0.03039	0	0.02874	0	0.01057	0.02236	0	0	0.00268	0	0	0	0
Ornithobacterium	0.01965	0.04735	0.01698	0.004619	0.02927	0.01545	0.001003	0.001327	0.0161	0.002161	0.02865	0	0	0.07758	0.02782	0.07138	0	0	0.00702	0.1009	0.008024	0.02071	0	0	0	0.1278	0.05043	0.003365	0	0.0603	0.004257	0	0	0	0	0.04296	0.06077	0.03704	0	0	0.01057	0	0	0	0.002523	0	0.02976	0.005399	0
Orrella	0	0	0	0	0	0.007724	0.001003	0.001217	0	0.002701	0	0	0	0	0	0	0	0	0.00351	0	0	0	0	0	0	0	0	0.003365	0	0	0.0005213	0	0	0	0	0	0	0	0.01437	0	0	0	0	0.07032	0.0001577	0	0	0	0
Orthobornavirus	0.01965	0	0	0	0	0	0	0	0	0	0	0	0	0	0	0	0	0	0	0	0	0	0	0	0	0	0	0	0	0	0	0	0	0	0	0	0	0	0	0	0	0.02236	0	0	0	0	0	0	0
Orthobunyavirus	0.009823	0.01184	0.01273	0.01847	0	0	0.0001337	0.0006636	0	0	0	0	0.02444	0	0	0	0	0	0.00351	0	0	0.02071	0	0	0	0	0	0	0	0	0.0002607	0	0	0	0	0.04296	0.03039	0	0	0	0	0	0	0.07032	0.0001577	0.06086	0	0	0
Orthohantavirus	0	0.02367	0.00849	0	0	0.007724	0.0001337	0.0001106	0	0.0005402	0	0	0	0	0	0.07138	0	0	0	0.05043	0	0	0	0	0	0	0	0	0	0	0	0.03311	0	0	0	0	0	0	0	0	0	0	0	0	0.001104	0	0.02976	0	0
Orthohepadnavirus	0	0	0	0	0	0	0	0.0001106	0	0	0	0	0	0	0.02782	0	0	0	0	0	0	0	0	0	0	0	0	0	0	0	0	0	0	0	0.03733	0	0	0	0	0	0	0	0	0	0.0001577	0	0.02976	0	0
Orthohepevirus	0	0	0	0	0	0	6.684e-05	0.0003318	0	0.0005402	0	0	0.02444	0	0	0	0	0	0.00351	0	0	0	0	0	0	0	0	0	0	0.03015	8.689e-05	0	0	0	0	0	0	0	0	0	0	0	0	0	0	0	0	0	0
Orthonairovirus	0	0	0	0.004619	0.01463	0	0	0	0.005366	0	0	0	0	0	0	0	0	0	0	0.05043	0	0	0	0	0	0	0	0	0.02632	0	0	0	0	0	0	0	0.03039	0	0	0	0	0	0	0	0.0001577	0	0	0.005399	0
Orthophasmavirus	0	0	0	0	0	0	6.684e-05	0	0	0	0	0	0	0	0	0	0	0	0	0	0	0	0	0	0	0	0	0	0	0	0	0	0	0	0	0	0	0	0	0.01612	0	0	0	0	0	0	0	0	0
Orthopneumovirus	0.01965	0	0	0.004619	0	0	6.684e-05	0.0001106	0	0	0	0	0	0	0	0	0	0	0	0	0	0	0	0	0	0	0	0	0	0	0.0005213	0	0	0	0	0	0	0	0	0	0	0	0	0	0	0	0	0	0
Orthopoxvirus	0	0.01184	0.01273	0.01386	0.01463	0	0.0002674	0.0002212	0	0	0	0	0	0.03879	0	0	0	0	0	0	0.008024	0	0	0	0	0	0	0	0	0	0.0005213	0	0	0	0	0	0.03039	0	0.01437	0	0.01057	0	0	0	0	0	0.05952	0	0.03744
Orthoreovirus	0.009823	0	0	0.004619	0	0	6.684e-05	0.0001106	0	0.0005402	0	0	0	0	0	0	0	0	0	0	0	0	0	0	0	0	0	0	0	0	0	0	0	0	0	0	0	0	0	0	0	0	0	0	0	0	0	0	0
Orthotospovirus	0	0.01184	0.004245	0	0.01463	0.01545	0.0001337	0	0	0	0	0	0.02444	0	0	0	0	0	0	0	0	0	0	0	0	0	0	0	0	0	0	0	0	0	0.03733	0	0	0	0	0	0	0	0	0.07032	0	0	0	0	0
Oscarella	0	0	0	0	0	0	0	0	0	0	0	0	0	0	0	0	0	0	0.00351	0	0	0	0	0	0	0	0	0	0	0	0.0001738	0	0	0	0	0	0	0	0.01437	0	0	0	0	0	0	0	0	0	0
Oscillatoria	0.05894	0.03551	0.02547	0.01847	0	0.04635	0.0008021	0.004535	0.01073	0.001621	0.02865	0.03982	0.02444	0	0	0	0.00519	0	0.00351	0	0	0	0.05074	0	0	0	0.05043	0.003365	0	0	0.002259	0	0	0.003661	0	0	0.03039	0.03704	0	0.01612	0.03172	0	0.008666	0	0.00536	0.1217	0	0	0
Oscillibacter	0.01965	0	0	0.02309	0	0	0.0006016	0.0008848	0.005366	0.0005402	0	0	0.02444	0	0	0	0	0	0.00351	0	0	0	0	0	0	0	0	0	0.05265	0.03015	0.0002607	0	0	0	0	0	0.03039	0	0.01437	0	0	0	0	0.07032	0.00205	0	0.02976	0	0.03744
Oslovirus	0	0	0	0	0	0	6.684e-05	0	0	0	0	0	0	0	0	0	0	0	0	0	0	0	0	0	0	0	0	0	0	0	0	0	0	0	0	0	0	0	0	0.03224	0	0	0	0	0	0	0	0	0
Osmundaria	0	0	0.004245	0	0.02927	0	0.0002005	0.0001106	0	0	0	0	0	0	0	0	0	0	0	0	0	0	0	0	0	0	0	0	0	0	0	0	0	0	0	0	0	0	0	0	0	0	0	0	0	0	0	0	0
Ostreopsis	0	0	0	0	0	0.007724	0	0	0	0	0	0	0	0	0	0	0	0	0	0	0	0	0	0	0	0	0	0	0	0	0	0	0	0	0	0	0	0	0	0	0	0	0	0	0	0	0	0	0
Otagovirus	0	0	0	0	0	0	6.684e-05	0.07676	0	0.002701	0	0	0	0	0	0	0	0	0	0	0	0	0	0	0	0	0	0.01009	0	0	0.01738	0	0	0	0	0	0	0	0	0	0	0	0	0	0	0	0	0	0
Ototyphlonemertes	0	0	0	0.004619	0	0	0	0	0	0	0	0	0	0	0	0	0	0	0	0	0	0	0	0	0	0	0	0	0	0	0	0	0	0	0	0	0	0	0	0	0	0	0	0	0	0.06086	0	0	0
Ottowia	0.009823	0.01184	0.00849	0	0	0	0.001738	0.001991	0.005366	0.003241	0	0	0	0	0	0	0	0	0.00351	0	0	0	0	0	0	0	0	0.00673	0	0	0.0008689	0	0	0	0	0	0	0	0.01437	0	0	0	0	0	0.001577	0	0	0	0.03744
Owenia	0	0	0	0	0	0	0	0	0	0	0	0	0	0	0	0	0	0	0	0	0	0	0	0	0	0	0	0	0	0	8.689e-05	0	0	0.001831	0	0	0	0	0	0	0	0	0	0	0	0	0	0	0
Owenweeksia	0	0.01184	0.00849	0.009237	0.02927	0	0.0004679	0.0004424	0.005366	0.00108	0	0	0	0	0	0	0	0	0	0	0	0	0	0	0	0	0	0	0	0	0.00113	0	0	0	0	0	0	0	0	0	0	0	0	0.07032	0.0006306	0	0	0	0
Oxalobacter	0	0	0.004245	0.004619	0	0.007724	0.0006016	0.001548	0	0.003781	0	0	0	0	0	0	0	0	0.00351	0	0.008024	0	0	0	0	0	0.05043	0	0	0	0.000782	0.01656	0	0.0009153	0	0	0	0	0	0	0	0	0	0	0.002365	0	0	0	0
Oxyrrhis	0	0	0	0	0	0	0	0	0	0	0	0	0	0	0.02782	0	0	0	0	0	0	0	0	0	0	0	0	0	0	0	0	0	0	0	0	0	0	0	0	0	0	0	0	0	0	0	0	0	0
Oxytricha	0.009823	0	0.00849	0.009237	0	0	6.684e-05	0.0001106	0	0.0005402	0	0	0	0	0	0	0	0	0	0.05043	0	0	0	0	0	0	0	0	0	0	8.689e-05	0	0	0	0	0	0	0	0	0	0	0	0	0	0	0	0	0	0
Paecilomyces	0	0	0.004245	0	0	0	0	0	0	0	0	0	0	0	0	0	0	0	0	0	0	0	0	0	0	0	0	0	0	0	0	0	0	0	0	0	0	0	0	0	0	0	0	0	0	0	0	0	0
Paenalcaligenes	0	0	0	0.004619	0.01463	0	0.0007353	0.00177	0	0.0005402	0	0	0	0	0	0	0	0	0.01053	0	0	0	0	0	0	0	0	0	0	0	0.001303	0	0	0.007322	0	0	0.03039	0	0	0	0	0	0	0	0.004572	0	0	0	0
Paenarthrobacter	0	0	0	0	0	0	0.0001337	0.0003318	0	0.00108	0	0	0	0	0	0	0	0	0	0.05043	0	0	0	0	0	0	0	0	0	0	0.0002607	0	0	0.0009153	0	0	0	0	0	0	0	0	0	0	0.002838	0	0	0	0
Paenibacillus	0.5501	0.3551	0.5561	0.4988	0.483	0.4635	0.04171	0.04479	0.1234	0.1512	0.05731	0.3982	0.2688	0.1552	0.1113	0.4283	0.04152	0.351	0.1264	0.2017	0.1444	0.1864	0.2029	0.2581	0	0.1917	0.353	0.07066	0.1316	0.3618	0.03884	0.09934	0.0497	0.05949	0.4479	0.3866	0.3039	0.4444	0.1581	0.129	0.1797	0.2012	0.052	0.211	0.06464	0.1826	0.4167	0.1458	0.2621
Paeniclostridium	0.09823	0.03551	0.07216	0.05081	0.05854	0.08497	0.005147	0.00188	26.22	0.02323	0.02865	0	0.02444	0.03879	0.02782	0	0	0.1404	0.2036	0.05043	0.05617	0.02071	0	0.06452	0	0	0.05043	0.00673	0	0	0.002259	0.01656	0	0.006407	0	0	0.03039	0.03704	0.1293	0.01612	0.1163	15.11	0	0	0.001419	0.06086	0.119	0.0108	0.03744
Paenisporosarcina	0.06876	0.03551	0.02971	0.02771	0.01463	0	0.001604	0.001217	0.03219	0.003241	0	0.03982	0	0	0	0	0	0	0.00351	0	0.008024	0.06212	0	0	0	0.0639	0	0.003365	0.05265	0.0603	0.001216	0	0	0.0009153	0	0	0.03039	0	0.04312	0	0.03172	0	0.008666	0	0.0003153	0.06086	0.02976	0	0.03744
Pajaroellobacter	0	0	0.004245	0	0.01463	0	0	0.0001106	0	0	0	0	0	0	0	0	0	0	0	0	0	0	0	0	0	0	0	0	0	0	8.689e-05	0	0	0	0	0	0	0	0	0	0	0	0	0	0.000473	0	0	0	0
Palaeococcus	0.009823	0	0	0.004619	0	0	0	0.0001106	0	0	0	0	0	0	0	0	0	0	0	0	0	0	0	0	0	0	0	0	0	0.03015	0	0	0	0	0	0	0	0	0	0	0	0	0	0	0.0001577	0	0	0	0
Palisada	0	0	0.004245	0	0	0.007724	0	0	0	0.001621	0	0	0	0	0	0	0	0	0	0	0	0	0	0	0	0	0	0	0	0	0	0	0	0	0	0	0	0	0	0	0	0	0	0	0	0	0	0	0
Pallisentis	0	0	0	0.004619	0	0	0	0	0	0	0	0	0	0	0	0	0	0	0	0	0	0	0	0	0	0	0	0	0	0	0	0	0	0	0	0	0	0	0	0	0	0	0	0	0	0	0	0	0
Palmaria	0	0	0	0	0	0	0	0	0	0	0	0	0	0	0	0	0	0	0	0	0	0	0	0	0	0	0	0	0	0	0.0002607	0	0	0	0.03733	0	0	0	0	0	0	0	0	0	0	0	0	0	0
Palpitomonas	0	0	0.004245	0	0	0	0	0	0	0	0	0	0	0	0	0	0.01038	0	0	0	0	0	0	0	0	0.0639	0	0	0.02632	0	0	0	0	0	0	0	0	0	0	0	0	0	0	0	0	0	0	0	0
Paludibacter	0.02947	0.01184	0.02547	0.01386	0	0.01545	0.0006016	0.000553	0	0.0005402	0	0.03982	0	0	0	0	0	0	0.01755	0	0	0	0	0	0	0	0	0	0	0	0.0002607	0	0	0	0	0	0	0	0	0	0	0.02236	0	0.07032	0.001577	0	0	0	0.03744
Paludibacterium	0	0	0	0	0	0	0	0	0	0	0	0	0	0	0	0	0	0	0	0	0	0	0	0	0	0	0	0	0	0	0	0	0	0	0	0	0	0	0	0	0	0	0	0	0	0	0	0	0
Paludisphaera	0	0	0.004245	0	0	0	0.0006684	0.000553	0	0.0005402	0	0	0	0	0	0.07138	0	0	0	0	0	0	0	0	0	0	0.05043	0	0	0	0.0002607	0	0	0	0	0	0	0	0	0	0	0	0	0	0.0001577	0	0	0	0
Palythoa	0	0	0	0	0	0	0	0	0	0	0	0	0	0	0	0	0	0	0	0	0	0	0	0	0	0	0	0	0	0	8.689e-05	0	0	0	0	0	0	0	0	0	0	0	0	0	0	0	0	0	0
Panagrolaimus	0	0	0	0.004619	0	0	0	0	0	0	0	0	0	0	0	0	0	0	0	0	0	0	0	0	0	0	0	0	0	0	0	0	0	0.0009153	0	0	0	0	0	0	0	0	0	0	0	0	0	0	0
Pandoraea	0	0.03551	0.01698	0.03695	0.0439	0.0309	0.01524	0.01858	0	0.02971	0.02865	0	0	0	0	0.1428	0.00519	0.0351	0.02808	0.05043	0.008024	0.02071	0.05074	0	0.4505	0	0	0.00673	0	0	0.007733	0.01656	0.0497	0.01739	0	0	0	0	0.01437	0	0.01057	0	0	0	0.01608	0	0.02976	0.005399	0
Pandoravirus	0.009823	0.02367	0.00849	0.03233	0	0.02317	0.0006684	0.001548	0	0.001621	0	0.03982	0.02444	0	0	0	0.00519	0.0351	0	0	0.008024	0	0	0	0	0	0	0	0	0	0.0002607	0.01656	0	0	0	0	0	0	0.02874	0	0	0	0	0	0.0007883	0	0	0	0
Pannonibacter	0	0.02367	0	0.004619	0	0.01545	0.001805	0.001659	0	0.003781	0.02865	0	0	0	0	0	0	0	0.00351	0	0.008024	0	0	0	0	0	0	0	0	0	0.000782	0	0	0	0	0	0	0	0	0	0	0	0	0.07032	0.0006306	0	0	0	0
Pantinonemertes	0	0	0	0	0	0	0	0	0	0	0	0	0	0	0	0	0	0	0	0	0	0	0	0	0	0	0	0	0	0	0	0	0	0	0	0	0	0	0	0	0	0	0	0	0	0	0	0	0
Pantoea	0.1473	0.3551	0.1443	0.6836	0.8196	0.8033	1.11	0.2314	0.03219	3.95	0.05731	0	0.02444	0.03879	0	0	1.926	0.0702	0.09477	0.1009	0.01605	0.1242	0.1015	0.06452	0	0.1278	0	0.424	0.1579	0.09044	0.06847	2.252	0	4.064	0.112	0.08591	0.3342	0	4.067	0.03224	0.02114	0.4024	0	0.1406	0.4758	0.1826	0.05952	0.1026	0.07488
Panus	0	0	0	0.004619	0	0	0	0	0	0	0	0	0	0	0	0	0	0	0	0	0	0	0	0	0	0	0	0	0	0	0	0	0	0	0	0	0	0	0	0	0	0	0	0	0	0	0	0	0
Papenfussiella	0	0	0.004245	0	0	0	0	0	0	0	0	0	0	0	0	0	0	0	0	0	0	0	0	0	0	0	0	0	0	0	0	0	0	0	0	0	0	0	0	0	0	0	0	0	0	0	0	0	0
Papyrusvirus	0	0	0.004245	0	0	0	0	0	0	0	0	0	0	0	0	0	0	0	0	0	0	0	0	0	0	0	0	0	0	0	0	0	0	0	0	0	0	0	0	0	0	0	0	0	0	0	0	0	0
Parabacteroides	0.01965	0.04735	0.05943	0.03233	0.05854	0.007724	0.0008021	0.001991	0.1288	0.002161	0	0.03982	0.04888	0	0	0	0	0.0351	0.00351	0.1009	0	0.02071	0.05074	0	0	0.1917	0.05043	0	0.05265	0.03015	0.00278	0	0	0.0009153	0	0	0.1215	0.07407	0.02874	0.01612	0.01057	0	0	0	0.005045	0.1826	0.02976	0	0.03744
Parabothriocephaloides	0	0	0	0.004619	0	0	0	0	0	0	0	0	0	0	0	0	0	0	0	0	0	0	0	0	0	0	0	0	0	0	0	0	0	0	0	0	0	0	0	0	0	0	0	0	0	0	0	0	0
Parabreviscolex	0	0	0	0	0	0.007724	0	0	0	0	0	0	0	0	0	0	0	0	0	0	0	0	0	0	0	0	0	0	0	0	0	0	0	0	0	0	0	0	0	0	0	0	0	0	0	0	0	0	0
Paraburkholderia	0.05894	0.07102	0.06792	0.04619	0.07317	0.04635	0.03616	0.03749	0.01073	0.08319	0	0.07965	0.02444	0	0.05563	0.07138	0.01038	0	0.07371	0	0.008024	0.06212	0	0.06452	0.4505	0	0.1009	0.02019	0	0.09044	0.01868	0.1159	0	0.04943	0	0	0	0	0.02874	0	0	0	0.008666	0	0.07694	0.06086	0.02976	0.03239	0.03744
Paracentrotus	0.01965	0	0.004245	0	0	0.007724	0	0	0	0	0	0	0	0	0	0	0	0	0	0	0	0	0	0	0	0	0	0	0	0	0	0	0	0	0	0	0	0	0.01437	0	0	0	0	0	0	0	0	0	0
Parachlamydia	0	0	0.004245	0.009237	0.02927	0.007724	0.0001337	0.0006636	0	0.001621	0	0	0	0	0	0	0	0.0351	0.00351	0	0.008024	0	0	0	0	0	0	0	0	0	0.0006082	0	0	0	0	0.04296	0	0	0	0	0	0	0.008666	0.07032	0.000473	0	0	0	0
Paraclostridium	0	0	0	0	0	0	0	0	0.03219	0.0005402	0	0	0	0	0	0	0	0	0	0	0	0	0	0	0	0	0	0	0	0	0	0	0	0.0009153	0	0	0	0	0	0	0	0.08943	0	0	0	0	0	0	0
Paracoccidioides	0.009823	0	0.0382	0.02771	0.01463	0.007724	0.0003342	0.0007742	0	0.00108	0	0.03982	0	0	0	0	0	0.0351	0	0	0	0.02071	0	0.06452	0	0	0	0.003365	0	0	0.00113	0	0	0	0	0	0.03039	0.03704	0	0	0	0	0	0	0.0009459	0	0	0.0108	0
Paracoccus	0	0.2841	0.05518	0.1617	0.0439	0.06952	0.009224	0.008185	0.01073	0.01621	0.02865	0.07965	0.02444	0	0	0.07138	0.00519	0	0.01404	0	0.02407	0	0	0	0.4505	0.0639	0.05043	0.00673	0.05265	0.03015	0.004866	0.03311	0	0.01098	0.03733	0	0	0.03704	0.01437	0	0.02114	0	0	0	0.004414	0.06086	0.02976	0.0162	0
Parageobacillus	0.009823	0	0.00849	0.02309	0.01463	0.01545	0.0004679	0.001327	0	0.002161	0	0	0.04888	0	0	0	0.00519	0	0.00351	0	0	0	0	0	0	0	0	0	0	0.0603	0.003215	0.01656	0	0.0009153	0	0.04296	0.03039	0	0	0.01612	0	0	0	0	0.00268	0	0.02976	0.005399	0
Paraglaciecola	0	0.01184	0.01698	0.004619	0	0.007724	0.002607	0.003207	0	0.005942	0	0	0	0.03879	0	0	0	0	0.00351	0	0	0.02071	0	0.06452	0	0	0.05043	0	0	0	0.00782	0	0	0.002746	0	0	0	0	0	0	0	0	0	0	0.00741	0	0	0	0
Paragonimus	0	0.01184	0	0	0	0	6.684e-05	0	0	0	0	0	0	0	0	0	0	0	0	0	0	0	0	0	0	0	0	0	0	0	0	0	0	0	0	0	0	0	0	0	0	0	0	0	0	0	0	0	0
Parahaemoproteus	0.009823	0	0	0	0	0	0.0001337	0	0	0.0005402	0	0	0	0	0	0	0	0	0	0	0	0	0	0	0	0	0	0	0	0	0	0	0	0	0	0	0	0	0	0	0	0	0	0	0	0	0	0	0
Paraliobacillus	0	0	0.01698	0.004619	0.01463	0.02317	0.00127	0.001217	0	0.002701	0	0.03982	0	0	0	0	0	0.0351	0.01053	0	0.008024	0	0.05074	0	0	0	0	0.003365	0	0	0.001043	0.01656	0	0	0	0	0	0	0.02874	0	0.01057	0	0	0	0.001104	0	0	0	0
Paramecium	0.4813	0.2841	0.5985	0.5635	0.4683	0.4635	0.004612	0.01493	0.06975	0.01188	0.1433	0.4779	0.2688	0.1939	0.08345	0.2141	0.03633	0.4563	0.05967	0.2017	0.06419	0.2278	0.2029	0.3226	0.4505	0.1917	0.5547	0.01346	0	0.1809	0.01147	0.03311	0	0.006407	0.4853	0.3007	0.2127	0.2963	0.1581	0.08061	0.1057	0.06707	0.06933	0.1406	0.005991	0.6086	0.5952	0.07018	0.337
Paraoerskovia	0	0	0	0	0	0	0.0004011	0.0002212	0	0.0005402	0	0	0	0	0	0	0	0	0.00351	0	0.008024	0	0	0	0	0	0	0	0	0	0.0001738	0	0	0	0	0	0	0	0	0	0	0	0	0	0.0001577	0	0	0	0
Paraphaeosphaeria	0.009823	0.01184	0	0.009237	0.01463	0.02317	0.0007353	0.001106	0.005366	0.001621	0.05731	0	0	0	0	0	0	0	0	0	0	0.04142	0.05074	0	0	0	0	0.003365	0	0	0.001651	0	0	0.0009153	0	0	0.03039	0	0	0	0.01057	0	0	0	0	0	0	0.005399	0
Paraphotobacterium	0.009823	0.01184	0.01273	0.02309	0	0.02317	0.001671	0.0009954	0	0.0005402	0.05731	0.1195	0	0	0	0	0	0	0	0	0	0	0.05074	0	0	0	0	0	0	0	0.000782	0	0	0.0009153	0.112	0	0	0.03704	0.01437	0.01612	0.02114	0.02236	0	0	0.001104	0	0.05952	0	0
Parapolystoma	0	0	0.004245	0	0	0	0	0	0	0	0	0	0	0	0	0	0	0	0	0	0	0	0	0	0	0	0	0	0	0	0	0	0	0	0	0	0	0	0	0	0	0	0	0	0	0	0	0	0
Parapoxvirus	0	0	0	0	0	0	0	0	0	0	0	0	0	0	0	0	0	0	0	0	0	0	0	0	0	0	0	0	0	0	8.689e-05	0	0	0	0	0	0	0	0.01437	0	0	0	0	0	0	0	0	0	0
Paraprevotella	0.009823	0	0	0.01386	0	0	0.0006016	0.0003318	0	0.001621	0	0	0.07331	0	0	0	0	0	0	0	0.008024	0	0	0.06452	0	0	0	0	0	0.03015	0.0008689	0	0	0.0009153	0	0	0	0	0	0	0	0	0	0	0.001577	0	0	0	0.03744
Pararheinheimera	0	0	0	0	0	0	0	0.0004424	0	0	0	0	0	0	0	0	0	0	0	0	0	0	0	0	0	0	0	0	0	0	0.0001738	0	0	0.001831	0	0	0	0	0	0	0	0	0	0	0.001892	0	0	0	0
Pararhodospirillum	0	0	0	0	0.01463	0.007724	0.0004679	0.000553	0	0	0.02865	0	0	0	0	0	0	0	0.00351	0	0	0	0	0	0	0	0	0	0	0	0.0002607	0	0	0.003661	0	0	0	0	0	0	0	0.02236	0	0	0	0	0	0	0
Parasaccharibacter	0.009823	0	0.004245	0.004619	0	0	6.684e-05	0.0003318	0	0.0005402	0	0	0	0	0	0	0	0	0	0	0	0	0	0	0	0	0	0	0	0	0.0001738	0	0	0	0	0	0	0	0	0.01612	0.01057	0	0	0	0.0001577	0	0	0	0
Parascardovia	0.009823	0	0	0.004619	0	0	0.0001337	0	0	0	0	0	0	0	0	0	0	0	0	0	0	0	0	0	0	0	0	0	0	0	0	0	0	0	0	0	0	0	0	0	0	0	0	0	0	0	0	0	0
Parascaris	0.01965	0.04735	0.191	0.3556	0.02927	0.1622	0.0002674	0.01371	0	0.005942	0.5731	0.2788	0	0	0.2782	0.07138	0.03114	0	0	0.5547	0.008024	0.02071	0.05074	0.5806	0	0	0.4034	0	0	0.5125	0	0	0.0497	0	0	0	0.4558	0.3333	0.2731	0.2257	0.1797	0.4471	0.1387	0	0	0.426	0	0	0.03744
Parashewanella	0.03929	0.02367	0.02547	0.02309	0.0439	0.007724	0.007754	0.009622	0	0.0108	0.05731	0	0.02444	0	0.02782	0	0	0	0.01053	0	0	0.02071	0.05074	0.06452	0	0.0639	0	0.02019	0	0.03015	0.01156	0	0	0.008238	0	0.04296	0	0	0.04312	0	0	0	0	0	0.01419	0.1826	0.02976	0.02159	0
Parastagonospora	0.05894	0.05919	0.09763	0.09237	0.0439	0.09269	0.00254	0.005862	0.005366	0.005942	0.1146	0	0	0	0	0	0.00519	0.0702	0.01404	0.1009	0.008024	0.02071	0.1015	0	0	0.1278	0	0.01009	0.02632	0	0.002693	0.08278	0	0.005492	0.1866	0.1289	0.06077	0	0.04312	0.01612	0	0.02236	0	0.1406	0.00268	0.1217	0.02976	0.0108	0
Parastrongyloides	0.7269	0.4261	0.658	0.6466	0.6	0.6566	0.009157	0.01902	0.1073	0.01621	0.3438	0.2389	0.1955	0.1939	0.1669	0.2141	0.02076	0.351	0.05265	0.3026	0.1043	0.1242	0.4566	0.1935	0	0.7668	0.3026	0.03701	0.1843	0.3015	0.01416	0.04967	0	0.009153	0.3359	0.3007	0.5469	0.5185	0.4024	0.129	0.1057	0.1341	0.06066	0.4923	0.01277	0.5478	0.6548	0.07018	0.1872
Paravannella	0	0	0	0	0.01463	0	0	0	0	0	0	0	0	0	0	0	0	0	0	0	0	0	0	0	0	0	0	0	0	0	0	0	0	0	0	0	0	0	0	0	0	0	0	0	0	0	0	0	0
Parborlasia	0	0.01184	0	0	0	0	0	0	0	0	0	0	0	0	0	0	0	0	0	0	0	0	0	0	0	0	0	0	0	0	0	0	0	0	0	0	0	0	0	0	0	0	0	0	0	0	0	0	0
Parechovirus	0	0	0	0.004619	0	0.007724	0	0	0	0	0	0	0	0	0	0	0	0	0	0	0	0	0	0	0	0	0	0	0	0	8.689e-05	0	0	0	0	0	0.03039	0	0	0	0	0	0	0	0	0	0	0	0
Parmelina	0	0	0	0	0	0	0	0	0	0	0	0	0	0	0	0	0	0	0	0	0	0	0	0	0	0	0	0	0	0	0	0	0	0	0	0	0	0	0	0.01612	0	0	0	0	0	0	0	0	0
Parmotrema	0	0	0	0.009237	0	0	0	0	0	0	0	0	0	0.03879	0	0	0	0	0	0	0	0.02071	0	0	0	0	0	0	0	0	0.0004344	0	0	0	0	0	0.03039	0	0	0	0	0	0	0	0	0	0.02976	0	0
Parorchis	0	0	0	0	0	0	0	0	0	0	0	0	0	0	0	0	0	0	0	0	0	0	0	0	0	0	0	0	0	0	0	0	0	0	0	0	0.03039	0	0	0	0	0	0	0	0	0	0	0	0
Partenskyella	0	0	0	0.004619	0	0	0	0	0	0	0	0	0	0	0	0	0	0	0	0	0	0	0	0	0	0	0	0	0	0	0	0	0	0	0	0	0	0	0	0	0	0	0	0	0	0	0	0	0
Parvibaculum	0.009823	0.01184	0	0.004619	0	0	0.0002005	0.0006636	0	0.0005402	0	0	0	0	0	0	0	0	0	0	0	0	0	0	0	0	0	0	0	0	0.0009557	0	0	0.0009153	0	0	0	0	0	0	0	0	0	0	0.0009459	0	0	0	0
Parvimonas	0.07859	0.01184	0.04669	0.03695	0.07317	0.05407	0.001136	0.001106	0.02146	0.001621	0.05731	0	0	0.03879	0	0	0.01038	0.0702	0.01053	0	0.01605	0.04142	0	0	0	0	0	0.003365	0	0	0.004866	0.01656	0	0.002746	0.03733	0	0.09116	0.03704	0.01437	0.01612	0	0	0.008666	0.07032	0.0006306	0.06086	0.08929	0	0.1123
Parvularcula	0	0	0	0	0	0	0.0002005	0.0001106	0	0.0005402	0	0	0	0	0	0	0	0	0	0	0	0	0	0	0	0	0	0	0	0	0.0002607	0	0	0	0	0	0	0	0	0	0	0	0	0	0.002365	0	0	0	0
Pasteurella	0.06876	0.04735	0.06367	0.04157	0.07317	0.0309	0.02353	0.01582	0	0.03673	0	0	0	0	0	0	0.01557	0	0.02457	0	0	0.04142	0	0.06452	0	0	0	0.01346	0	0.03015	0.01364	0	0	0.0357	0	0	0.03039	0.1852	0.01437	0.01612	0.04229	0	0	0.07032	0.03579	0.1217	0.05952	0.005399	0
Patiria	0	0	0	0	0	0.007724	0	0	0	0	0	0	0	0	0	0	0	0	0	0	0	0	0	0	0	0	0	0	0	0	0	0	0	0	0	0	0	0	0	0	0	0	0	0	0	0	0	0	0
Paucibacter	0	0	0.004245	0	0.01463	0	0.001203	0.00177	0.005366	0.003241	0	0	0	0	0	0	0.01038	0	0	0	0	0	0.05074	0.06452	0	0	0	0.003365	0	0	0.0005213	0	0	0	0	0	0	0	0	0	0	0	0	0	0.003311	0	0	0	0
Paucimonas	0	0	0	0	0.01463	0.007724	0.03489	0.3067	0	0.01567	0	0.07965	0	0	0	0	0	0	0	0	0	0	0	0	0	0	0	0.02019	0	0	0.01972	0.149	0	0.005492	0	0	0.03039	0.07407	0.3306	0	0	0	0	0	0.02207	0	0	0.005399	0
Paulinella	0.02947	0	0.01273	0.004619	0.02927	0.01545	0.0001337	0	0.005366	0	0	0	0	0	0	0	0	0	0	0	0	0	0	0.06452	0	0	0	0	0	0	0.002433	0	0	0.0009153	0.03733	0	0	0	0	0	0	0	0	0	0.000473	0	0.02976	0.0108	0
Pecentumvirus	0	0.01184	0	0	0	0.01545	0	0.0001106	0	0	0	0	0	0	0	0	0	0	0	0	0	0	0	0	0	0	0	0.003365	0	0	0	0	0	0	0	0	0	0	0	0	0	0	0	0	0	0	0	0.0108	0
Pecoramyces	0	0	0	0	0	0.007724	0	0	0	0	0	0	0	0	0	0	0	0	0	0	0	0	0	0	0	0	0	0	0	0	0	0	0	0	0	0	0	0	0	0	0	0	0	0	0	0	0	0	0
Pectinaria	0	0	0.004245	0.004619	0	0	0	0	0	0	0	0	0	0	0	0	0	0	0	0	0	0	0	0	0	0	0	0	0	0	8.689e-05	0	0	0	0	0	0	0	0	0	0	0	0	0	0	0	0	0	0
Pectobacterium	0.03929	0.01184	0.04245	0.1062	0.07317	0.04635	0.4807	0.05464	0.0161	0.2641	0.02865	0.03982	0	0.03879	0.02782	0.07138	0.1609	0.0351	0.07371	0.05043	0.01605	0.04142	0.05074	0	0	0	0.05043	0.09085	0	0.09044	0.03232	0.03311	0	0.1693	0	0.08591	0.09116	0	0.1006	0.01612	0.02114	0.02236	0.008666	0	0.05581	0.06086	0.05952	0.05939	0.03744
Pediococcus	0.07859	0.02367	0.08065	0.07852	0.07317	0.09269	0.004813	0.004203	0.08585	0.01458	0.02865	0	0.09775	0	0	0	0	0	0.01053	0.05043	0.008024	0.04142	0	0	0	0.1278	0.2017	0.00673	0.05265	0.09044	0.009036	0.01656	0	0.002746	0.112	0.1289	0.06077	0.07407	0.04312	0.03224	0.01057	0	0.008666	0.07032	0.004572	0.06086	0.1488	0.0162	0.03744
Pedobacter	0.2161	0.08286	0.191	0.1293	0.1171	0.2086	0.008957	0.01106	0.03219	0.02485	0.05731	0.1195	0.04888	0	0.05563	0.07138	0.01038	0.0351	0.02457	0.1513	0.05617	0.1035	0.1522	0.3871	0	0.0639	0.05043	0.01009	0	0.03015	0.01373	0.01656	0	0.01373	0	0.1289	0.06077	0.1481	0.1006	0.01612	0.074	0.02236	0.01733	0.07032	0.01971	0.1217	0.08929	0.0162	0.03744
Peduovirus	0	0	0	0	0	0	0.001671	0.0003318	0	0.00108	0	0	0	0	0	0	0	0	0	0	0	0.02071	0	0	0	0	0	0	0	0	0.0003475	0	0	0.0009153	0	0	0	0	0	0	0	0	0.008666	0	0	0	0	0.04859	0
Pegivirus	0	0	0	0	0	0	0	0	0	0	0	0	0	0	0	0	0	0	0	0	0	0	0	0	0	0	0	0	0	0	0	0	0	0	0	0	0	0	0	0	0	0	0	0	0	0	0	0	0
Pegunavirus	0	0	0	0	0	0	0	0	0	0	0	0	0	0	0	0	0	0	0	0	0	0	0	0	0	0	0	0	0	0	0	0	0	0	0	0	0	0	0	0	0	0	0	0	0	0	0	0	0
Pelagibaca	0	0.02367	0	0	0	0	0.0005347	0.0009954	0	0	0	0	0	0	0	0	0	0	0	0	0	0	0	0	0	0	0	0	0	0	0.0006082	0	0	0.0009153	0	0	0	0	0	0	0	0	0	0	0.000473	0	0	0	0
Pelagibacterium	0	0	0.00849	0	0	0	0.0002005	0.000553	0	0	0	0	0	0	0	0	0	0.0351	0	0.05043	0	0	0	0	0	0	0	0	0	0	0	0	0	0	0	0	0	0	0	0	0.01057	0	0	0	0.0007883	0	0.02976	0	0
Pelobacter	0.009823	0.03551	0.00849	0.004619	0	0.007724	0.001604	0.002433	0	0.003241	0	0	0.02444	0	0	0.07138	0	0	0	0.05043	0	0.02071	0	0	0	0	0	0	0	0	0.001303	0	0	0.004576	0	0	0.03039	0	0.01437	0	0	0	0	0	0.001577	0	0	0.0108	0.03744
Pelodictyon	0.009823	0	0	0.009237	0.01463	0.007724	0.0009358	0.0009954	0	0	0	0	0	0	0	0	0	0.0702	0	0	0	0	0	0	0	0	0	0.003365	0	0	0.0004344	0	0	0.003661	0	0.04296	0	0	0	0	0	0	0	0	0.0007883	0	0	0	0
Pelolinea	0.009823	0	0	0.004619	0	0	0.0003342	0	0.005366	0	0	0	0	0	0	0	0	0	0	0	0	0	0	0	0	0	0	0	0	0.03015	0.0004344	0	0	0.001831	0	0	0	0	0	0	0	0	0	0	0.0003153	0	0.02976	0	0.03744
Pelosinus	0.01965	0.03551	0.0382	0.01386	0.05854	0.01545	0.002072	0.001991	0.02683	0.002701	0	0	0	0.03879	0	0	0.00519	0	0.00351	0	0	0	0.05074	0	0	0.2556	0	0.01009	0	0	0.005821	0.01656	0	0.001831	0.03733	0	0	0	0.01437	0	0.02114	0.02236	0	0	0.002838	0	0.02976	0.005399	0.03744
Pelotomaculum	0.009823	0	0.01698	0.01386	0.01463	0.007724	0.0001337	0.0002212	0.005366	0.001621	0	0	0	0	0	0	0	0	0	0	0	0	0	0	0	0	0	0	0	0	8.689e-05	0	0	0	0	0	0	0	0.01437	0	0	0	0	0	0.0001577	0	0	0	0
Peltigera	0.009823	0	0.004245	0.004619	0	0	0.0001337	0	0	0	0	0.03982	0	0	0	0	0	0	0	0	0	0	0	0	0	0	0	0	0	0	0	0	0	0	0	0	0	0	0	0	0	0	0	0	0	0	0	0	0.03744
Peltula	0	0	0	0.004619	0	0	0	0	0	0	0	0	0	0	0	0	0	0	0	0	0	0	0	0	0	0	0	0	0	0	0	0	0	0	0	0	0	0	0	0	0	0	0	0	0	0	0	0	0
Peniagone	0	0	0	0.004619	0	0	0	0	0	0	0	0	0	0	0	0	0	0	0	0	0	0	0	0	0	0	0	0	0	0	0	0	0	0	0	0	0	0	0	0	0	0	0	0	0	0	0	0	0
Penicilliopsis	0.01965	0.02367	0.02547	0.009237	0.0439	0	0.0005347	0.0008848	0	0.002161	0.02865	0	0	0	0.05563	0	0	0.0702	0	0	0.008024	0	0	0	0	0	0	0	0	0.0603	0.002346	0	0	0.0009153	0	0	0	0.03704	0	0	0	0.04471	0	0	0.0007883	0	0	0.005399	0
Penicillium	0.07859	0.03551	0.06367	0.0739	0.05854	0.1236	0.003877	0.005862	0.01073	0.001621	0.05731	0	0.04888	0	0	0	0.01038	0.0351	0.00351	0.05043	0.04012	0.02071	0.1015	0.129	0	0.0639	0	0	0	0.0603	0.005821	0.01656	0.0497	0.01098	0.112	0.04296	0.03039	0	0.02874	0.01612	0.01057	0	0.008666	0	0.004257	0.06086	0.119	0.02159	0
Peptoclostridium	0.009823	0.01184	0.01273	0.004619	0.01463	0	0.0001337	0.0003318	0	0.00108	0	0	0	0	0	0	0.01038	0	0.00351	0	0	0	0	0	0	0	0	0	0.02632	0	0.0003475	0	0	0	0	0	0	0	0.01437	0	0	0	0	0.07032	0.000473	0	0	0.0108	0.03744
Peptoniphilus	0.03929	0	0.02547	0.02309	0	0	0.0008021	0.001327	0.01073	0.001621	0	0.03982	0.02444	0	0	0.07138	0.00519	0.0351	0	0	0.02407	0.02071	0	0	0	0	0	0.003365	0	0.03015	0.002085	0	0	0.0009153	0	0.04296	0	0	0.01437	0	0.01057	0.04471	0	0	0.001261	0	0	0	0
Peptostreptococcus	0	0	0	0	0	0	6.684e-05	0	0	0	0	0	0	0	0	0	0	0	0	0	0	0	0	0	0	0	0	0	0	0	0	0	0	0	0	0	0	0	0	0	0	0	0	0	0	0	0	0	0
Percavirus	0	0	0.004245	0	0	0	0	0	0	0	0	0	0	0	0	0	0	0	0	0	0	0	0	0	0	0	0	0	0	0	0	0	0	0	0	0	0	0	0	0	0	0	0	0	0	0	0	0	0
Peripatus	0	0	0.004245	0	0	0	0	0	0	0	0	0	0	0	0	0	0	0	0	0	0	0	0	0	0	0	0	0	0	0	0	0	0	0	0	0	0	0	0	0	0	0	0	0	0	0	0	0	0
Periphykon	0.009823	0	0.004245	0	0	0	0	0	0	0	0	0	0	0	0	0	0	0	0	0	0	0	0	0	0	0	0	0	0	0	0	0	0	0	0	0	0	0	0	0	0	0	0	0	0	0	0	0	0
Perkinsela	0	0	0	0	0	0	0	0.0001106	0	0	0	0	0	0	0	0	0	0	0	0	0	0	0	0	0	0	0	0	0	0	0	0	0	0	0	0	0	0	0	0	0.01057	0	0	0	0.0001577	0	0	0	0
Perkinsus	0.02947	0.01184	0.02122	0.004619	0	0.01545	0.0003342	0.0008848	0	0.0005402	0	0	0	0	0	0.07138	0	0	0.00351	0	0	0	0.05074	0	0	0	0	0.003365	0	0	0.001651	0.01656	0	0	0.07465	0	0	0	0.01437	0	0.02114	0	0	0	0.0009459	0	0.02976	0	0.03744
Peronella	0	0	0	0.004619	0	0	0	0	0	0	0	0	0	0	0	0	0	0	0	0	0	0	0	0	0	0	0	0.003365	0	0	0	0	0	0	0	0	0	0	0.01437	0	0	0	0	0	0	0	0	0	0
Persephonella	0	0.01184	0.00849	0	0	0	0.0002005	0.0009954	0	0.0005402	0	0	0	0	0	0	0	0	0	0	0	0	0	0	0	0	0	0	0	0	0.0004344	0	0	0	0.03733	0	0.03039	0	0	0	0	0	0	0	0.0006306	0	0	0	0
Pertusaria	0	0	0	0	0	0	0	0.0001106	0	0	0	0	0	0	0	0	0	0.0351	0	0	0	0	0	0	0	0	0	0	0	0	0.0006082	0	0	0	0	0	0	0	0	0	0	0	0	0	0	0	0	0	0
Pestalotiopsis	0.02947	0	0.01698	0.01386	0	0	0.0006684	0.001217	0	0.0005402	0	0	0	0	0	0.07138	0	0	0	0	0.008024	0	0	0	0	0	0	0	0	0	0.0008689	0	0	0.0009153	0	0	0.03039	0	0.02874	0	0	0	0.008666	0	0.0006306	0	0	0	0
Pestivirus	0	0	0	0.009237	0	0	0.0001337	0.0001106	0	0.0005402	0	0	0	0	0	0	0	0	0	0	0	0	0	0	0	0	0	0	0	0	8.689e-05	0	0	0	0	0	0	0	0	0	0	0	0	0	0.000473	0	0	0	0
Petalonia	0.009823	0	0	0	0	0	0	0	0	0	0	0	0	0	0	0	0	0	0	0	0	0	0	0	0	0	0	0	0	0	0	0	0	0	0	0	0	0	0	0	0	0	0	0	0	0	0	0	0
Petrimonas	0.009823	0	0.01273	0.009237	0	0.007724	0.0009358	0.0004424	0.005366	0.001621	0.02865	0	0	0	0	0	0	0.0351	0.00351	0.05043	0.008024	0	0	0	0	0	0	0	0	0.03015	0.000782	0	0	0.0009153	0	0	0.03039	0	0.01437	0	0.01057	0.02236	0.008666	0.07032	0.000473	0	0.02976	0.005399	0
Petrotoga	0.009823	0.01184	0.01273	0.01847	0.02927	0.0309	0.0005347	0.0007742	0.005366	0	0	0.03982	0	0	0.02782	0	0	0	0	0.05043	0.008024	0	0	0	0	0.0639	0	0	0	0.03015	0.0002607	0	0	0	0	0	0	0	0.01437	0	0	0	0	0	0.0001577	0	0.02976	0	0
Phacus	0	0	0.004245	0.004619	0	0.007724	0	0	0	0	0	0	0	0	0	0	0	0	0.00351	0	0	0	0	0	0	0	0	0	0	0	0	0	0	0	0	0	0	0	0	0	0	0	0	0	0.0003153	0	0	0	0
Phaeoacremonium	0	0	0.004245	0.004619	0.01463	0.0309	6.684e-05	0.0009954	0	0.002161	0	0	0	0	0	0	0	0.0351	0.00351	0	0	0.02071	0	0	0	0	0	0	0	0	0.001477	0.03311	0	0	0	0	0	0	0	0	0	0	0	0	0.0007883	0	0	0.005399	0
Phaeobacter	0.009823	0.03551	0.02547	0.01386	0.01463	0.03862	0.005214	0.006083	0	0.0108	0.02865	0.03982	0.02444	0	0	0.07138	0	0.0351	0.00702	0	0.01605	0	0.05074	0	0	0	0	0.00673	0.02632	0	0.005126	0.01656	0.0497	0.007322	0.03733	0	0.06077	0.03704	0	0	0.01057	0	0	0	0.0123	0	0.02976	0	0
Phaeocystis	0	0	0.004245	0.004619	0	0	0	0.0001106	0	0	0	0	0	0	0	0	0	0	0	0	0	0	0	0	0	0	0	0	0	0	0	0	0	0	0	0	0	0.03704	0	0	0	0	0	0	0	0	0	0	0
Phaeodactylum	0.009823	0	0.01698	0.03233	0.01463	0.007724	0.0009358	0.0006636	0	0	0	0.03982	0	0	0	0	0	0.0351	0	0.05043	0	0.02071	0	0	0.4505	0.0639	0	0	0	0	0.00113	0	0	0.002746	0	0	0.03039	0.03704	0	0.01612	0.01057	0	0	0	0.000473	0.06086	0	0	0.03744
Phagocata	0	0	0	0.004619	0	0	0	0	0	0	0	0	0	0	0	0	0	0	0	0	0	0	0	0	0	0	0	0	0	0	0	0	0	0	0	0	0	0	0	0	0	0	0	0	0	0	0	0	0
Phakopsora	0.04912	0.02367	0.02547	0.01847	0.01463	0.05407	0.0005347	0.0006636	0	0.001621	0.02865	0	0	0.03879	0	0	0	0	0	0.1009	0	0	0	0.06452	0	0	0.05043	0	0	0	8.689e-05	0	0	0.001831	0.07465	0	0.09116	0	0.02874	0.01612	0.02114	0	0	0	0.000473	0	0	0.0108	0
Phanerochaete	0.009823	0.01184	0.01698	0.01386	0	0.0309	0.0002005	0.0008848	0	0	0.05731	0	0	0	0	0	0	0	0	0	0.008024	0	0	0	0	0.0639	0	0	0	0	0.0004344	0.01656	0.0497	0	0.03733	0	0	0.03704	0	0	0	0	0	0	0.000473	0	0	0	0
Phanogenia	0	0	0	0	0	0	0	0	0	0	0	0	0	0	0	0	0	0	0	0	0	0	0	0	0	0	0	0	0	0	0	0	0	0	0.03733	0	0	0	0	0	0	0	0	0	0	0	0	0	0
Pharyngomonas	0	0	0.004245	0	0	0	0	0.0001106	0	0	0	0.03982	0	0	0	0	0	0	0	0	0	0	0	0	0	0	0	0	0	0	0.0005213	0	0	0	0	0	0	0	0	0	0	0	0	0	0	0	0	0	0
Phascolarctobacterium	0.01965	0.01184	0.01273	0.009237	0.01463	0.02317	0.0006016	0.0008848	0.005366	0.0005402	0	0	0	0	0	0	0	0	0	0	0	0	0	0	0	0	0	0	0	0	0.0006082	0	0	0.0009153	0	0	0	0.03704	0	0	0.01057	0	0	0	0.0009459	0.06086	0	0	0
Phascolosoma	0	0	0	0	0	0	0	0.0001106	0	0	0	0	0	0	0	0	0	0	0	0	0	0	0	0	0	0	0	0.003365	0	0	0	0	0	0	0	0	0	0	0	0	0	0	0	0	0	0	0	0	0
Phenylobacterium	0.01965	0.03551	0.01273	0.004619	0.01463	0	0.001404	0.001548	0	0.00108	0	0.03982	0	0	0	0	0.00519	0	0.00351	0	0.01605	0	0	0	0	0	0	0	0	0	0.0003475	0	0	0.0009153	0.03733	0	0.03039	0	0.01437	0	0	0.04471	0	0	0.000473	0	0	0	0
Phialocephala	0.03929	0.03551	0.02547	0.03233	0	0.04635	0.0004679	0.001327	0	0.00108	0	0	0	0	0	0	0	0.0351	0.00351	0	0.01605	0	0	0	0	0	0	0	0	0.03015	0.001303	0	0	0.001831	0	0	0.03039	0.07407	0.01437	0.04836	0	0.02236	0	0	0.000473	0	0.02976	0.0108	0
Phialophora	0.03929	0.03551	0.01698	0	0	0.007724	0.0002005	0.0007742	0	0.00108	0.02865	0	0.02444	0	0	0	0	0	0	0	0	0	0	0	0	0	0	0	0.02632	0	0.0003475	0	0	0	0	0	0.03039	0.03704	0.01437	0	0	0	0	0	0	0	0	0	0
Phicbkvirus	0	0.01184	0	0	0	0	6.684e-05	0.0002212	0	0	0	0	0.02444	0.1164	0	0.2855	0	0.1053	0.01404	0	0	0	0.05074	0.129	0	0	0	0	0	0	0.000782	0.149	0	0	0	0	0.5469	0	0	0.129	0.08458	0	0.008666	0	0.0006306	0	0	0	0
Phietavirus	0	0	0.00849	0	0	0	6.684e-05	0.0001106	0	0	0	0	0	0	0	0	0	0	0	0	0	0	0	0	0	0	0	0	0	0	0.00113	0	0	0	0	0	0	0	0	0	0	0	0	0	0	0	0	0	0
Phikmvvirus	0	0	0	0	0	0.007724	0	0.009401	0	0.02539	0	0	0	0	0	0	0	0	0	0	0	0	0	0	0	0	0.1009	0	0	0	0.001998	0	0	0	0	0	0	0	0	0	0	0	0	0	0.0001577	0	0	0	0
Phikzvirus	0	0	0	0	0	0	0.001337	0.000553	0	0	0	0	0	0	0	0	0	0	0	0	0	0	0	0	0	0	0	0	0	0	0.0192	0	0	0	0	0	0	0	0	0	0	0	0	0.07032	0.0001577	0	0	0.0162	0
Philactinoposthia	0	0	0.004245	0	0	0	0	0	0	0	0	0	0	0	0	0	0	0	0	0	0	0	0	0	0	0	0	0	0	0	0	0	0	0	0	0	0	0	0	0	0	0	0	0	0	0	0	0	0
Philasterides	0	0	0.004245	0	0	0	6.684e-05	0	0	0	0	0	0	0	0	0	0	0	0	0	0	0	0	0	0	0	0	0	0	0	0	0	0	0	0	0	0	0	0	0	0	0	0	0	0	0	0	0	0
[truncated: 887 more rows]
[truncated: 9 more columns]
