# Supplementary material for: Metagenomic investigation of potential abortigenic pathogens in foetal tissues from Australian horses
Source: BMC Genomics. 2021 Oct 2;22:713. doi: 10.1186/s12864-021-08010-5 (PMC8487468; doi:10.1186/s12864-021-08010-5)
Supplement: Supplementary file 3 — Additional file 3. Virulence and antimicrobial resistance genes. Tables of results from SRST2 and abricate analysis of metagenomic data against the ARGANNOT and VFDB databases [file 12864_2021_8010_MOESM3_ESM.xlsx]

## Sheet: Abricate-ARGANNOT
Sample	NUM_FOUND	(Bla)blaOXA-12	(Bla)blaOXA-278	(Bla)blaOXA-549	(Col)mcr-9.1	(Phe)catB11
S42	1		99.16
S08	2			94.5		100
NC7	1				100
NC8	1	98.99

## Sheet: Abricate-VFDB
#FILE	NUM_FOUND	algC	algI	algU	cheY	fleN	flgI	fliA	fliG	fliM	fliN	fliP	hcp1	hsiB1/vipA	hsiC1/vipB	hsiG1	ompA	pilG	pilH	pscR	pscS	pvdS
NC7	19	94.97	82.21	100	82.05	86.95	96.22	90.19	99.8	86.87	91.56	92.45	96.11	91.33	96.66	99.3	99.04	96.81	82.51			82.45
NC8	3																	87.5		100	81.65

## Sheet: SRST2-50%-ARGANNOT
Sample	DatabaseHit	MatchLength	GeneLength
S42	227__StrB_AGly__Aph(6)-Id__1726	672	837
S43	227__StrB_AGly__StrB__1614	672	837
S44	233__OXA-237_Bla__OXA-235__532	453	831
S45	233__OXA-237_Bla__OXA-236__531	443	831
S46	233__OXA-237_Bla__OXA-237__530	453	831
S47	233__OXA-237_Bla__OXA-278__533	698	831
S48	256__SulII_Sul__SulII__1219	592	816
S49	263__StrA_AGly__StrA__1501	560	804
NC7	158__MphA_MLS__MphA__1663	499	906
NC7	16__MrdA_Bla__MrdA__836	1116	1902
NC7	175__RAHN-1_Bla__RAHN-1__775	620	888
NC7	175__RAHN-1_Bla__RAHN-2__776	543	888
NC7	225__SulI_Sul__SulI__1616	833	840
NC7	229__AadA_AGly__AadA1-pm__1597	779	831
NC7	229__AadA_AGly__AadA1__1598	747	792
NC7	229__AadA_AGly__AadA11__1599	561	792
NC7	229__AadA_AGly__AadA12__1600	476	792
NC7	229__AadA_AGly__AadA13__1601	545	798
NC7	229__AadA_AGly__AadA15__1602	605	792
NC7	229__AadA_AGly__AadA17__1603	476	792
NC7	229__AadA_AGly__AadA21__1606	617	792
NC7	229__AadA_AGly__AadA22__1607	617	792
NC7	229__AadA_AGly__AadA23__1608	617	780
NC7	229__AadA_AGly__AadA24__1609	611	780
NC7	229__AadA_AGly__AadA24__1688	617	780
NC7	229__AadA_AGly__AadA3__1610	474	792
NC7	229__AadA_AGly__AadA8__1611	484	792
NC7	229__AadA_AGly__AadA8b__1612	484	792
NC7	256__SulII_Sul__SulII__1219	504	816
NC7	269__OXA-7_Bla__OXA-10__1515	494	801
NC7	269__OXA-7_Bla__OXA-101__1526	494	801
NC7	269__OXA-7_Bla__OXA-11__1516	494	801
NC7	269__OXA-7_Bla__OXA-13__1517	492	801
NC7	269__OXA-7_Bla__OXA-14__1518	467	775
NC7	269__OXA-7_Bla__OXA-142__1527	492	801
NC7	269__OXA-7_Bla__OXA-145__1528	490	798
NC7	269__OXA-7_Bla__OXA-147__1529	494	801
NC7	269__OXA-7_Bla__OXA-16__1519	467	775
NC7	269__OXA-7_Bla__OXA-17__1520	492	801
NC7	269__OXA-7_Bla__OXA-183__1530	494	801
NC7	269__OXA-7_Bla__OXA-19__1521	494	801
NC7	269__OXA-7_Bla__OXA-240__1531	494	801
NC7	269__OXA-7_Bla__OXA-251__1532	494	801
NC7	269__OXA-7_Bla__OXA-256__1533	493	801
NC7	269__OXA-7_Bla__OXA-28__1522	494	801
NC7	269__OXA-7_Bla__OXA-35__1523	494	801
NC7	269__OXA-7_Bla__OXA-56__1524	485	801
NC7	269__OXA-7_Bla__OXA-7__1514	482	801
NC7	269__OXA-7_Bla__OXA-74__1525	492	801
NC7	363__CatA2_Phe__CatA2__1182	337	642
NC7	392__DfrA10_Tmt__DfrA10__613	349	564
NC7	431__DfrA5_Tmt__DfrA30__323	356	474
NC7	431__DfrA5_Tmt__DfrA5__324	452	474
NC7	434__DfrA27_Tmt__DfrA27__311	261	474
NC7	434__DfrA27_Tmt__DfrA28__312	260	474
NC8	256__SulII_Sul__SulII__1219	740	816
NC8	263__StrA_AGly__StrA__1501	542	804
NC8	282__OXA-12_Bla__OXA-12__1495	419	795
NC8	302__CEPH_Bla__CEPH-A3__1583	485	765
NC8	302__CEPH_Bla__CphA__1586	532	765
NC8	302__CEPH_Bla__CphA4__1587	425	765
NC8	302__CEPH_Bla__CphA5__1588	533	765
NC8	302__CEPH_Bla__CphA6__1589	540	765
NC8	302__CEPH_Bla__CphA7__1590	526	765
NC8	302__CEPH_Bla__CphA8__1591	534	765
NC8	302__CEPH_Bla__IMIH__1585	470	765
NC8	302__CEPH_Bla__IMIS__1584	535	768
NC8	72__Tet-39_Tet__Tet-39__1049	981	1188

## Sheet: SRST2-50%-VFDB
Sample	VF_database	MatchLength	GeneLength	Gene	GeneInformation1	GeneInformation2	Species
S45	VFG040997	188	323	aaiQ		AAI/SCI-II (SS182)	Escherichia coli O44:H18 042
S45	VFG040998	456	884	aaiR		AAI/SCI-II (SS182)	Escherichia coli O44:H18 042
S45	VFG036040	254	312	cdiB	hypothetical protein	Contact-dependent inhibition CDI system (CVF747)	Escherichia coli str. clone D i2
S45	VFG034616	361	501	cfaB	fimbrial subunit	CFA/I fimbriae (CVF684)	Escherichia coli O103:H2 str. 12009
S45	VFG034628	1638	2703	cfaC	outer membrane fimbrial user protein	CFA/I fimbriae (CVF684)	Escherichia coli O103:H2 str. 12009
S45	VFG043091	446	861	cheR	chemotaxis methyltransferase CheR	peritrichous flagella (AI140)	Escherichia coli O157:H7 str. EDL933
S45	VFG000933	441	858	entB	isochorismatase	Enterobactin (VF0228)	Escherichia coli CFT073
S45	VFG000929	425	771	entD	phosphopantetheinyl transferase component of enterobactin synthase multienzyme complex	Enterobactin (VF0228)	Escherichia coli CFT073
S45	VFG042083	565	987	epaO	surface presentation of antigens protein SpaO	ETT2 (SS017)	Escherichia coli O157:H7 str. Sakai
S45	VFG042086	706	1122	epaS	surface presentation of antigens protein SpaS	ETT2 (SS017)	Escherichia coli O157:H7 str. Sakai
S45	VFG042092	406	735	eprK	EprK	ETT2 (SS017)	Escherichia coli O157:H7 str. Sakai
S45	VFG034822	739	1332	espR1	T3SS effector-like protein EspR-homolog	EspR1 (CVF696)	Escherichia coli O103:H2 str. 12009
S45	VFG034856	982	1422	espX1	T3SS effector protein EspX	EspX1 (CVF701)	Escherichia coli O103:H2 str. 12009
S45	VFG034873	757	1293	espX5	Type III secretion system effector EspX5	LEE encoded T3SS (SS020)	Escherichia coli O157:H7 str. EDL933
S45	VFG042088	438	501	etrA	transcriptional regulator	ETT2 (SS017)	Escherichia coli O157:H7 str. Sakai
S45	VFG033215	368	549	fimA	Putative type 1 fimbriae major subunit FimA	Type I fimbriae (CVF426)	Escherichia coli NA114
S45	VFG000871	464	603	fimB	Type 1 fimbriae Regulatory protein fimB	Type 1 fimbriae (VF0221)	Escherichia coli CFT073
S45	VFG000877	399	534	fimF	FimF protein precursor	Type 1 fimbriae (VF0221)	Escherichia coli CFT073
S45	VFG000878	263	504	fimG	FimG protein precursor	Type 1 fimbriae (VF0221)	Escherichia coli CFT073
S45	VFG033234	334	525	fimI	long polar fimbrial protein LpfA	Type I fimbriae (CVF426)	Escherichia coli O104:H4 str. 2009EL-2050
S45	VFG043078	392	756	flgF	flagellar basal body rod protein FlgF	peritrichous flagella (AI140)	Escherichia coli O157:H7 str. EDL933
S45	VFG043080	416	699	flgH	flagellar basal body L-ring protein	peritrichous flagella (AI140)	Escherichia coli O157:H7 str. EDL933
S45	VFG012904	245	468	gspH	putative type II secretion protein	T2SS (Type II secretion system	Shigella boydii Sb227
S45	VFG042091	318	582	orgA	hypothetical protein	ETT2 (SS017)	Escherichia coli O157:H7 str. Sakai
S45	VFG012785	672	1343	ospC4	-	Mxi-Spa TTSS effectors controlled by VirB (CVF463)	Shigella boydii Sb227
S45	VFG042591	390	732	stgB	StgB	Stg fimbriae (AI047)	Escherichia coli O78:K80:H9 chi7122
S45	VFG042592	1307	2523	stgC	StgC	Stg fimbriae (AI047)	Escherichia coli O78:K80:H9 chi7122
S45	VFG042593	564	1074	stgD	StgD	Stg fimbriae (AI047)	Escherichia coli O78:K80:H9 chi7122
S45	VFG035951	2741	4851	upaG/ehaG	putative adhesin	UpaG adhesin, trimeric AT (CVF740)	Escherichia coli O111:H- str. 11128
S42	VFG037913	475	858	A1S_0053	MviM protein	Capsule (CVF775)	Acinetobacter baumannii ATCC 17978
S42	VFG014768	911	1491	alg8	alginate biosynthesis protein Alg8	Alginate biosynthesis (CVF522)	Pseudomonas fluorescens Pf0-1
S42	VFG014890	858	1452	algA	Mannose-1-phosphate guanylyltransferase/mannose-6-phosphate isomerase	Alginate biosynthesis (CVF522)	Pseudomonas fluorescens Pf0-1
S42	VFG014903	988	1398	algC	Phosphomannomutase	Alginate biosynthesis (CVF522)	Pseudomonas fluorescens Pf0-1
S42	VFG019908	915	1398	algC	putative phosphomannomutase/phosphoglucomutase	Alginate biosynthesis (CVF522)	Pseudomonas fluorescens SBW25
S42	VFG019884	756	1317	algD	GDP-mannose 6-dehydrogenase	Alginate biosynthesis (CVF522)	Pseudomonas fluorescens SBW25
S42	VFG014756	1140	1317	algD	UDP-glucose/GDP-mannose dehydrogenase	Alginate biosynthesis (CVF522)	Pseudomonas fluorescens Pf0-1
S42	VFG014805	898	1482	algE	outer membrane protein AlgE	Alginate biosynthesis (CVF522)	Pseudomonas fluorescens Pf0-1
S42	VFG014817	1121	1572	algG	Carbohydrate binding and sugar hydrolysis	Alginate biosynthesis (CVF522)	Pseudomonas fluorescens Pf0-1
S42	VFG014853	1160	1566	algI	Membrane bound O-acyl transferase, MBOAT	Alginate biosynthesis (CVF522)	Pseudomonas fluorescens Pf0-1
S42	VFG014866	855	1173	algJ	alginate biosynthesis protein AlgJ	Alginate biosynthesis (CVF522)	Pseudomonas fluorescens Pf0-1
S42	VFG014792	767	1407	algK	Sel1-like repeat	Alginate biosynthesis (CVF522)	Pseudomonas fluorescens Pf0-1
S42	VFG014841	679	1125	algL	poly(beta-D-mannuronatelyase	Alginate biosynthesis (CVF522)	Pseudomonas fluorescens Pf0-1
S42	VFG014829	1044	1452	algX	alginate biosynthesis protein AlgX	Alginate biosynthesis (CVF522)	Pseudomonas fluorescens Pf0-1
S42	VFG038217	482	717	bfmR	two-component system response regulator protein	Two-component system (CVF778)	Acinetobacter baumannii AB0057
S42	VFG043016	268	480	chew	purine-binding chemotaxis protein	Deoxyhexose linking sugar, 209 Da capping structure (AI138)	Pseudomonas aeruginosa PAO1
S42	VFG046475	640	1185	F7308_0636	translation elongation factor Tu	EF-Tu (CVF827)	Francisella sp. TX077308
S42	VFG014314	216	360	flaG	Flagellar protein FlaG protein	Flagella (CVF521)	Pseudomonas fluorescens Pf0-1
S42	VFG019864	443	834	fleN	ParA family ATPase	Flagella (CVF521)	Pseudomonas fluorescens SBW25
S42	VFG019824	971	1476	fleQ	putative two-component system, response regulator nitrogen regulation protein NR(I	[Flagella (CVF521)	Pseudomonas fluorescens SBW25
S42	VFG014158	327	408	flgB	flagellar basal body rod protein	Flagella (CVF521)	Pseudomonas fluorescens Pf0-1
S42	VFG014210	402	741	flgF	Flagellar basal body rod protein	Flagella (CVF521)	Pseudomonas fluorescens Pf0-1
S42	VFG019802	533	786	flgG	flagellar basal-body rod protein	Flagella (CVF521)	Pseudomonas fluorescens SBW25
S42	VFG014600	1324	2130	flhA	flagellar biosynthesis protein	Flagella (CVF521)	Pseudomonas fluorescens Pf0-1
S42	VFG014639	471	741	fliA	flagellar biosynthesis sigma factor FliA	Flagella (CVF521)	Pseudomonas fluorescens Pf0-1
S42	VFG014405	198	330	fliE	flagellar hook-basal body complex protein	Flagella (CVF521)	Pseudomonas fluorescens Pf0-1
S42	VFG014418	900	1788	fliF	flagellar M-ring protein	Flagella (CVF521)	Pseudomonas fluorescens Pf0-1
S42	VFG014431	729	1020	fliG	flagellar motor protein	Flagella (CVF521)	Pseudomonas fluorescens Pf0-1
S42	VFG014430	623	1020	fliG	flagellar motor protein	Flagella (CVF521)	Pseudomonas fluorescens Pf-5
S42	VFG014444	419	807	fliH	flagellar assembly protein	Flagella (CVF521)	Pseudomonas fluorescens Pf0-1
S42	VFG014457	837	1359	fliI	flagellum-specific ATP synthase	Flagella (CVF521)	Pseudomonas fluorescens Pf0-1
S42	VFG019838	695	1359	fliI	flagellum-specific ATP synthase	Flagella (CVF521)	Pseudomonas fluorescens SBW25
S42	VFG014509	657	969	fliM	flagellar motor switch protein	Flagella (CVF521)	Pseudomonas fluorescens Pf0-1
S42	VFG014522	317	459	fliN	flagellar motor switch protein	Flagella (CVF521)	Pseudomonas fluorescens Pf0-1
S42	VFG014547	536	726	fliP	flagellar biosynthesis protein	Flagella (CVF521)	Pseudomonas fluorescens Pf-5
S42	VFG046459	613	1185	Fphi_1039	elongation factor Tu	EF-Tu (CVF827)	Francisella philomiragia subsp. philomiragia ATCC 25017
S42	VFG020010	250	489	hcp1	hypothetical protein	(CVF535)	Pseudomonas fluorescens SBW25
S42	VFG041013	272	519	hcp2	secreted protein Hcp	HSI-2 (SS179)	Pseudomonas aeruginosa PAO1
S42	VFG037825	480	903	lpxC	UDP-3-O-acyl-N-acetylglucosamine deacetylase	LPS (CVF774)	Acinetobacter baumannii BJAB07104
S42	VFG037938	532	873	M3Q_286	bifunctional UDP-N-acetylglucosamine pyrophosphorylase/glucosamine-1-phosphate N-acetyltransferase	Capsule (CVF775)	Acinetobacter baumannii TYTH-1
S42	VFG014703	691	930	motA	flagellar motor protein	Flagella (CVF521)	Pseudomonas fluorescens Pf-5
S42	VFG014691	691	1068	motB	flagellar motor protein	Flagella (CVF521)	Pseudomonas fluorescens Pf0-1
S42	VFG014717	503	741	motC	flagellar motor protein	Flagella (CVF521)	Pseudomonas fluorescens Pf0-1
S42	VFG014730	673	891	motD	flagellar motor protein	Flagella (CVF521)	Pseudomonas fluorescens Pf0-1
S42	VFG014929	358	588	mucA	Anti Sigma-E protein, RseA	Alginate regulation (CVF523)	Pseudomonas fluorescens Pf0-1
S42	VFG038174	860	1062	ompA	outer membrane protein A	Outer membrane protein (CVF776)	Acinetobacter baumannii AB0057
S42	VFG046474	714	1185	OOM_0626	elongation factor	EF-Tu (CVF827)	Francisella noatunensis subsp. orientalis str. Toba 04
S42	VFG013779	913	1701	pilB	type II secretion system protein E	Type IV pili biosynthesis (CVF518)	Pseudomonas fluorescens Pf0-1
S42	VFG013831	450	759	pilF	Type IV pilus biogenesis protein PilF	Type IV pili biosynthesis (CVF518)	Pseudomonas fluorescens Pf0-1
S42	VFG014013	340	405	pilG	Response regulator receiver domain protein (CheY	[Type IV pili twitching motility related proteins (CVF519)	Pseudomonas fluorescens Pf0-1
S42	VFG014025	213	366	pilH	type IV pilus response regulator Pilh	Type IV pili twitching motility related proteins (CVF519)	Pseudomonas fluorescens Pf-5
S42	VFG014052	1746	2061	pilJ	chemotaxis sensory transducer	Type IV pili twitching motility related proteins (CVF519)	Pseudomonas fluorescens Pf0-1
S42	VFG013844	724	1065	pilM	Type IV pilus assembly protein PilM	Type IV pili biosynthesis (CVF518)	Pseudomonas fluorescens Pf0-1
S42	VFG013906	762	1035	pilT	Pilus retraction protein PilT	Type IV pili biosynthesis (CVF518)	Pseudomonas fluorescens Pf0-1
S42	VFG013920	306	450	pilV	hypothetical protein	Type IV pili biosynthesis (CVF518)	Pseudomonas fluorescens Pf0-1
S42	VFG013953	210	357	pilZ	Type IV pilus assembly PilZ	Type IV pili biosynthesis (CVF518)	Pseudomonas fluorescens Pf0-1
S38	VFG038010	289	570	ABZJ_00085	IS4 family transposase ORF 1	Capsule (CVF775)	Acinetobacter baumannii MDR-ZJ06
S32	VFG038185	622	1074	ompA	Outer membrane protein OmpA-like	Outer membrane protein (CVF776)	Acinetobacter baumannii SDF
S32	VFG000477	507	993	rpoS	sigma S (sigma 38	factor of RNA polymerase, major sigmafactor during stationary phase	Salmonella enterica subsp. enterica serovar Typhimurium str. LT2
S20	VFG049693	993	1812		hypothetical protein	CPAF (CVF873)	Chlamydophila abortus S26/3
S20	VFG049675	889	1740		hypothetical protein	Type III secretion system effectors (CVF872)	Chlamydophila abortus S26/3
S20	VFG049563	508	765		hypothetical protein	Type III secretion system (CVF619)	Chlamydophila abortus S26/3
S20	VFG049603	274	474		hypothetical protein	Type III secretion system (CVF619)	Chlamydophila abortus S26/3
S20	VFG038378	258	504	AHA_1832	Type VI secretion system contractile sheath small subunit TssB/VipA	T6SS (SS194)	Aeromonas hydrophila subsp. hydrophila ATCC 7966
S20	VFG038379	404	504	ASA_2470	hypothetical protein	T6SS (CVF782)	Aeromonas salmonicida subsp. salmonicida A449
S20	VFG017005	398	531	CAB725	hypothetical protein	Type III secretion system effectors (CVF872)	Chlamydophila abortus S26/3
S20	VFG016995	1438	2727	cdsC	putative general secretion protein	Type III secretion system (CVF619)	Chlamydophila abortus S26/3
S20	VFG016875	571	1083	cdsU	type III secretion protein	Type III secretion system (CVF619)	Chlamydophila abortus S26/3
S20	VFG049543	254	492	CF0969	hypothetical protein	Type III secretion system (CVF619)	Chlamydophila felis Fe/C-56
S20	VFG016945	764	1485	copB	putative inner membrane protein	Type III secretion system (CVF619)	Chlamydophila abortus S26/3
S15	VFG049511	145	282		hypothetical protein	Type III secretion system (CVF619)	Chlamydophila abortus S26/3
S10	VFG048679	335	492	A225_3375	hypothetical protein	T6SS-I (CVF853)	Klebsiella oxytoca E718
S10	VFG038025	282	447	ABZJ_00086	IS4 family transposase ORF 2	Capsule (CVF775)	Acinetobacter baumannii MDR-ZJ06
S10	VFG043545	564	885	ECS88_3547	lipoprotein NlpI	NlpI (AI331)	Escherichia coli O45:K1:H7 str. S88
S10	VFG048765	968	1755	KOX_22410	type VI secretion protein	T6SS-I (CVF853)	Klebsiella oxytoca KCTC 1686
S10	VFG001443	566	1041	ompA	outer membrane protein A	OmpA (VF0236)	Escherichia coli O18:K1:H7 str. RS218
S10	VFG000477	715	993	rpoS	sigma S (sigma 38) factor of RNA polymerase, major sigmafactor during stationary phase	RpoS (VF0112)	Salmonella enterica subsp. enterica serovar Typhimurium str. LT2
S09	VFG040997	230	323	aaiQ	AAI/SCI-II (SS182)		Escherichia coli O44:H18 042
S09	VFG045773	257	408	fimB	type 1 fimbriae regulatory protein FimB	Type I fimbriae (CVF426)	Escherichia coli O25b:H4-ST131
S09	VFG002050	303	456	gspG	general secretion pathway protein G	T2SS (VF0333)	Shigella dysenteriae Sd197
S09	VFG020156	301	564	gspH	general secretion pathway protein GspH	T2SS (Type II secretion system	Shigella boydii CDC 3083-94
S09	VFG019765	265	366	pilH	type IV pilus response regulator/twitching mobility protein	Type IV pili twitching motility related proteins (CVF519)	Pseudomonas fluorescens SBW25
S03	VFG038010	518	570	ABZJ_00085	IS4 family transposase ORF 1	Capsule (CVF775)	Acinetobacter baumannii MDR-ZJ06
S03	VFG038025	295	447	ABZJ_00086	IS4 family transposase ORF 2	Capsule (CVF775)	Acinetobacter baumannii MDR-ZJ06
S03	VFG014916	346	582	algU	RNA polymerase sigma-70 factor	Alginate regulation (CVF523)	Pseudomonas fluorescens Pf0-1
S03	VFG014993	640	1155	algW	peptidase, S1C (protease Do subfamily	Alginate regulation (CVF523)	Pseudomonas fluorescens Pf-5
S03	VFG038906	405	636	ASA_0824	membrane protein	Hemolysin III (CVF793)	Aeromonas salmonicida subsp. salmonicida A449
S03	VFG038817	465	912	cheV	two-component system chemotaxis response regulator CheV	Polar flagella (CVF786)	Aeromonas salmonicida subsp. salmonicida A449
S03	VFG038262	886	1644	exeA	general secretion pathway protein A	T2SS (CVF780)	Aeromonas salmonicida subsp. salmonicida A449
S03	VFG038276	905	1506	exeE	general secretory pathway protein E	exe (SS209)	Aeromonas hydrophila subsp. hydrophila ATCC 7966
S03	VFG038286	308	432	exeG	general secretion pathway protein G	T2SS (CVF780)	Aeromonas salmonicida subsp. salmonicida A449
S03	VFG019864	486	834	fleN	ParA family ATPase	Flagella (CVF521)	Pseudomonas fluorescens SBW25
S03	VFG014366	757	1476	fleQ	Sigma-54 Specific Transcriptional Regulator, Fis family	Flagella (CVF521)	Pseudomonas fluorescens Pf0-1
S03	VFG019792	235	408	flgB	putative flagellar basal-body rod protein	Flagella (CVF521)	Pseudomonas fluorescens SBW25
S03	VFG014171	258	444	flgC	flagellar basal body rod protein	Flagella (CVF521)	Pseudomonas fluorescens Pf0-1
S03	VFG014209	383	741	flgF	flagellar basal-body rod protein FlgF	Flagella (CVF521)	Pseudomonas fluorescens Pf-5
S03	VFG014223	499	786	flgG	hypothetical protein	Flagella (CVF521)	Pseudomonas fluorescens Pf0-1
S03	VFG014600	1298	2130	flhA	flagellar biosynthesis protein	Flagella (CVF521)	Pseudomonas fluorescens Pf0-1
S03	VFG014430	545	1020	fliG	flagellar motor protein	Flagella (CVF521)	Pseudomonas fluorescens Pf-5
S03	VFG019846	533	969	fliM	flagellar motor switch protein	Flagella (CVF521)	Pseudomonas fluorescens SBW25
S03	VFG038664	202	384	fliO	flagellar protein FliO	Polar flagella (CVF786)	Aeromonas salmonicida subsp. salmonicida A449
S03	VFG014548	434	759	fliP	Flagellar transport protein FliP	Flagella (CVF521)	Pseudomonas fluorescens Pf0-1
S03	VFG038554	248	417	flpA	flp pilus prepilin peptidase	Flp type IV pili (CVF784)	Aeromonas salmonicida subsp. salmonicida A449
S03	VFG038369	326	519	hcp	hemolysin co-regulated protein	T6SS (SS194)	Aeromonas hydrophila subsp. hydrophila ATCC 7966
S03	VFG038365	328	519	hcp1	HcpA-like protein	T6SS (CVF782)	Aeromonas hydrophila subsp. hydrophila ATCC 7966
S03	VFG014700	538	852	motA	flagellar motor protein	Flagella (CVF521)	Pseudomonas putida KT2440
S03	VFG038581	346	603	mshA	MSHA (mannose-sensitive hemagglutinin pili major prepilin protein MshA	MSHA type IV pili (VF0477)	Aeromonas hydrophila ML09-119
S03	VFG038589	965	1710	mshE	ATPase protein MshE, GspE-like Mannose-sensitive hemagglutinin (Msh	pilus, type IV pili (CVF785)	Aeromonas hydrophila subsp. hydrophila ATCC 7966
S03	VFG038608	371	648	mshJ	MSHA biogenesis protein MshJ Mannose-sensitive hemagglutinin (Msh	pilus, type IV pili (CVF785)	Aeromonas salmonicida subsp. salmonicida A449
S03	VFG038597	464	891	mshM	MSHA biogenesis protein MshM Mannose-sensitive hemagglutinin (Msh)	pilus, type IV pili (CVF785)	Aeromonas salmonicida subsp. salmonicida A449
S03	VFG038182	721	1071	ompA	outer membrane protein A precursor	Outer membrane protein (CVF776)	Acinetobacter baumannii D1279779
S03	VFG043482	551	978	oprF	outer membrane protein OprF	Fibronectin-binding protein (AI231)	Pseudomonas fluorescens Pf-5
S03	VFG014012	230	405	pilG	type IV pilus response regulator PilG	Type IV pili twitching motility related proteins (CVF519)	Pseudomonas fluorescens Pf-5
S03	VFG042736	768	1494	rpoN	RNA polymerase factor sigma-54	type IV pili (AI097)	Pseudomonas aeruginosa PAO1
S03	VFG038914	253	450	rtxC	cytolysin-activating lysine-acyltransferase RtxC	The repeat in toxin (RTX) (CVF795)	Aeromonas hydrophila subsp. hydrophila ATCC 7966
S03	VFG038449	439	579	tapN	type IV pilus biogenesis protein tapN	Tap pili (AI103)	Aeromonas salmonicida subsp. salmonicida A449
S01	VFG045862	300	540	ECH74115_1100	fimbrial protein	E.coli laminin-binding fimbriae (ELF) (CVF824)
S01	VFG045859	300	540	ECO55CA74_05720	putative fimbrial-like adhesin protein	E.coli laminin-binding fimbriae (ELF) (CVF824)
S01	VFG045856	300	540	elfA	fimbrial subunit ElfA	E.coli laminin-binding fimbriae (ELF) (CVF824)
S01	VFG000933	625	858	entB	isochorismatase	Enterobactin (VF0228)	Escherichia coli CFT073
S01	VFG042210	441	783	epaR	ETT2 (SS017)		Escherichia coli O157:H7 str. Sakai
S01	VFG042090	234	240	eprI	EprI	ETT2 (SS017)	Escherichia coli O157:H7 str. Sakai
S01	VFG043074	214	417	flgB	flagellar basal body rod protein FlgB	peritrichous flagella (AI140)	Escherichia coli O157:H7 str. EDL933
S01	VFG043075	223	405	flgC	flagellar basal body rod protein FlgC	peritrichous flagella (AI140)	Escherichia coli O157:H7 str. EDL933
S01	VFG043072	268	417	flgN	flagella synthesis protein FlgN	peritrichous flagella (AI140)	Escherichia coli O157:H7 str. EDL933
S01	VFG012785	744	1343	ospC4	-	Mxi-Spa TTSS effectors controlled by VirB (CVF463)	Shigella boydii Sb227
S01	VFG045875	300	540	UMNK88_1093	major type 1 subunit fimbrin FimA	E.coli laminin-binding fimbriae (ELF) (CVF824)
S01	VFG042398	300	549	ycbQ	fimbrial-like protein	E. coli YcbQ laminin-binding fimbriae (ELF	Escherichia coli O157:H7 str. EDL933
NC8	VFG044036	1436	1482	AAC44637	hemolysin	aerolysin (TX451)	Aeromonas punctata
NC8	VFG038010	570	570	ABZJ_00085	IS4 family transposase ORF 1	Capsule (CVF775)	Acinetobacter baumannii MDR-ZJ06
NC8	VFG038025	418	447	ABZJ_00086	IS4 family transposase ORF 2	Capsule (CVF775)	Acinetobacter baumannii MDR-ZJ06
NC8	VFG038893	1124	1479	aerA/act	aerolysin	aerolysin (TX453)	Aeromonas salmonicida subsp. salmonicida A449
NC8	VFG038378	383	504	AHA_1832	Type VI secretion system contractile sheath small subunit TssB/VipA	T6SS (SS194)	Aeromonas hydrophila subsp. hydrophila ATCC 7966
NC8	VFG038380	1219	1473	AHA_1833	Type VI secretion system contractile sheath large subunit TssC/VipB	T6SS (SS194)	Aeromonas hydrophila subsp. hydrophila ATCC 7966
NC8	VFG038381	324	432	AHA_1834	Type VI secretion system protein	T6SS (SS194)	Aeromonas hydrophila subsp. hydrophila ATCC 7966
NC8	VFG038383	1473	1767	AHA_1835	Type VI secretion system protein	T6SS (SS194)	Aeromonas hydrophila subsp. hydrophila ATCC 7966
NC8	VFG038387	690	1251	AHA_1837	Type VI secretion system protein	T6SS (SS194)	Aeromonas hydrophila subsp. hydrophila ATCC 7966
NC8	VFG038389	465	516	AHA_1838	Type VI secretion system protein	T6SS (SS194)	Aeromonas hydrophila subsp. hydrophila ATCC 7966
NC8	VFG038391	1159	1335	AHA_1839	Type VI secretion system protein	T6SS (SS194)	Aeromonas hydrophila subsp. hydrophila ATCC 7966
NC8	VFG038393	638	711	AHA_1840	Type VI secretion system protein DotU	T6SS (SS194)	Aeromonas hydrophila subsp. hydrophila ATCC 7966
NC8	VFG038403	1027	1431	AHA_1846	Type VI secretion system protein	T6SS (SS194)	Aeromonas hydrophila subsp. hydrophila ATCC 7966
NC8	VFG038405	236	288	AHA_1847	PAAR motif-containing protein	T6SS (SS194)	Aeromonas hydrophila subsp. hydrophila ATCC 7966
NC8	VFG038904	354	636	AHA_3493	hemolysin III	Hemolysin III (CVF793)	Aeromonas hydrophila subsp. hydrophila ATCC 7966
NC8	VFG038905	422	636	AHML_18530	hemolysin	Hemolysin III (CVF793)	Aeromonas hydrophila ML09-119
NC8	VFG014780	904	1170	alg44	alginate biosynthesis protein Alg44	Alginate biosynthesis (CVF522)	Pseudomonas fluorescens Pf0-1
NC8	VFG019886	1237	1491	alg8	putative alginate biosynthesis-related protein	Alginate biosynthesis (CVF522)	Pseudomonas fluorescens SBW25
NC8	VFG014890	1438	1452	algA	Mannose-1-phosphate guanylyltransferase/mannose-6-phosphate isomerase	Alginate biosynthesis (CVF522)	Pseudomonas fluorescens Pf0-1
NC8	VFG019908	1310	1398	algC	putative phosphomannomutase/phosphoglucomutase	Alginate biosynthesis (CVF522)	Pseudomonas fluorescens SBW25
NC8	VFG014756	1280	1317	algD	UDP-glucose/GDP-mannose dehydrogenase	Alginate biosynthesis (CVF522)	Pseudomonas fluorescens Pf0-1
NC8	VFG014805	1268	1482	algE	outer membrane protein AlgE	Alginate biosynthesis (CVF522)	Pseudomonas fluorescens Pf0-1
NC8	VFG014878	548	657	algF	alginate biosynthesis protein AlgF	Alginate biosynthesis (CVF522)	Pseudomonas fluorescens Pf0-1
NC8	VFG019894	1453	1590	algG	poly(beta-D-mannuronate) C5 epimerase precursor	Alginate biosynthesis (CVF522)	Pseudomonas fluorescens SBW25
NC8	VFG014853	1451	1566	algI	Membrane bound O-acyl transferase, MBOAT	Alginate biosynthesis (CVF522)	Pseudomonas fluorescens Pf0-1
NC8	VFG019902	950	1185	algJ	alginate biosynthesis protein precursor	Alginate biosynthesis (CVF522)	Pseudomonas fluorescens SBW25
NC8	VFG019890	1092	1380	algK	alginate biosynthesis protein precursor	Alginate biosynthesis (CVF522)	Pseudomonas fluorescens SBW25
NC8	VFG014841	1067	1125	algL	poly(beta-D-mannuronate) lyase	Alginate biosynthesis (CVF522)	Pseudomonas fluorescens Pf0-1
NC8	VFG019927	939	1227	algP/algR3	transcriptional regulatory protein algp (alginate regulatory protein algr3	[Alginate regulation (CVF523)	Pseudomonas fluorescens SBW25
NC8	VFG015036	404	486	algQ	Regulator of RpoD, Rsd/AlgQ	Alginate regulation (CVF523)	Pseudomonas fluorescens Pf0-1
NC8	VFG019919	491	747	algR	positive alginate biosynthesis regulatory protein	Alginate regulation (CVF523)	Pseudomonas fluorescens SBW25
NC8	VFG019910	580	582	algU	alternative ECF subfamily sigma factor	Alginate regulation (CVF523)	Pseudomonas fluorescens SBW25
NC8	VFG019922	1015	1155	algW	hypothetical protein	Alginate regulation (CVF523)	Pseudomonas fluorescens SBW25
NC8	VFG014829	1346	1452	algX	alginate biosynthesis protein AlgX	Alginate biosynthesis (CVF522)	Pseudomonas fluorescens Pf0-1
NC8	VFG044235	628	1194	amoA	isochorismate synthases	amonabactin (IA020)	Aeromonas hydrophila subsp. hydrophila ATCC 7966
NC8	VFG038347	453	879	aopN	AopN, secretion control of translocators and immune suppressor	T3SS (VF0479)	Aeromonas salmonicida subsp. salmonicida A449
NC8	VFG035171	310	492	APECO1_3713	hemolysin-coregulated protein	SCI-I T6SS (CVF734)	Escherichia coli APEC O1
NC8	VFG020042	921	1434	aprA	metalloprotease	Alkaline protease (CVF538)	Pseudomonas fluorescens SBW25
NC8	VFG038906	410	636	ASA_0824	membrane protein	Hemolysin III (CVF793)	Aeromonas salmonicida subsp. salmonicida A449
NC8	VFG038724	400	795	ASA_1361	SOJ-like and chromosome partitioning protein	Polar flagella (CVF786)	Aeromonas salmonicida subsp. salmonicida A449
NC8	VFG038406	187	288	ASA_2456	hypothetical protein	T6SS (CVF782)	Aeromonas salmonicida subsp. salmonicida A449
NC8	VFG038404	1032	1437	ASA_2457	hypothetical protein	T6SS (CVF782)	Aeromonas salmonicida subsp. salmonicida A449
NC8	VFG038400	330	606	ASA_2459	hypothetical protein	T6SS (CVF782)	Aeromonas salmonicida subsp. salmonicida A449
NC8	VFG038394	761	780	ASA_2462	hypothetical protein	T6SS (CVF782)	Aeromonas salmonicida subsp. salmonicida A449
NC8	VFG038392	1110	1335	ASA_2463	hypothetical protein	T6SS (CVF782)	Aeromonas salmonicida subsp. salmonicida A449
NC8	VFG038390	516	516	ASA_2464	hypothetical protein	T6SS (CVF782)	Aeromonas salmonicida subsp. salmonicida A449
NC8	VFG038388	628	1224	ASA_2465	hypothetical protein	T6SS (CVF782)	Aeromonas salmonicida subsp. salmonicida A449
NC8	VFG038386	640	1005	ASA_2466	hypothetical protein	T6SS (CVF782)	Aeromonas salmonicida subsp. salmonicida A449
NC8	VFG038384	1598	1767	ASA_2467	hypothetical protein	T6SS (CVF782)	Aeromonas salmonicida subsp. salmonicida A449
NC8	VFG038382	300	432	ASA_2468	hypothetical protein	T6SS (CVF782)	Aeromonas salmonicida subsp. salmonicida A449
NC8	VFG038379	438	504	ASA_2470	hypothetical protein	T6SS (CVF782)	Aeromonas salmonicida subsp. salmonicida A449
NC8	VFG044243	634	984	ASA_3329	iron-regulated protein	direct heme uptake system (IA062)	Aeromonas salmonicida subsp. salmonicida A449
NC8	VFG038330	226	426	ascB	chaperone protein	T3SS (VF0479)	Aeromonas salmonicida subsp. salmonicida A449
NC8	VFG038326	139	258	ascF	Type III secretion system needle complex subunit AscF	T3SS (VF0479)	Aeromonas salmonicida subsp. salmonicida A449
NC8	VFG038323	260	339	ascI	Type III secretion system inner rod protein AscI	T3SS (VF0479)	Aeromonas salmonicida subsp. salmonicida A449
NC8	VFG042290	556	741	ascJ	AscJ	T3SS (SS032)	Aeromonas hydrophila str. AH3
NC8	VFG042292	355	666	ascL	AscL	T3SS (SS032)	Aeromonas hydrophila str. AH3
NC8	VFG042265	877	1323	ascN	AscN	T3SS (SS032)	Aeromonas hydrophila str. AH3
NC8	VFG038352	508	654	ascR	Type III secretion system inner membrane export apparatus protein AscR	T3SS (VF0479)	Aeromonas salmonicida subsp. salmonicida A449
NC8	VFG042260	210	267	ascS	AscS	T3SS (SS032)	Aeromonas hydrophila str. AH3
NC8	VFG038355	803	1059	ascU	Type III secretion system inner membrane export apparatus protein AscU	T3SS (VF0479)	Aeromonas salmonicida subsp. salmonicida A449
NC8	VFG038342	1767	2166	ascV	Type III secretion system inner membrane export apparatus protein AscV	T3SS (VF0479)	Aeromonas salmonicida subsp. salmonicida A449
NC8	VFG038911	364	675	B565_0938	Thermostable hemolysin	Thermostable hemolysin (TH) (CVF794)	Aeromonas veronii B565
NC8	VFG038220	374	540	bfmR	NarL family two-component response regulator	Two-component system (CVF778)	Acinetobacter baumannii ATCC 17978
NC8	VFG038217	515	717	bfmR	two-component system response regulator protein	Two-component system (CVF778)	Acinetobacter baumannii AB0057
NC8	VFG038813	461	825	cheR-3	chemotaxis methyltransferase CheR	Polar flagella (CVF786)	Aeromonas salmonicida subsp. salmonicida A449
NC8	VFG043018	473	933	cheV	chemotaxis protein	Deoxyhexose linking sugar, 209 Da capping structure (AI138)	Pseudomonas aeruginosa PAO1
NC8	VFG038815	783	912	cheV	CheV	ND (AI144)	Aeromonas hydrophila subsp. hydrophila ATCC 7966
NC8	VFG043204	408	489	cheW-2	chemotaxis protein CheW	ND (AI144)	Aeromonas hydrophila subsp. hydrophila ATCC 7966
NC8	VFG038699	365	384	cheY	chemotaxis protein CheY	Polar flagella (VF0473)	Aeromonas hydrophila ML09-119
NC8	VFG038704	641	741	cheZ	chemotaxis protein CheZ	Polar flagella (CVF786)	Aeromonas salmonicida subsp. salmonicida A449
NC8	VFG014070	3224	5916	chpA	CheA Signal Transduction Histidine Kinases (STHK	[Type IV pili twitching motility related proteins (CVF519)	Pseudomonas fluorescens Pf0-1
NC8	VFG038396	1861	2643	clpB	type VI secretion system clpB chaperone	T6SS (CVF782)	Aeromonas salmonicida subsp. salmonicida A449
NC8	VFG020019	2502	2664	clpV1	chaperone	Hcp secretion island-1 encoded type VI secretion system (H-T6SS) (CVF535)	Pseudomonas fluorescens SBW25
NC8	VFG042739	536	780	crc	catabolite repression control protein	type IV pili (AI097)	Pseudomonas aeruginosa PAO1
NC8	VFG035173	289	492	ECO103_3362	Hcp-like protein	SCI-I T6SS (CVF734)	Escherichia coli O103:H2 str. 12009
NC8	VFG038261	1331	1647	exeA	general secretion pathway protein A	Exe T2SS (VF0478)	Aeromonas hydrophila ML09-119
NC8	VFG038266	399	681	exeB	general secretion pathway protein B	T2SS (CVF780)	Aeromonas salmonicida subsp. salmonicida A449
NC8	VFG038270	650	873	exeC	general secretion pathway protein C	T2SS (CVF780)	Aeromonas salmonicida subsp. salmonicida A449
NC8	VFG038274	1485	2037	exeD	general secretion pathway protein D	T2SS (CVF780)	Aeromonas salmonicida subsp. salmonicida A449
NC8	VFG038272	1423	2034	exeD	general secretion pathway protein D	exe (SS209)	Aeromonas hydrophila subsp. hydrophila ATCC 7966
NC8	VFG038278	1433	1506	exeE	general secretion pathway protein E	T2SS (CVF780)	Aeromonas salmonicida subsp. salmonicida A449
NC8	VFG038282	1139	1167	exeF	general secretion pathway protein F	T2SS (CVF780)	Aeromonas salmonicida subsp. salmonicida A449
NC8	VFG038284	429	432	exeG	general secretion pathway protein G	exe (SS209)	Aeromonas hydrophila subsp. hydrophila ATCC 7966
NC8	VFG038290	380	564	exeH	general secretion pathway protein H	T2SS (CVF780)	Aeromonas salmonicida subsp. salmonicida A449
NC8	VFG038293	354	360	exeI	general secretion pathway protein I	Exe T2SS (VF0478)	Aeromonas hydrophila ML09-119
NC8	VFG038298	560	624	exeJ	general secretion pathway protein J	T2SS (CVF780)	Aeromonas salmonicida subsp. salmonicida A449
NC8	VFG038301	552	1014	exeK	general secretion pathway protein K	Exe T2SS (VF0478)	Aeromonas hydrophila ML09-119
NC8	VFG038306	1038	1203	exeL	general secretion pathway protein L	T2SS (CVF780)	Aeromonas salmonicida subsp. salmonicida A449
NC8	VFG038310	322	492	exeM	general secretion pathway protein M	T2SS (CVF780)	Aeromonas salmonicida subsp. salmonicida A449
NC8	VFG038312	422	756	exeN	general secretion pathway protein N	exe (SS209)	Aeromonas hydrophila subsp. hydrophila ATCC 7966
NC8	VFG038332	553	816	exsA	Type III secretion system transcriptional regulator	T3SS (VF0479)	Aeromonas salmonicida subsp. salmonicida A449
NC8	VFG042278	250	444	exsC	ExsC	T3SS (SS032)	Aeromonas hydrophila str. AH3
NC8	VFG020002	738	1338	fha1	hypothetical protein	Hcp secretion island-1 encoded type VI secretion system (H-T6SS) (CVF535)	Pseudomonas fluorescens SBW25
NC8	VFG038690	800	870	fleN	CobQ/CobB/MinD/ParA family protein	ND (AI144)	Aeromonas hydrophila subsp. hydrophila ATCC 7966
NC8	VFG014366	1225	1476	fleQ	Sigma-54 Specific Transcriptional Regulator, Fis family	Flagella (CVF521)	Pseudomonas fluorescens Pf0-1
NC8	VFG038763	991	1419	fleQ/flrC	FleQ protein	ND (AI144)	Aeromonas hydrophila subsp. hydrophila ATCC 7966
NC8	VFG019828	831	1377	fleR	two-component response regulator	Flagella (CVF521)	Pseudomonas fluorescens SBW25
NC8	VFG038755	1115	1344	fleR/flrC	transcriptional activator	ND (AI144)	Aeromonas hydrophila subsp. hydrophila ATCC 7966
NC8	VFG019826	791	1215	fleS	putative two-component system, sensor kinase	Flagella (CVF521)	Pseudomonas fluorescens SBW25
NC8	VFG038759	839	1035	fleS/flrB	two-component sensor kinase	ND (AI144)	Aeromonas hydrophila subsp. hydrophila ATCC 7966
NC8	VFG038821	808	1020	flgA	flagellar basal body P-ring biosynthesis protein FlgA	Polar flagella (CVF786)	Aeromonas salmonicida subsp. salmonicida A449
NC8	VFG014157	401	468	flgB	flagellar basal body rod protein	Flagella (CVF521)	Pseudomonas fluorescens Pf-5
NC8	VFG014170	435	444	flgC	flagellar basal body rod protein	Flagella (CVF521)	Pseudomonas fluorescens Pf-5
NC8	VFG014197	769	1332	flgE	flagellar hook protein	Flagella (CVF521)	Pseudomonas fluorescens Pf0-1
NC8	VFG014210	626	741	flgF	Flagellar basal body rod protein	Flagella (CVF521)	Pseudomonas fluorescens Pf0-1
NC8	VFG038787	708	789	flgG	flagellar basal body rod protein FlgG	ND (AI144)	Aeromonas hydrophila subsp. hydrophila ATCC 7966
NC8	VFG014236	671	696	flgH	flagellar L-ring protein precursor	Flagella (CVF521)	Pseudomonas fluorescens Pf0-1
NC8	VFG014248	1021	1089	flgI	flagellar P-ring protein precursor	Flagella (CVF521)	Pseudomonas fluorescens Pf-5
NC8	VFG019808	968	1266	flgJ	peptidoglycan hydrolase	Flagella (CVF521)	Pseudomonas fluorescens SBW25
NC8	VFG038771	1148	2001	flgK	flagellar hook-associated protein FlgK	ND (AI144)	Aeromonas hydrophila subsp. hydrophila ATCC 7966
NC8	VFG038768	650	1209	flgL	flagellar hook-associated protein FlgL	Polar flagella (VF0473)	Aeromonas hydrophila ML09-119
NC8	VFG038823	172	321	flgM	anti-sigma-D factor	ND (AI144)	Aeromonas hydrophila subsp. hydrophila ATCC 7966
NC8	VFG019860	2000	2130	flhA	flagellar biosynthesis protein FlhA	Flagella (CVF521)	Pseudomonas fluorescens SBW25
NC8	VFG019858	787	1137	flhB	flagellar biosynthetic protein flhb	Flagella (CVF521)	Pseudomonas fluorescens SBW25
NC8	VFG019862	1238	1317	flhF	putative flagellar biosynthesis protein	Flagella (CVF521)	Pseudomonas fluorescens SBW25
NC8	VFG038691	722	876	flhG	CobQ/CobB/MinD/ParA family protein	Polar flagella (VF0473)	Aeromonas hydrophila ML09-119
NC8	VFG014639	671	741	fliA	flagellar biosynthesis sigma factor FliA	Flagella (CVF521)	Pseudomonas fluorescens Pf0-1
NC8	VFG014300	432	852	fliC	flagellin FliC	Flagella (CVF521)	Pseudomonas fluorescens Pf-5
NC8	VFG019830	327	330	fliE	flagellar biosynthesis; basal-body component	Flagella (CVF521)	Pseudomonas fluorescens SBW25
NC8	VFG014418	1641	1788	fliF	flagellar M-ring protein	Flagella (CVF521)	Pseudomonas fluorescens Pf0-1
NC8	VFG038632	1010	1062	fliG	flagellar motor switch protein G	Polar flagella (CVF786)	Aeromonas salmonicida subsp. salmonicida A449
NC8	VFG019836	627	765	fliH	flagellar assembly protein	Flagella (CVF521)	Pseudomonas fluorescens SBW25
NC8	VFG019838	1301	1359	fliI	flagellum-specific ATP synthase	Flagella (CVF521)	Pseudomonas fluorescens SBW25
NC8	VFG043179	325	417	fliJ	FliJL	ND (AI143)	Aeromonas hydrophila str. AH-3
NC8	VFG038650	421	519	fliL	flagellar basal body-associated protein FliL	ND (AI144)	Aeromonas hydrophila subsp. hydrophila ATCC 7966
NC8	VFG038656	1029	1071	fliM	flagellar motor switch protein FliM	Polar flagella (CVF786)	Aeromonas salmonicida subsp. salmonicida A449
NC8	VFG019848	445	468	fliN	flagellar motor switch protein	Flagella (CVF521)	Pseudomonas fluorescens SBW25
NC8	VFG038664	346	384	fliO	flagellar protein FliO	Polar flagella (CVF786)	Aeromonas salmonicida subsp. salmonicida A449
NC8	VFG038667	576	780	fliP	flagellar biosynthesis protein FliP	Polar flagella (VF0473)	Aeromonas hydrophila ML09-119
NC8	VFG014560	255	270	fliQ	flagellar biosynthesis protein	Flagella (CVF521)	Pseudomonas fluorescens Pf-5
NC8	VFG038674	639	792	fliR	flagellar biosynthesis protein FliR	ND (AI144)	Aeromonas hydrophila subsp. hydrophila ATCC 7966
NC8	VFG038840	564	735	flmH	3-oxoacyl-ACP reductase	Polar flagella (VF0473)	Aeromonas hydrophila ML09-119
NC8	VFG038764	1006	1347	flrA	FleQ protein	Polar flagella (VF0473)	Aeromonas hydrophila ML09-119
NC8	VFG038761	769	1035	flrB	two-component system flagellar sensor histidine kinase FlrB	Polar flagella (CVF786)	Aeromonas salmonicida subsp. salmonicida A449
NC8	VFG038757	1154	1344	flrC	two-component system flagellar response regulator FlrC	Polar flagella (CVF786)	Aeromonas salmonicida subsp. salmonicida A449
NC8	VFG015090	501	627	gacA	Two Component Transcriptional Regulator, LuxR family	GacS/GacA two-component system (CVF529)	Pseudomonas fluorescens Pf0-1
NC8	VFG015077	1814	2769	gacS	Multi-sensor Hybrid Histidine Kinase	GacS/GacA two-component system (CVF529)	Pseudomonas fluorescens Pf0-1
NC8	VFG038369	475	519	hcp	hemolysin co-regulated protein	T6SS (SS194)	Aeromonas hydrophila subsp. hydrophila ATCC 7966
NC8	VFG038365	475	519	hcp1	HcpA-like protein	T6SS (CVF782)	Aeromonas hydrophila subsp. hydrophila ATCC 7966
NC8	VFG019940	729	771	hdtS	putative phospholipid biosynthesis-related acyltransferase	Acylhomoserine lactone synthase (CVF528)	Pseudomonas fluorescens SBW25
NC8	VFG038902	1118	1320	hlyA	hemolysin	Hemolysin, HlyA (CVF792)	Aeromonas salmonicida subsp. salmonicida A449
NC8	VFG015294	265	453	hopJ1	type III effector HopJ1	P. syringae TTSS effectors (CVF534)	Pseudomonas syringae pv. syringae B728a
NC8	VFG002070	969	1497	hsiC1/vipB	type VI secretion system tubule-forming protein VipB	HSI-I (VF0334)	Pseudomonas aeruginosa PAO1
NC8	VFG041016	900	1476	hsiC2	hypothetical protein	HSI-2 (SS179)	Pseudomonas aeruginosa PAO1
NC8	VFG044242	1896	2094	hutA	outer-membrane heme receptor	direct heme uptake system (IA062)	Aeromonas salmonicida subsp. salmonicida A449
NC8	VFG044249	780	1032	hutC	ABC-type hemin transporter, permease protein	direct heme uptake system (IA062)	Aeromonas salmonicida subsp. salmonicida A449
NC8	VFG044247	470	513	hutX	heme iron utilization protein	direct heme uptake system (IA062)	Aeromonas salmonicida subsp. salmonicida A449
NC8	VFG044246	446	558	hutZ	heme iron utilization protein	direct heme uptake system (IA062)	Aeromonas salmonicida subsp. salmonicida A449
NC8	VFG019994	2611	3501	icmF1	hypothetical protein	Hcp secretion island-1 encoded type VI secretion system (H-T6SS) (CVF535)	Pseudomonas fluorescens SBW25
NC8	VFG038885	212	339	lafX	LafX	Lateral flagella (VF0474)	Aeromonas salmonicida subsp. salmonicida A449
NC8	VFG043198	207	339	lafX	LafX	ND (AI143)	Aeromonas hydrophila str. AH-3
NC8	VFG038868	325	417	lfiJ	lateral flagellar protein, LfiJ	Lateral flagella (VF0474)	Aeromonas salmonicida subsp. salmonicida A449
NC8	VFG014703	917	930	motA	flagellar motor protein	Flagella (CVF521)	Pseudomonas fluorescens Pf-5
NC8	VFG014691	743	1068	motB	flagellar motor protein	Flagella (CVF521)	Pseudomonas fluorescens Pf0-1
NC8	VFG019878	664	741	motC	putative chemotaxis protein	Flagella (CVF521)	Pseudomonas fluorescens SBW25
NC8	VFG014729	685	885	motD	flagellar motor protein	Flagella (CVF521)	Pseudomonas fluorescens Pf-5
NC8	VFG038753	623	834	motY	sodium-type flagellar protein MotY	Polar flagella (VF0473)	Aeromonas hydrophila ML09-119
NC8	VFG038581	432	603	mshA	MSHA (mannose-sensitive hemagglutinin) pili major prepilin protein MshA	MSHA type IV pili (VF0477)	Aeromonas hydrophila ML09-119
NC8	VFG038590	1547	1689	mshE	type IV pilin	MSHA type IV pili (VF0477)	Aeromonas hydrophila ML09-119
NC8	VFG038588	1045	1221	mshG	GspF family protein	Mannose-sensitive hemagglutinin (Msh) pilus, type IV pili (CVF785)	Aeromonas veronii B565
NC8	VFG038616	646	864	mshI	MSHA biogenesis protein MshI	Mannose-sensitive hemagglutinin (Msh) pilus, type IV pili (CVF785)	Aeromonas salmonicida subsp. salmonicida A449
NC8	VFG038608	343	648	mshJ	MSHA biogenesis protein MshJ	Mannose-sensitive hemagglutinin (Msh) pilus, type IV pili (CVF785)	Aeromonas salmonicida subsp. salmonicida A449
NC8	VFG038599	1160	1674	mshL	MSHA (mannose-sensitive hemagglutinin) pili biogenesis protein MshL, outer membrane secretin, GspD-like	Mannose-sensitive hemagglutinin (Msh) pilus, type IV pili (CVF785)	Aeromonas hydrophila subsp. hydrophila ATCC 7966
NC8	VFG038596	708	891	mshM	general secretion pathway protein A	MSHA type IV pili (VF0477)	Aeromonas hydrophila ML09-119
NC8	VFG019912	381	588	mucA	sigma factor negative regulatory protein	Alginate regulation (CVF523)	Pseudomonas fluorescens SBW25
NC8	VFG019917	1217	1437	mucD	putative exported heat-shock adaptation serine protease	Alginate regulation (CVF523)	Pseudomonas fluorescens SBW25
NC8	VFG019925	1150	1353	mucP	protease	Alginate regulation (CVF523)	Pseudomonas fluorescens SBW25
NC8	VFG038845	572	762	nueA	3-deoxy-D-manno-octulosonate cytidylyltransferase	Polar flagella (VF0473)	Aeromonas hydrophila ML09-119
NC8	VFG038174	881	1062	ompA	outer membrane protein A	Outer membrane protein (CVF776)	Acinetobacter baumannii AB0057
NC8	VFG043482	695	978	oprF	outer membrane protein OprF	Fibronectin-binding protein (AI231)	Pseudomonas fluorescens Pf-5
NC8	VFG043481	887	1302	oprQ	outer membrane protein, oprE3	Fibronectin-binding protein (AI230)	Pseudomonas fluorescens SBW25
NC8	VFG015448	969	1497	PA14_01020	hypothetical protein	Hcp secretion island-1 encoded type VI secretion system (H-T6SS) (CVF535)	Pseudomonas aeruginosa UCBPP-PA14
NC8	VFG015414	747	1326	PFL_6082	hypothetical protein	Hcp secretion island-1 encoded type VI secretion system (H-T6SS) (CVF535)	Pseudomonas fluorescens Pf-5
NC8	VFG015423	732	1335	PFL_6083	hypothetical protein	Hcp secretion island-1 encoded type VI secretion system (H-T6SS) (CVF535)	Pseudomonas fluorescens Pf-5
NC8	VFG015444	345	516	PFL_6087	hypothetical protein	Hcp secretion island-1 encoded type VI secretion system (H-T6SS) (CVF535)	Pseudomonas fluorescens Pf-5
NC8	VFG015449	1077	1494	PFL_6088	hypothetical protein	Hcp secretion island-1 encoded type VI secretion system (H-T6SS) (CVF535)	Pseudomonas fluorescens Pf-5
NC8	VFG019982	1494	1725	PFLU6007	putative ABC transport system, substrate-binding protein	Hcp secretion island-1 encoded type VI secretion system (H-T6SS) (CVF535)	Pseudomonas fluorescens SBW25
NC8	VFG019992	355	654	PFLU6012	hypothetical protein	Hcp secretion island-1 encoded type VI secretion system (H-T6SS) (CVF535)	Pseudomonas fluorescens SBW25
NC8	VFG019996	1062	1290	PFLU6014	hypothetical protein	Hcp secretion island-1 encoded type VI secretion system (H-T6SS) (CVF535)	Pseudomonas fluorescens SBW25
NC8	VFG019998	863	1335	PFLU6015	hypothetical protein	Hcp secretion island-1 encoded type VI secretion system (H-T6SS) (CVF535)	Pseudomonas fluorescens SBW25
NC8	VFG020000	348	510	PFLU6016	putative lipoprotein	Hcp secretion island-1 encoded type VI secretion system (H-T6SS) (CVF535)	Pseudomonas fluorescens SBW25
NC8	VFG020004	865	1020	PFLU6018	hypothetical protein	Hcp secretion island-1 encoded type VI secretion system (H-T6SS) (CVF535)	Pseudomonas fluorescens SBW25
NC8	VFG020006	478	507	PFLU6019	hypothetical protein	Hcp secretion island-1 encoded type VI secretion system (H-T6SS) (CVF535)	Pseudomonas fluorescens SBW25
NC8	VFG020008	1303	1500	PFLU6020	hypothetical protein	Hcp secretion island-1 encoded type VI secretion system (H-T6SS) (CVF535)	Pseudomonas fluorescens SBW25
NC8	VFG020015	1405	1860	PFLU6023	hypothetical protein	Hcp secretion island-1 encoded type VI secretion system (H-T6SS) (CVF535)	Pseudomonas fluorescens SBW25
NC8	VFG013779	957	1701	pilB	type II secretion system protein E	Type IV pili biosynthesis (CVF518)	Pseudomonas fluorescens Pf0-1
NC8	VFG013805	615	873	pilD	Prepilin peptidase	Type IV pili biosynthesis (CVF518)	Pseudomonas fluorescens Pf0-1
NC8	VFG019765	364	366	pilH	type IV pilus response regulator/twitching mobility protein	Type IV pili twitching motility related proteins (CVF519)	Pseudomonas fluorescens SBW25
NC8	VFG014039	281	540	pilI	CheW protein	Type IV pili twitching motility related proteins (CVF519)	Pseudomonas fluorescens Pf0-1
NC8	VFG019769	2006	2052	pilJ	type IV pilus biogenesis protein/tiwtiching mobility protein/methyl accepting chemotaxis-related protein	Type IV pili twitching motility related proteins (CVF519)	Pseudomonas fluorescens SBW25
NC8	VFG013880	373	525	pilP	Pilus assembly protein, PilQ	Type IV pili biosynthesis (CVF518)	Pseudomonas fluorescens Pf0-1
NC8	VFG013893	1089	2079	pilQ	type II and III secretion system protein	Type IV pili biosynthesis (CVF518)	Pseudomonas fluorescens Pf0-1
NC8	VFG019760	980	1398	pilR	putative two-component system, response regulator	Type IV pili biosynthesis (CVF518)	Pseudomonas fluorescens SBW25
NC8	VFG013906	884	1035	pilT	Pilus retraction protein PilT	Type IV pili biosynthesis (CVF518)	Pseudomonas fluorescens Pf0-1
NC8	VFG013920	273	450	pilV	hypothetical protein	Type IV pili biosynthesis (CVF518)	Pseudomonas fluorescens Pf0-1
NC8	VFG020007	968	1497	PLES_00851	hypothetical protein	Hcp secretion island-1 encoded type VI secretion system (H-T6SS) (CVF535)	Pseudomonas aeruginosa LESB58
NC8	VFG038716	479	738	pomA	MotA/TolQ/ExbB proton channel	Polar flagella (CVF786)	Aeromonas salmonicida subsp. salmonicida A449
NC8	VFG038835	553	759	pomA2	chemotaxis protein PomA	Polar flagella (CVF786)	Aeromonas hydrophila subsp. hydrophila ATCC 7966
NC8	VFG038831	491	900	pomB2	flagellar motor protein MotB	Polar flagella (CVF786)	Aeromonas hydrophila subsp. hydrophila ATCC 7966
NC8	VFG019988	2231	2976	ppkA	putative serine/threonine protein kinase	Hcp secretion island-1 encoded type VI secretion system (H-T6SS) (CVF535)	Pseudomonas fluorescens SBW25
NC8	VFG015447	922	1497	PSPA7_0156	hypothetical protein	Hcp secretion island-1 encoded type VI secretion system (H-T6SS) (CVF535)	Pseudomonas aeruginosa PA7
NC8	VFG015971	930	1338	pvdA	L-ornithine N5-oxygenase	Pyoverdine (CVF551)	Pseudomonas fluorescens Pf0-1
NC8	VFG020075	939	1395	pvdH	diaminobutyrate--2-oxoglutarate aminotransferase	Pyoverdine (CVF551)	Pseudomonas fluorescens SBW25
NC8	VFG020077	8387	12891	pvdL	pyoverdine synthetase A	Pyoverdine (CVF551)	Pseudomonas fluorescens SBW25
NC8	VFG016085	308	555	pvdS	RNA polymerase sigma-70 factor	Pyoverdine (CVF551)	Pseudomonas fluorescens Pf0-1
NC8	VFG019931	556	891	rhlA	rhamnosyltransferase 1 subunit A	Rhamnolipid biosynthesis (CVF524)	Pseudomonas fluorescens SBW25
NC8	VFG042736	855	1494	rpoN	RNA polymerase factor sigma-54	type IV pili (AI097)	Pseudomonas aeruginosa PAO1
NC8	VFG038914	339	450	rtxC	cytolysin-activating lysine-acyltransferase RtxC	The repeat in toxin (RTX) (CVF795)	Aeromonas hydrophila subsp. hydrophila ATCC 7966
NC8	VFG038437	873	1240	tagC	-	Tap pili (AI103)	Aeromonas salmonicida subsp. salmonicida A449
NC8	VFG038433	1291	1707	tapB	type IV pilus assembly protein TapB	Tap pili (AI103)	Aeromonas salmonicida subsp. salmonicida A449
NC8	VFG038435	954	1242	tapC	type IV fimbrial assembly protein, PilC-like	Tap type IV pili (CVF783)	Aeromonas hydrophila subsp. hydrophila ATCC 7966
NC8	VFG038318	619	876	tapD	type IV prepilin peptidase TapD	Tap pili (AI103)	Aeromonas salmonicida subsp. salmonicida A449
NC8	VFG038505	497	762	tapF	type IV pilus biogenesis/stability protein PilW	Tap type IV pili (VF0475)	Aeromonas hydrophila ML09-119
NC8	VFG038452	386	600	tapO	type IV pilus biogenesis protein PilO	Tap type IV pili (VF0475)	Aeromonas hydrophila ML09-119
NC8	VFG038461	1278	2082	tapQ	type IV pilus biogenesis protein TapQ	Tap pili (AI103)	Aeromonas salmonicida subsp. salmonicida A449
NC8	VFG038463	922	1035	tapT	twitching ATPase	Tap type IV pili (CVF783)	Aeromonas hydrophila subsp. hydrophila ATCC 7966
NC8	VFG038467	894	1110	tapU	twitching ATPase	Tap type IV pili (CVF783)	Aeromonas hydrophila subsp. hydrophila ATCC 7966
NC8	VFG038474	1011	1125	tapW	Tfp pilus assembly protein, ATPase PilU	Tap type IV pili (CVF783)	Aeromonas veronii B565
NC8	VFG038398	1040	1539	vasH	type VI secretion system sigma-54 dependent transcriptional regulator	T6SS (CVF782)	Aeromonas salmonicida subsp. salmonicida A449
NC8	VFG038397	843	1539	vasH/clpV	sigma-54 dependent transcriptional regulator	T6SS (SS194)	Aeromonas hydrophila subsp. hydrophila ATCC 7966
NC8	VFG038402	2888	3486	vasK/icmF	Type VI secretion system protein	T6SS (SS194)	Aeromonas hydrophila subsp. hydrophila ATCC 7966
NC8	VFG038407	1670	2046	vgrG	VgrG protein	T6SS (SS194)	Aeromonas hydrophila subsp. hydrophila ATCC 7966
NC8	VFG020021	1350	1941	vgrG1	hypothetical protein	Hcp secretion island-1 encoded type VI secretion system (H-T6SS) (CVF535)	Pseudomonas fluorescens SBW25
NC8	VFG038368	1785	2781	vgrG1	Rhs element Vgr protein	T6SS (VF0480)	Aeromonas hydrophila ML09-119
NC7	VFG048679	417	492	A225_3375	hypothetical protein	T6SS-I (CVF853)	Klebsiella oxytoca E718
NC7	VFG048844	738	1407	A225_3882	6-phosphogluconate dehydrogenase	Capsule (CVF854)	Klebsiella oxytoca E718
NC7	VFG049010	416	651	A225_4123	DNA-binding capsular synthesis response regulator RcsB	RcsAB (CVF856)	Klebsiella oxytoca E718
NC7	VFG048824	770	1407	A79E_1608	6-phosphogluconate dehydrogenase	Capsule (CVF854)	Klebsiella pneumoniae subsp. pneumoniae 1084
NC7	VFG019888	1090	1167	alg44	putative alginate biosynthesis-related protein	Alginate biosynthesis (CVF522)	Pseudomonas fluorescens SBW25
NC7	VFG019886	1491	1491	alg8	putative alginate biosynthesis-related protein	Alginate biosynthesis (CVF522)	Pseudomonas fluorescens SBW25
NC7	VFG014890	1449	1452	algA	Mannose-1-phosphate guanylyltransferase/mannose-6-phosphate isomerase	Alginate biosynthesis (CVF522)	Pseudomonas fluorescens Pf0-1
NC7	VFG000116	717	1350	algB	two-component response regulator AlgB	Alginate (VF0091)	Pseudomonas aeruginosa PAO1
NC7	VFG014903	1299	1398	algC	Phosphomannomutase	Alginate biosynthesis (CVF522)	Pseudomonas fluorescens Pf0-1
NC7	VFG019884	1305	1317	algD	GDP-mannose 6-dehydrogenase	Alginate biosynthesis (CVF522)	Pseudomonas fluorescens SBW25
NC7	VFG019892	1483	1488	algE	alginate production protein precursor	Alginate biosynthesis (CVF522)	Pseudomonas fluorescens SBW25
NC7	VFG014878	488	657	algF	alginate biosynthesis protein AlgF	Alginate biosynthesis (CVF522)	Pseudomonas fluorescens Pf0-1
NC7	VFG019894	1420	1590	algG	poly(beta-D-mannuronate) C5 epimerase precursor	Alginate biosynthesis (CVF522)	Pseudomonas fluorescens SBW25
NC7	VFG019900	1524	1533	algI	poly(beta-D-mannuronate) O-acetylase	Alginate biosynthesis (CVF522)	Pseudomonas fluorescens SBW25
NC7	VFG019890	1367	1380	algK	alginate biosynthesis protein precursor	Alginate biosynthesis (CVF522)	Pseudomonas fluorescens SBW25
NC7	VFG019898	1111	1122	algL	alginate lyase precursor	Alginate biosynthesis (CVF522)	Pseudomonas fluorescens SBW25
NC7	VFG019927	1058	1227	algP/algR3	transcriptional regulatory protein algp (alginate regulatory protein algr3	[Alginate regulation (CVF523)	Pseudomonas fluorescens SBW25
NC7	VFG019929	435	459	algQ	transcriptional regulatory protein	Alginate regulation (CVF523)	Pseudomonas fluorescens SBW25
NC7	VFG014973	564	747	algR	Transcriptional Regulator, LytR/AlgR family	Alginate regulation (CVF523)	Pseudomonas fluorescens Pf0-1
NC7	VFG014910	582	582	algU	RNA polymerase sigma-70 factor	Alginate regulation (CVF523)	Pseudomonas syringae pv. syringae B728a
NC7	VFG019922	1058	1155	algW	hypothetical protein	Alginate regulation (CVF523)	Pseudomonas fluorescens SBW25
NC7	VFG019896	1414	1458	algX	alginate biosynthesis protein precursor	Alginate biosynthesis (CVF522)	Pseudomonas fluorescens SBW25
NC7	VFG020042	1398	1434	aprA	metalloprotease	Alkaline protease (CVF538)	Pseudomonas fluorescens SBW25
NC7	VFG043038	545	1050	cheB	chemotaxis-specific methylesterase	peritrichous flagella (AI139)	Salmonella enterica subsp. enterica serovar Typhimurium str. LT2
NC7	VFG043016	389	480	chew	purine-binding chemotaxis protein	Deoxyhexose linking sugar, 209 Da capping structure (AI138)	Pseudomonas aeruginosa PAO1
NC7	VFG043037	221	390	cheY	chemotaxis regulatory protein CheY	peritrichous flagella (AI139)	Salmonella enterica subsp. enterica serovar Typhimurium str. LT2
NC7	VFG019772	4833	5820	chpA	putative sensor kinase/response regulatory fusion protein	Type IV pili twitching motility related proteins (CVF519)	Pseudomonas fluorescens SBW25
NC7	VFG019775	446	456	chpC	putative chemotaxis-related protein	Type IV pili twitching motility related proteins (CVF519)	Pseudomonas fluorescens SBW25
NC7	VFG019162	444	648	CLL_A0056	hemolysin-3	Hemolysin (CVF417)	Clostridium botulinum B str. Eklund 17B
NC7	VFG049192	1385	2574	clpB	protein disaggregation chaperone	T6SS-II (CVF861)	Klebsiella pneumoniae 342
NC7	VFG015497	2521	2676	clpV1	ClpB	Hcp secretion island-1 encoded type VI secretion system (H-T6SS) (CVF535)	Pseudomonas fluorescens Pf-5
NC7	VFG042739	515	780	crc	catabolite repression control protein	type IV pili (AI097)	Pseudomonas aeruginosa PAO1
NC7	VFG043545	854	885	ECS88_3547	lipoprotein NlpI	NlpI (AI331)	Escherichia coli O45:K1:H7 str. S88
NC7	VFG020002	1019	1338	fha1	hypothetical protein	Hcp secretion island-1 encoded type VI secretion system (H-T6SS) (CVF535)	Pseudomonas fluorescens SBW25
NC7	VFG019864	802	834	fleN	ParA family ATPase	Flagella (CVF521)	Pseudomonas fluorescens SBW25
NC7	VFG014366	1451	1476	fleQ	Sigma-54 Specific Transcriptional Regulator, Fis family	Flagella (CVF521)	Pseudomonas fluorescens Pf0-1
NC7	VFG015680	721	1356	fleR	two component, sigma54 specific, transcriptional regulator, Fis family	Flagella (CVF521)	Pseudomonas putida GB-1
NC7	VFG019828	1299	1377	fleR	two-component response regulator	Flagella (CVF521)	Pseudomonas fluorescens SBW25
NC7	VFG014379	800	1212	fleS	PAS/PAC Sensor Signal Transduction Histidine Kinase	Flagella (CVF521)	Pseudomonas fluorescens Pf0-1
NC7	VFG019826	1126	1215	fleS	putative two-component system, sensor kinase	Flagella (CVF521)	Pseudomonas fluorescens SBW25
NC7	VFG014651	521	762	flgA	flagellar basal body P-ring biosynthesis protein	Flagella (CVF521)	Pseudomonas fluorescens Pf-5
NC7	VFG014157	419	468	flgB	flagellar basal body rod protein	Flagella (CVF521)	Pseudomonas fluorescens Pf-5
NC7	VFG014171	441	444	flgC	flagellar basal body rod protein	Flagella (CVF521)	Pseudomonas fluorescens Pf0-1
NC7	VFG019796	645	726	flgD	flagellar biosynthesis, initiation of hook assembly	Flagella (CVF521)	Pseudomonas fluorescens SBW25
NC7	VFG019798	856	1305	flgE	putative flagellar hook protein	Flagella (CVF521)	Pseudomonas fluorescens SBW25
NC7	VFG019800	714	741	flgF	flagellar basal-body rod protein	Flagella (CVF521)	Pseudomonas fluorescens SBW25
NC7	VFG019802	783	786	flgG	flagellar basal-body rod protein	Flagella (CVF521)	Pseudomonas fluorescens SBW25
NC7	VFG019804	670	696	flgH	flagellar L-ring protein	Flagella (CVF521)	Pseudomonas fluorescens SBW25
NC7	VFG019806	1063	1107	flgI	flagellar P-ring protein precuror	Flagella (CVF521)	Pseudomonas fluorescens SBW25
NC7	VFG019808	1189	1266	flgJ	peptidoglycan hydrolase	Flagella (CVF521)	Pseudomonas fluorescens SBW25
NC7	VFG019870	281	324	flgM	negative regulator of flagellin synthesis	Flagella (CVF521)	Pseudomonas fluorescens SBW25
NC7	VFG019860	2111	2130	flhA	flagellar biosynthesis protein FlhA	Flagella (CVF521)	Pseudomonas fluorescens SBW25
NC7	VFG014586	967	1137	flhB	flagellar biosynthesis protein	Flagella (CVF521)	Pseudomonas fluorescens Pf-5
NC7	VFG014587	699	1140	flhB	flagellar biosynthesis protein	Flagella (CVF521)	Pseudomonas fluorescens Pf0-1
NC7	VFG019858	1048	1137	flhB	flagellar biosynthetic protein flhb	Flagella (CVF521)	Pseudomonas fluorescens SBW25
NC7	VFG043045	316	579	flhC	transcriptional activator FlhC	peritrichous flagella (AI139)	Salmonella enterica subsp. enterica serovar Typhimurium str. LT2
NC7	VFG043097	310	579	flhC	transcriptional activator FlhC	peritrichous flagella (AI140)	Escherichia coli O157:H7 str. EDL933
NC7	VFG002943	137	258	flhD	hypothetical protein	Flagella (cluster I) (CVF039)	Yersinia pestis Antiqua
NC7	VFG014613	1005	1341	flhF	flagellar biosynthesis protein	Flagella (CVF521)	Pseudomonas fluorescens Pf0-1
NC7	VFG014612	809	1323	flhF	flagellar biosynthesis protein	Flagella (CVF521)	Pseudomonas fluorescens Pf-5
NC7	VFG014611	675	1311	flhF	flagellar biosynthetic protein FlhF	Flagella (CVF521)	Pseudomonas entomophila L48
NC7	VFG015714	684	1308	flhF	GTP-binding signal recognition particle SRP54 G- domain	Flagella (CVF521)	Pseudomonas putida GB-1
NC7	VFG019862	1317	1317	flhF	putative flagellar biosynthesis protein	Flagella (CVF521)	Pseudomonas fluorescens SBW25
NC7	VFG014638	741	741	fliA	flagellar biosynthesis sigma factor FliA	Flagella (CVF521)	Pseudomonas fluorescens Pf-5
NC7	VFG019830	330	330	fliE	flagellar biosynthesis; basal-body component	Flagella (CVF521)	Pseudomonas fluorescens SBW25
NC7	VFG019832	1744	1782	fliF	flagellar M-ring protein	Flagella (CVF521)	Pseudomonas fluorescens SBW25
NC7	VFG019834	1017	1017	fliG	flagellar motor switch protein	Flagella (CVF521)	Pseudomonas fluorescens SBW25
NC7	VFG019836	758	765	fliH	flagellar assembly protein	Flagella (CVF521)	Pseudomonas fluorescens SBW25
NC7	VFG019838	1316	1359	fliI	flagellum-specific ATP synthase	Flagella (CVF521)	Pseudomonas fluorescens SBW25
NC7	VFG019840	277	450	fliJ	flagellar protein	Flagella (CVF521)	Pseudomonas fluorescens SBW25
NC7	VFG019844	461	501	fliL	flagellar basal body-associated protein FliL	Flagella (CVF521)	Pseudomonas fluorescens SBW25
NC7	VFG019846	969	969	fliM	flagellar motor switch protein	Flagella (CVF521)	Pseudomonas fluorescens SBW25
NC7	VFG019848	468	468	fliN	flagellar motor switch protein	Flagella (CVF521)	Pseudomonas fluorescens SBW25
NC7	VFG014548	751	759	fliP	Flagellar transport protein FliP	Flagella (CVF521)	Pseudomonas fluorescens Pf0-1
NC7	VFG019854	270	270	fliQ	flagellar biosynthetic protein FliQ	Flagella (CVF521)	Pseudomonas fluorescens SBW25
NC7	VFG019856	600	777	fliR	flagellar biosynthetic protein FliR	Flagella (CVF521)	Pseudomonas fluorescens SBW25
NC7	VFG019822	157	297	fliT	hypothetical protein	Flagella (CVF521)	Pseudomonas fluorescens SBW25
NC7	VFG043099	504	801	fliY	cystine transporter subunit	peritrichous flagella (AI140)	Escherichia coli O157:H7 str. EDL933
NC7	VFG019944	600	642	gacA	two-component system, response regulator	GacS/GacA two-component system (CVF529)	Pseudomonas fluorescens SBW25
NC7	VFG019942	2542	2754	gacS	hybrid sensory histidine kinase in two-component regulatory system with UvrY	GacS/GacA two-component system (CVF529)	Pseudomonas fluorescens SBW25
NC7	VFG048968	1011	1407	gnd	6-phosphogluconate dehydrogenase	Capsule (CVF854)	Klebsiella pneumoniae 342
NC7	VFG044151	846	1341	hasF	ABC transporter permease	HasA-type hemophore-mediated heme uptake system (IA042)	Pseudomonas fluorescens Pf-5
NC7	VFG044157	319	513	hasL	ECF subfamily RNA polymerase sigma factor	HasA-type hemophore-mediated heme uptake system (IA042)	Pseudomonas fluorescens Pf-5
NC7	VFG015459	489	489	hcp1	Protein of unknown function (DUF796 superfamily)	Hcp secretion island-1 encoded type VI secretion system (H-T6SS) (CVF535)	Pseudomonas fluorescens Pf-5
NC7	VFG041013	409	519	hcp2	secreted protein Hcp	HSI-2 (SS179)	Pseudomonas aeruginosa PAO1
NC7	VFG019940	636	771	hdtS	putative phospholipid biosynthesis-related acyltransferase	Acylhomoserine lactone synthase (CVF528)	Pseudomonas fluorescens SBW25
NC7	VFG002069	463	519	hsiB1/vipA	type VI secretion system tubule-forming protein VipA	HSI-I (VF0334)	Pseudomonas aeruginosa PAO1
NC7	VFG002070	1381	1497	hsiC1/vipB	type VI secretion system tubule-forming protein VipB	HSI-I (VF0334)	Pseudomonas aeruginosa PAO1
NC7	VFG040878	730	1410	hxcR	type II secretion system protein	hxc (SS204)	Pseudomonas aeruginosa PAO1
NC7	VFG019994	3430	3501	icmF1	hypothetical protein	Hcp secretion island-1 encoded type VI secretion system (H-T6SS) (CVF535)	Pseudomonas fluorescens SBW25
NC7	VFG048845	867	1407	KOX_25145	6-phosphogluconate dehydrogenase	Capsule (CVF854)	Klebsiella oxytoca KCTC 1686
NC7	VFG049014	347	651	KPHS_37040	transcriptional regulator RcsB	RcsAB (CVF856)	Klebsiella pneumoniae subsp. pneumoniae HS11286
NC7	VFG049193	1297	2472	KPHS_39850	protein disaggregation chaperone	T6SS-II (CVF861)	Klebsiella pneumoniae subsp. pneumoniae HS11286
NC7	VFG048686	261	492	KPN_01327	hypothetical protein	T6SS-I (CVF853)	Klebsiella pneumoniae subsp. pneumoniae MGH 78578
NC7	VFG048828	711	1407	KPN2242_15550	6-phosphogluconate dehydrogenase	Capsule (CVF854)	Klebsiella pneumoniae KCTC 2242
NC7	VFG049016	347	651	KPN2242_16255	transcriptional regulator RcsB	RcsAB (CVF856)	Klebsiella pneumoniae KCTC 2242
NC7	VFG049198	1449	2574	Kvar_1151	ATP-dependent chaperone ClpB	T6SS-II (CVF861)	Klebsiella variicola At-22
NC7	VFG049020	453	651	Kvar_1415	LuxR family transcriptional regulator	RcsAB (CVF856)	Klebsiella variicola At-22
NC7	VFG048953	864	1407	Kvar_1562	6-phosphogluconate dehydrogenase	Capsule (CVF854)	Klebsiella variicola At-22
NC7	VFG014703	930	930	motA	flagellar motor protein	Flagella (CVF521)	Pseudomonas fluorescens Pf-5
NC7	VFG019874	883	1020	motB	chemotaxis MotB protein	Flagella (CVF521)	Pseudomonas fluorescens SBW25
NC7	VFG019878	681	741	motC	putative chemotaxis protein	Flagella (CVF521)	Pseudomonas fluorescens SBW25
NC7	VFG019880	878	894	motD	putative chemotaxis protein	Flagella (CVF521)	Pseudomonas fluorescens SBW25
NC7	VFG019882	610	909	motY	putative exported flagellar protein	Flagella (CVF521)	Pseudomonas fluorescens SBW25
NC7	VFG042621	288	528	mrpA	major mannose-resistant fimbrial protein Proteus-like (MR/P)	fimbriae, mannose resistant (biofilm formation)(AI072)	Proteus mirabilis HI4320
NC7	VFG019912	511	588	mucA	sigma factor negative regulatory protein	Alginate regulation (CVF523)	Pseudomonas fluorescens SBW25
NC7	VFG019917	1397	1437	mucD	putative exported heat-shock adaptation serine protease	Alginate regulation (CVF523)	Pseudomonas fluorescens SBW25
NC7	VFG019925	1312	1353	mucP	protease	Alginate regulation (CVF523)	Pseudomonas fluorescens SBW25
NC7	VFG001443	889	1041	ompA	outer membrane protein A	OmpA (VF0236)	Escherichia coli O18:K1:H7 str. RS218
NC7	VFG043568	603	1089	ompD	outer membrane porin precursor	Hek (AI384)	Salmonella enterica subsp. enterica serovar Typhimurium str. LT2
NC7	VFG043482	733	978	oprF	outer membrane protein OprF	Fibronectin-binding protein (AI231)	Pseudomonas fluorescens Pf-5
NC7	VFG043481	1261	1302	oprQ	outer membrane protein, oprE3	Fibronectin-binding protein (AI230)	Pseudomonas fluorescens SBW25
NC7	VFG015443	463	519	PA14_01010	hypothetical protein	Hcp secretion island-1 encoded type VI secretion system (H-T6SS) (CVF535)	Pseudomonas aeruginosa UCBPP-PA14
NC7	VFG015448	1381	1497	PA14_01020	hypothetical protein	Hcp secretion island-1 encoded type VI secretion system (H-T6SS) (CVF535)	Pseudomonas aeruginosa UCBPP-PA14
NC7	VFG015369	1500	1713	PFL_6075	Domain of unknown function (DUF323 family)	Hcp secretion island-1 encoded type VI secretion system (H-T6SS) (CVF535)	Pseudomonas fluorescens Pf-5
NC7	VFG015414	990	1326	PFL_6082	hypothetical protein	Hcp secretion island-1 encoded type VI secretion system (H-T6SS) (CVF535)	Pseudomonas fluorescens Pf-5
NC7	VFG015423	1201	1335	PFL_6083	hypothetical protein	Hcp secretion island-1 encoded type VI secretion system (H-T6SS) (CVF535)	Pseudomonas fluorescens Pf-5
NC7	VFG015444	496	516	PFL_6087	hypothetical protein	Hcp secretion island-1 encoded type VI secretion system (H-T6SS) (CVF535)	Pseudomonas fluorescens Pf-5
NC7	VFG015449	1396	1494	PFL_6088	hypothetical protein	Hcp secretion island-1 encoded type VI secretion system (H-T6SS) (CVF535)	Pseudomonas fluorescens Pf-5
NC7	VFG015479	1762	1860	PFL_6091	hypothetical protein	Hcp secretion island-1 encoded type VI secretion system (H-T6SS) (CVF535)	Pseudomonas fluorescens Pf-5
NC7	VFG015488	824	1053	PFL_6092	hypothetical protein	Hcp secretion island-1 encoded type VI secretion system (H-T6SS) (CVF535)	Pseudomonas fluorescens Pf-5
NC7	VFG019982	1656	1725	PFLU6007	putative ABC transport system, substrate-binding protein	Hcp secretion island-1 encoded type VI secretion system (H-T6SS) (CVF535)	Pseudomonas fluorescens SBW25
NC7	VFG019984	866	1185	PFLU6008	putative ABC transport system, membrane protein	Hcp secretion island-1 encoded type VI secretion system (H-T6SS) (CVF535)	Pseudomonas fluorescens SBW25
NC7	VFG019996	1244	1290	PFLU6014	hypothetical protein	Hcp secretion island-1 encoded type VI secretion system (H-T6SS) (CVF535)	Pseudomonas fluorescens SBW25
NC7	VFG019998	1329	1335	PFLU6015	hypothetical protein	Hcp secretion island-1 encoded type VI secretion system (H-T6SS) (CVF535)	Pseudomonas fluorescens SBW25
NC7	VFG020000	509	510	PFLU6016	putative lipoprotein	Hcp secretion island-1 encoded type VI secretion system (H-T6SS) (CVF535)	Pseudomonas fluorescens SBW25
NC7	VFG020004	742	1020	PFLU6018	hypothetical protein	Hcp secretion island-1 encoded type VI secretion system (H-T6SS) (CVF535)	Pseudomonas fluorescens SBW25
NC7	VFG020006	507	507	PFLU6019	hypothetical protein	Hcp secretion island-1 encoded type VI secretion system (H-T6SS) (CVF535)	Pseudomonas fluorescens SBW25
NC7	VFG020008	1500	1500	PFLU6020	hypothetical protein	Hcp secretion island-1 encoded type VI secretion system (H-T6SS) (CVF535)	Pseudomonas fluorescens SBW25
NC7	VFG020013	516	516	PFLU6022	hypothetical protein	Hcp secretion island-1 encoded type VI secretion system (H-T6SS) (CVF535)	Pseudomonas fluorescens SBW25
NC7	VFG020015	1830	1860	PFLU6023	hypothetical protein	Hcp secretion island-1 encoded type VI secretion system (H-T6SS) (CVF535)	Pseudomonas fluorescens SBW25
NC7	VFG020017	1044	1044	PFLU6024	hypothetical protein	Hcp secretion island-1 encoded type VI secretion system (H-T6SS) (CVF535)	Pseudomonas fluorescens SBW25
NC7	VFG019727	241	423	pilA	fimbrial protein precursor	Type IV pili biosynthesis (CVF518)	Pseudomonas fluorescens SBW25
NC7	VFG019732	634	867	pilD	type IV prepilin-like proteins leader peptide processing enzyme	Type IV pili biosynthesis (CVF518)	Pseudomonas fluorescens SBW25
NC7	VFG019736	735	759	pilF	putative fimbrial biogenesis protein	Type IV pili biosynthesis (CVF518)	Pseudomonas fluorescens SBW25
NC7	VFG019763	408	408	pilG	type IV pilus response regulator/twitching mobility protein	Type IV pili twitching motility related proteins (CVF519)	Pseudomonas fluorescens SBW25
NC7	VFG014025	366	366	pilH	type IV pilus response regulator Pilh	Type IV pili twitching motility related proteins (CVF519)	Pseudomonas fluorescens Pf-5
NC7	VFG019767	424	525	pilI	type IV pili signal transduction protein/twitching mobility protein	Type IV pili twitching motility related proteins (CVF519)	Pseudomonas fluorescens SBW25
NC7	VFG019769	2036	2052	pilJ	type IV pilus biogenesis protein/tiwtiching mobility protein/methyl accepting chemotaxis-related protein	Type IV pili twitching motility related proteins (CVF519)	Pseudomonas fluorescens SBW25
NC7	VFG013867	350	624	pilO	Pilus assembly protein, PilO	Type IV pili biosynthesis (CVF518)	Pseudomonas fluorescens Pf0-1
NC7	VFG019760	1320	1398	pilR	putative two-component system, response regulator	Type IV pili biosynthesis (CVF518)	Pseudomonas fluorescens SBW25
NC7	VFG019745	822	1035	pilT	twitching mobility protein	Type IV pili biosynthesis (CVF518)	Pseudomonas fluorescens SBW25
NC7	VFG020005	430	519	PLES_00841	hypothetical protein	Hcp secretion island-1 encoded type VI secretion system (H-T6SS) (CVF535)	Pseudomonas aeruginosa LESB58
NC7	VFG020007	1381	1497	PLES_00851	hypothetical protein	Hcp secretion island-1 encoded type VI secretion system (H-T6SS) (CVF535)	Pseudomonas aeruginosa LESB58
NC7	VFG015445	454	516	Pmen_2322	uncharacterised conserved protein UCP028301	Hcp secretion island-1 encoded type VI secretion system (H-T6SS) (CVF535)	Pseudomonas mendocina ymp
NC7	VFG015450	1287	1497	Pmen_2323	protein of unknown function DUF877	Hcp secretion island-1 encoded type VI secretion system (H-T6SS) (CVF535)	Pseudomonas mendocina ymp
NC7	VFG042610	405	555	pmfA	major fimbrial subunit	PMF pili (AI070)	Proteus mirabilis HI4320
NC7	VFG042612	407	765	pmfD	fimbrial chaperone protein	PMF pili (AI070)	Proteus mirabilis HI4320
NC7	VFG019988	2573	2976	ppkA	putative serine/threonine protein kinase	Hcp secretion island-1 encoded type VI secretion system (H-T6SS) (CVF535)	Pseudomonas fluorescens SBW25
NC7	VFG015442	467	519	PSPA7_0155	hypothetical protein	Hcp secretion island-1 encoded type VI secretion system (H-T6SS) (CVF535)	Pseudomonas aeruginosa PA7
NC7	VFG015447	1352	1497	PSPA7_0156	hypothetical protein	Hcp secretion island-1 encoded type VI secretion system (H-T6SS) (CVF535)	Pseudomonas aeruginosa PA7
NC7	VFG020054	1166	1338	pvdA	putative L-ornithine 5-monooxygenase	Pyoverdine (CVF551)	Pseudomonas fluorescens SBW25
NC7	VFG020079	462	753	pvdG	putative thioesterase	Pyoverdine (CVF551)	Pseudomonas fluorescens SBW25
NC7	VFG020075	1093	1395	pvdH	diaminobutyrate--2-oxoglutarate aminotransferase	Pyoverdine (CVF551)	Pseudomonas fluorescens SBW25
NC7	VFG020077	10883	12891	pvdL	pyoverdine synthetase A	Pyoverdine (CVF551)	Pseudomonas fluorescens SBW25
NC7	VFG020058	1192	1350	pvdM	putative dipeptidase	Pyoverdine (CVF551)	Pseudomonas fluorescens SBW25
NC7	VFG020060	883	1272	pvdN	putative aminotransferase	Pyoverdine (CVF551)	Pseudomonas fluorescens SBW25
NC7	VFG020062	618	861	pvdO	hypothetical protein	Pyoverdine (CVF551)	Pseudomonas fluorescens SBW25
NC7	VFG020081	552	552	pvdS	putative RNA polymerase sigma factor	Pyoverdine (CVF551)	Pseudomonas fluorescens SBW25
NC7	VFG044376	576	804	qbsA	QbsA	thioquinolobactin (IA009)	Pseudomonas fluorescens ATCC 17400
NC7	VFG044377	804	1092	qbsB	QbsB	thioquinolobactin (IA009)	Pseudomonas fluorescens ATCC 17400
NC7	VFG044378	779	1164	qbsC	QbsC	thioquinolobactin (IA009)	Pseudomonas fluorescens ATCC 17400
NC7	VFG044380	139	273	qbsE	QbsE	thioquinolobactin (IA009)	Pseudomonas fluorescens ATCC 17400
NC7	VFG044381	648	855	qbsF	QbsF	thioquinolobactin (IA009)	Pseudomonas fluorescens ATCC 17400
NC7	VFG044382	1014	1386	qbsG	QbsG	thioquinolobactin (IA009)	Pseudomonas fluorescens ATCC 17400
NC7	VFG044374	784	1038	qbsJ	QbsJ	thioquinolobactin (IA009)	Pseudomonas fluorescens ATCC 17400
NC7	VFG044373	1391	1803	qbsK	QbsK	thioquinolobactin (IA009)	Pseudomonas fluorescens ATCC 17400
NC7	VFG044372	2160	2718	qbsL	QbsL	thioquinolobactin (IA009)	Pseudomonas fluorescens ATCC 17400
NC7	VFG044371	856	1248	qbsM	QbsM	thioquinolobactin (IA009)	Pseudomonas fluorescens ATCC 17400
NC7	VFG044370	1051	1344	qbsN	QbsN	thioquinolobactin (IA009)	Pseudomonas fluorescens ATCC 17400
NC7	VFG049013	430	651	rcsB	transcriptional regulator RcsB	RcsAB (CVF856)	Klebsiella pneumoniae 342
NC7	VFG019931	591	891	rhlA	rhamnosyltransferase 1 subunit A	Rhamnolipid biosynthesis (CVF524)	Pseudomonas fluorescens SBW25
NC7	VFG042736	1123	1494	rpoN	RNA polymerase factor sigma-54	type IV pili (AI097)	Pseudomonas aeruginosa PAO1
NC7	VFG000477	920	993	rpoS	sigma S (sigma 38	factor of RNA polymerase, major sigmafactor during stationary phase RpoS (VF0112)	Salmonella enterica subsp. enterica serovar Typhimurium str. LT2
NC7	VFG042328	1502	1677	Spro_4481	hemolysin activator HlyB domain-containing protein	ShlA-ShlB (SS131)	Serratia proteamaculans 568
NC7	VFG042329	3714	4848	Spro_4482	filamentous hemagglutinin outer membrane protein	ShlA-ShlB (SS131)	Serratia proteamaculans 568
NC7	VFG020021	1812	1941	vgrG1	hypothetical protein	Hcp secretion island-1 encoded type VI secretion system (H-T6SS) (CVF535)	Pseudomonas fluorescens SBW25
NC7	VFG043544	878	1041	Z1307	outer membrane protein A	OmpA (AI330)	Escherichia coli O157:H7 str. EDL933
